# Supplementary material for: Accelerating the pace of ecotoxicological assessment using artificial intelligence
Source: Ambio. 2021 Aug 24;51(3):598–610. doi: 10.1007/s13280-021-01598-8 (PMC8800994; doi:10.1007/s13280-021-01598-8)
Supplement: Supplementary file 1 — Supplementary file1 (XLSX 212 kb) [file 13280_2021_1598_MOESM1_ESM.xlsx]

## Sheet: Pimephales promelas
CAS Number	Chemical SMILEs	Chemical Name	LC50	LC50 Unit	Observed Duration Mean (Days)	Source	Comments	MW
50-06-6	CCC1(C(=O)NC(=O)NC1=O)c2ccccc2	5-Ethyl-5-phenyl-2,4,6(1H,3H,5H)-pyrimidinetrione	2.6808	-Log10(LC50), mol/L	4 days	ECOTOX	Purity > 85, flow + static water	232.085
50-29-3	Clc1ccc(cc1)C(c2ccc(Cl)cc2)C(Cl)(Cl)Cl	1,1'-(2,2,2-Trichloroethylidene)bis[4-chlorobenzene]	7.40499	-Log10(LC50), mol/L	4 days	ECOTOX	Purity > 85, flow + static water	351.915
51-79-6	CCOC(N)=O	Carbamic acid, Ethyl ester	1.23029	-Log10(LC50), mol/L	4 days	ECOTOX	Purity > 85, flow + static water	89.0477
56-23-5	ClC(Cl)(Cl)Cl	Tetrachloromethane	3.68919	-Log10(LC50), mol/L	4 days	ECOTOX	Purity > 85, flow + static water	151.875
58-89-9	ClC1C(Cl)C(Cl)C(Cl)C(Cl)C1Cl	(1alpha,2alpha,3beta,4alpha,5alpha,6beta)-1,2,3,4,5,6-Hexachlorocyclohexane	6.53802	-Log10(LC50), mol/L	4 days	ECOTOX	Purity > 85, flow + static water	287.86
62-53-3	Nc1ccccc1	Benzenamine	2.95393	-Log10(LC50), mol/L	4 days	ECOTOX	Purity > 85, flow + static water	93.0578
63-25-2	CNC(=O)Oc1cccc2ccccc12	1-Naphthalenol methylcarbamate	4.35557	-Log10(LC50), mol/L	4 days	ECOTOX	Purity > 85, flow + static water	201.079
67-56-1	CO	Methanol	0.0567993	-Log10(LC50), mol/L	4 days	ECOTOX	Purity > 85, flow + static water	32.0262
67-64-1	CC(C)=O	2-Propanone	0.906208	-Log10(LC50), mol/L	4 days	ECOTOX	Purity > 85, flow + static water	58.0419
71-36-3	CCCCO	1-Butanol	1.63161	-Log10(LC50), mol/L	4 days	ECOTOX	Purity > 85, flow + static water	74.0732
71-43-2	c1ccccc1	Benzene	3.57155	-Log10(LC50), mol/L	4 days	ECOTOX	Purity > 85, flow + static water	78.047
71-55-6	CC(Cl)(Cl)Cl	1,1,1-Trichloroethane	3.44274	-Log10(LC50), mol/L	4 days	ECOTOX	Purity > 85, flow + static water	131.93
72-54-8	ClC(Cl)C(c1ccc(Cl)cc1)c2ccc(Cl)cc2	1,1'-(2,2-Dichloroethylidene)bis[4-chlorobenzene]	4.85891	-Log10(LC50), mol/L	4 days	ECOTOX	Purity > 85, flow + static water	317.954
75-07-0	CC=O	Acetaldehyde	3.0758	-Log10(LC50), mol/L	4 days	ECOTOX	Purity > 85, flow + static water	44.0262
75-09-2	ClCCl	Methylene chloride	2.30494	-Log10(LC50), mol/L	4 days	ECOTOX	Purity > 85, flow + static water	83.9534
75-35-4	ClC(Cl)=C	1,1-Dichloroethene	2.94864	-Log10(LC50), mol/L	4 days	ECOTOX	Purity > 85, flow + static water	95.9534
77-47-4	ClC1=C(Cl)C(Cl)(Cl)C(=C1Cl)Cl	1,2,3,4,5,5-Hexachloro-1,3-cyclopentadiene	7.28805	-Log10(LC50), mol/L	4 days	ECOTOX	Purity > 85, flow + static water	269.813
78-59-1	CC1=CC(=O)CC(C)(C)C1	3,5,5-trimethyl-2-cyclohexen-1-one	2.77347	-Log10(LC50), mol/L	4 days	ECOTOX	Purity > 85, flow + static water	138.104
78-87-5	CC(Cl)CCl	1,2-Dichloropropane	2.94535	-Log10(LC50), mol/L	4 days	ECOTOX	Purity > 85, flow + static water	111.985
78-93-3	CCC(C)=O	2-Butanone	1.34982	-Log10(LC50), mol/L	4 days	ECOTOX	Purity > 85, flow + static water	72.0575
79-00-5	ClCC(Cl)Cl	1,1,2-Trichloroethane	3.20865	-Log10(LC50), mol/L	4 days	ECOTOX	Purity > 85, flow + static water	131.93
79-01-6	ClC=C(Cl)Cl	1,1,2-Trichloroethene	3.44737	-Log10(LC50), mol/L	4 days	ECOTOX	Purity > 85, flow + static water	129.914
79-06-1	NC(=O)C=C	2-Propenamide	2.76158	-Log10(LC50), mol/L	4 days	ECOTOX	Purity > 85, flow + static water	71.0371
83-32-9	C1Cc2cccc3cccc1c23	Acenaphthene	4.99531	-Log10(LC50), mol/L	4 days	ECOTOX	Purity > 85, flow + static water	154.078
84-66-2	CCOC(=O)c1ccccc1C(=O)OCC	1,2-Benzenedicarboxylic acid, 1,2-Diethyl ester	3.96003	-Log10(LC50), mol/L	4 days	ECOTOX	Purity > 85, flow + static water	222.089
84-69-5	CC(C)COC(=O)c1ccccc1C(=O)OCC(C)C	1,2-Benzenedicarboxylic acid, Bis(2-methylpropyl) ester	5.49004	-Log10(LC50), mol/L	4 days	ECOTOX	Purity > 85, flow + static water	278.152
84-74-2	CCCCOC(=O)c1ccccc1C(=O)OCCCC	1,2-Benzenedicarboxylic acid, 1,2-Dibutyl ester	5.28254	-Log10(LC50), mol/L	4 days	ECOTOX	Purity > 85, flow + static water	278.152
84-75-3	CCCCCCOC(=O)c1ccccc1C(=O)OCCCCCC	1,2-Benzenedicarboxylic acid, 1,2-Dihexyl ester	6.29358	-Log10(LC50), mol/L	4 days	ECOTOX	Purity > 85, flow + static water	334.214
85-68-7	CCCCOC(=O)c1ccccc1C(=O)OCc2ccccc2	1,2-Benzenedicarboxylic acid, 1-Butyl 2-(phenylmethyl) ester	5.43744	-Log10(LC50), mol/L	4 days	ECOTOX	Purity > 85, flow + static water	312.136
85-69-8	CCCCOC(=O)c1ccccc1C(=O)OCC(CC)CCCC	Butyl 2-ethylhexylester 1,2-benzenedicarboxylic acid	6.39369	-Log10(LC50), mol/L	4 days	ECOTOX	Purity > 85, flow + static water	334.214
86-73-7	C1c2ccccc2c3ccccc13	9H-Fluorene	3.22031	-Log10(LC50), mol/L	4 days	ECOTOX	Purity > 85, flow + static water	166.078
87-86-5	Oc1c(Cl)c(Cl)c(Cl)c(Cl)c1Cl	2,3,4,5,6-Pentachlorophenol	5.94053	-Log10(LC50), mol/L	4 days	ECOTOX	Purity > 85, flow + static water	263.847
90-43-7	Oc1ccccc1c2ccccc2	[1,1'-Biphenyl]-2-ol	4.54474	-Log10(LC50), mol/L	4 days	ECOTOX	Purity > 85, flow + static water	170.073
91-20-3	c1ccc2ccccc2c1	Naphthalene	4.32067	-Log10(LC50), mol/L	4 days	ECOTOX	Purity > 85, flow + static water	128.063
91-22-5	c1ccc2ncccc2c1	Quinoline	3.2198	-Log10(LC50), mol/L	4 days	ECOTOX	Purity > 85, flow + static water	129.058
95-50-1	Clc1ccccc1Cl	1,2-Dichlorobenzene	4.18791	-Log10(LC50), mol/L	4 days	ECOTOX	Purity > 85, flow + static water	145.969
96-18-4	ClCC(Cl)CCl	1,2,3-Trichloropropane	3.46026	-Log10(LC50), mol/L	4 days	ECOTOX	Purity > 85, flow + static water	145.946
98-95-3	[O-][N+](=O)c1ccccc1	Nitrobenzene	3.06945	-Log10(LC50), mol/L	4 days	ECOTOX	Purity > 85, flow + static water	123.032
99-65-0	[O-][N+](=O)c1cccc(c1)[N+]([O-])=O	1,3-Dinitrobenzene	4.00004	-Log10(LC50), mol/L	4 days	ECOTOX	Purity > 85, flow + static water	168.017
100-41-4	CCc1ccccc1	Ethylbenzene	4.00248	-Log10(LC50), mol/L	4 days	ECOTOX	Purity > 85, flow + static water	106.078
100-42-5	C=Cc1ccccc1	Ethenylbenzene	4.1722	-Log10(LC50), mol/L	4 days	ECOTOX	Purity > 85, flow + static water	104.063
101-55-3	Brc1ccc(Oc2ccccc2)cc1	1-Bromo-4-phenoxybenzene	5.63476	-Log10(LC50), mol/L	4 days	ECOTOX	Purity > 85, flow + static water	247.984
103-90-2	CC(=O)Nc1ccc(O)cc1	N-(4-Hydroxyphenyl)acetamide	2.26853	-Log10(LC50), mol/L	4 days	ECOTOX	Purity > 85, flow + static water	151.063
106-46-7	Clc1ccc(Cl)cc1	1,4-Dichlorobenzene	4.54101	-Log10(LC50), mol/L	4 days	ECOTOX	Purity > 85, flow + static water	145.969
107-02-8	C=CC=O	2-Propenal	6.40844	-Log10(LC50), mol/L	4 days	ECOTOX	Purity > 85, flow + static water	56.0262
107-06-2	ClCCCl	1,2-Dichloroethane	2.85755	-Log10(LC50), mol/L	4 days	ECOTOX	Purity > 85, flow + static water	97.969
107-18-6	OCC=C	2-Propen-1-ol	5.25859	-Log10(LC50), mol/L	4 days	ECOTOX	Purity > 85, flow + static water	58.0419
108-88-3	Cc1ccccc1	Methylbenzene	3.50702	-Log10(LC50), mol/L	4 days	ECOTOX	Purity > 85, flow + static water	92.0626
108-90-7	Clc1ccccc1	Chlorobenzene	3.95934	-Log10(LC50), mol/L	4 days	ECOTOX	Purity > 85, flow + static water	112.008
110-54-3	CCCCCC	Hexane	4.53711	-Log10(LC50), mol/L	4 days	ECOTOX	Purity > 85, flow + static water	86.1096
115-32-2	OC(c1ccc(Cl)cc1)(c2ccc(Cl)cc2)C(Cl)(Cl)Cl	4-Chloro-alpha-(4-chlorophenyl)-alpha-(trichloromethyl)benzenemethanol	5.82028	-Log10(LC50), mol/L	4 days	ECOTOX	Purity > 85, flow + static water	367.91
117-81-7	CCCCC(CC)COC(=O)c1ccccc1C(=O)OCC(CC)CCCC	1,2-Benzenedicarboxylic acid, 1,2-Bis(2-ethylhexyl)ester	5.80604	-Log10(LC50), mol/L	4 days	ECOTOX	Purity > 85, flow + static water	390.277
118-96-7	Cc1c(cc(cc1[N+]([O-])=O)[N+]([O-])=O)[N+]([O-])=O	2-Methyl-1,3,5-trinitrobenzene	4.93118	-Log10(LC50), mol/L	4 days	ECOTOX	Purity > 85, flow + static water	227.018
119-06-2	CCCCCCCCCCCCCOC(=O)c1ccccc1C(=O)OCCCCCCCCCCCCC	1,2-Benzenedicarboxylic acid, Ditridecyl ester	6.44588	-Log10(LC50), mol/L	4 days	ECOTOX	Purity > 85, flow + static water	530.434
120-82-1	Clc1ccc(Cl)c(Cl)c1	1,2,4-Trichlorobenzene	4.77943	-Log10(LC50), mol/L	4 days	ECOTOX	Purity > 85, flow + static water	179.93
121-75-5	CCOC(=O)CC(S[P](=S)(OC)OC)C(=O)OCC	[(Dimethoxyphosphinothioyl)thio]butanedioic acid, Diethyl ester	4.36934	-Log10(LC50), mol/L	4 days	ECOTOX	Purity > 85, flow + static water	330.036
121-82-4	[O-][N+](=O)N1CN(CN(C1)[N+]([O-])=O)[N+]([O-])=O	Hexahydro-1,3,5-trinitro-1,3,5-triazine	4.24262	-Log10(LC50), mol/L	4 days	ECOTOX	Purity > 85, flow + static water	222.035
123-91-1	C1COCCO1	1,4-Dioxane	0.914871	-Log10(LC50), mol/L	4 days	ECOTOX	Purity > 85, flow + static water	88.0524
127-18-4	ClC(Cl)=C(Cl)Cl	1,1,2,2-Tetrachloroethene	4.04328	-Log10(LC50), mol/L	4 days	ECOTOX	Purity > 85, flow + static water	163.875
131-11-3	COC(=O)c1ccccc1C(=O)OC	1,2-Benzenedicarboxylic acid, 1,2-Dimethyl ester	3.28577	-Log10(LC50), mol/L	4 days	ECOTOX	Purity > 85, flow + static water	194.058
132-64-9	o1c2ccccc2c3ccccc13	Dibenzofuran	4.90809	-Log10(LC50), mol/L	4 days	ECOTOX	Purity > 85, flow + static water	168.058
133-06-2	ClC(Cl)(Cl)SN1C(=O)C2CC=CCC2C1=O	3a,4,7,7a-Tetrahydro-2-[(trichloromethyl)thio]-1H-isoindole-1,3-(2H)-dione	6.66266	-Log10(LC50), mol/L	4 days	ECOTOX	Purity > 85, flow + static water	298.934
206-44-0	c1ccc2c(c1)c3cccc4cccc2c34	Fluoranthene	5.36406	-Log10(LC50), mol/L	4 days	ECOTOX	Purity > 85, flow + static water	202.078
298-00-0	CO[P](=S)(OC)Oc1ccc(cc1)[N+]([O-])=O	O,O-Dimethyl O-(4-nitrophenyl) ester phosphorothioic acid	4.52509	-Log10(LC50), mol/L	4 days	ECOTOX	Purity > 85, flow + static water	263.002
298-04-4	CCO[P](=S)(OCC)SCCSCC	Phosphorodithioic acid, O,O-Diethyl-S-[2-(ethylthio)ethyl] ester	4.92148	-Log10(LC50), mol/L	4 days	ECOTOX	Purity > 85, flow + static water	274.028
330-54-1	CN(C)C(=O)Nc1ccc(Cl)c(Cl)c1	N'-(3,4-Dichlorophenyl)-N,N-dimethylurea	4.21323	-Log10(LC50), mol/L	4 days	ECOTOX	Purity > 85, flow + static water	232.017
333-41-5	CCO[P](=S)(OCC)Oc1cc(C)nc(n1)C(C)C	O,O-Diethyl O-[6-methyl-2-(1-methylethyl)-4-pyrimidinyl] ester phosphorothioic acid	4.61821	-Log10(LC50), mol/L	4 days	ECOTOX	Purity > 85, flow + static water	304.101
1563-66-2	CNC(=O)Oc1cccc2CC(C)(C)Oc12	2,3-Dihydro-2,2-dimethyl-7-benzofuranol 7-(N-methylcarbamate)	5.41826	-Log10(LC50), mol/L	4 days	ECOTOX	Purity > 85, flow + static water	221.105
1634-04-4	COC(C)(C)C	2-Methoxy-2-methylpropane	2.11755	-Log10(LC50), mol/L	4 days	ECOTOX	Purity > 85, flow + static water	88.0888
1912-24-9	CCNc1nc(Cl)nc(NC(C)C)n1	6-Chloro-N-ethyl-N'-(1-methylethyl)-1,3,5-triazine-2,4-diamine	4.25164	-Log10(LC50), mol/L	4 days	ECOTOX	Purity > 85, flow + static water	215.094
2051-60-7	Clc1ccccc1c2ccccc2	2-Chlorobiphenyl	4.67219	-Log10(LC50), mol/L	4 days	ECOTOX	Purity > 85, flow + static water	188.039
2051-61-8	Clc1cccc(c1)c2ccccc2	3-Chloro-1,1'-biphenyl	4.38215	-Log10(LC50), mol/L	4 days	ECOTOX	Purity > 85, flow + static water	188.039
2921-88-2	CCO[P](=S)(OCC)Oc1nc(Cl)c(Cl)cc1Cl	Phosphorothioic acid, O,O-Diethyl O-(3,5,6-trichloro-2-pyridinyl) ester	6.07513	-Log10(LC50), mol/L	4 days	ECOTOX	Purity > 85, flow + static water	348.926
3648-20-2	CCCCCCCCCCCOC(=O)c1ccccc1C(=O)OCCCCCCCCCCC	Diundecyl ester 1,2-benzenedicarboxylic acid	5.66752	-Log10(LC50), mol/L	4 days	ECOTOX	Purity > 85, flow + static water	474.371
5292-45-5	COC(=O)c1ccc(C(=O)OC)c(c1)[N+]([O-])=O	Dimethyl nitroterephthalate	4.56423	-Log10(LC50), mol/L	4 days	ECOTOX	Purity > 85, flow + static water	239.043
7601-89-0	[Na+].[O-][Cl](=O)(=O)=O	Sodium perchlorate	1.94266	-Log10(LC50), mol/L	4 days	ECOTOX	Purity > 85, flow + static water	121.938
9003-13-8	CCCCOCC(C)OCC(C)O	alpha-Butyl-omega-hydroxyPoly[oxy(methyl-1,2-ethanediyl)]	3.58014	-Log10(LC50), mol/L	4 days	ECOTOX	Purity > 85, flow + static water	190.157
10453-86-8	CC(C)=CC1C(C(=O)OCc2coc(Cc3ccccc3)c2)C1(C)C	2,2-Dimethyl-3-(2-methyl-1-propen-1-yl)cyclopropanecarboxylic acid [5-(phenylmethyl)-3-furanyl]methyl ester	7.73958	-Log10(LC50), mol/L	4 days	ECOTOX	Purity > 85, flow + static water	338.188
13071-79-9	CCO[P](=S)(OCC)SCSC(C)(C)C	Phosphorodithioic acid S-[[(1,1-dimethylethyl)thio]O,O-diethylmethyl]ester	7.34053	-Log10(LC50), mol/L	4 days	ECOTOX	Purity > 85, flow + static water	288.044
15972-60-8	CCc1cccc(CC)c1N(COC)C(=O)CCl	2-Chloro-N-(2,6-diethylphenyl)-N-(methoxymethyl)acetamide	4.73097	-Log10(LC50), mol/L	4 days	ECOTOX	Purity > 85, flow + static water	269.118
16752-77-5	CNC(=O)O\N=C(/C)SC	N-[[(Methylamino)carbonyl]oxy]ethanimidothioic acid methyl ester	4.88536	-Log10(LC50), mol/L	4 days	ECOTOX	Purity > 85, flow + static water	162.046
23135-22-0	CNC(=O)O\N=C(SC)\C(=O)N(C)C	2-(Dimethylamino)-N-[[(methylamino)carbonyl]oxy]-2-oxo-ethanimidothioic acid methyl ester	4.50236	-Log10(LC50), mol/L	4 days	ECOTOX	Purity > 85, flow + static water	219.068
26761-40-0	CC(C)CCCCCCCOC(=O)c1ccccc1C(=O)OCCCCCCCC(C)C	1,2-Benzenedicarboxylic acid, 1,2-Diisodecyl ester	5.78338	-Log10(LC50), mol/L	4 days	ECOTOX	Purity > 85, flow + static water	446.34
27554-26-3	CC(C)CCCCCOC(=O)c1ccccc1C(=O)OCCCCCC(C)C	1,2-Benzenedicarboxylic acid, 1,2-Diisooctyl ester	6.25893	-Log10(LC50), mol/L	4 days	ECOTOX	Purity > 85, flow + static water	390.277
28553-12-0	CC(C)CCCCCCOC(=O)c1ccccc1C(=O)OCCCCCCC(C)C	1,2-Benzenedicarboxylic acid, 1,2-Diisononyl ester	6.46013	-Log10(LC50), mol/L	4 days	ECOTOX	Purity > 85, flow + static water	418.308
52645-53-1	CC1(C)[C@@H](C=C(Cl)Cl)[C@H]1C(=O)OCc2cccc(Oc3ccccc3)c2	3-(2,2-Dichloroethenyl)-2,2-dimethylcyclopropanecarboxylic acid, (3-Phenoxyphenyl)methyl ester	6.24116	-Log10(LC50), mol/L	4 days	ECOTOX	Purity > 85, flow + static water	390.079
76930-58-0	[NH4+].[NH4+].[NH4+].[NH4+].O[P]([O-])([O-])=O.[O-][S]([O-])(=O)=O	Sulfuric acid diammonium salt mixt. with diammonium hydrogen phosphate	2.81738	-Log10(LC50), mol/L	4 days	ECOTOX	Purity > 85, flow + static water	264.05
111988-49-9	Clc1ccc(CN2CCSC2=NC#N)cn1	[N(Z)]-N-[3-[(6-Chloro-3-pyridinyl)methyl]-2-thiazolidinylidene]cyanamide	3.38441	-Log10(LC50), mol/L	4 days	ECOTOX	Purity > 85, flow + static water	252.024
110-82-7	C1CCCCC1	cyclohexane	2.96	-Log10(LC50), mol/L	4 days	Martin & Young
107-87-9	CCCC(=O)C	2-pentanone	1.84	-Log10(LC50), mol/L	4 days	Martin & Young
591-78-6	CCCCC(=O)C	2-hexanone	2.37	-Log10(LC50), mol/L	4 days	Martin & Young
110-43-0	CCCCCC(=O)C	2-heptanone	2.94	-Log10(LC50), mol/L	4 days	Martin & Young
111-13-7	CCCCCCC(=O)C	2-octanone	3.45	-Log10(LC50), mol/L	4 days	Martin & Young
821-55-6	CCCCCCCC(=O)C	2-nonanone	3.97	-Log10(LC50), mol/L	4 days	Martin & Young
693-54-9	CCCCCCCCC(=O)C	2-decanone	4.5	-Log10(LC50), mol/L	4 days	Martin & Young
6175-49-1	CCCCCCCCCCC(=O)C	2-dodecanone	5.19	-Log10(LC50), mol/L	4 days	Martin & Young
563-80-4	CC(C)C(=O)C	3-methyl-2-butanone	2	-Log10(LC50), mol/L	4 days	Martin & Young
108-10-1	CC(C)CC(=O)C	4-methyl-2-pentanone	2.27	-Log10(LC50), mol/L	4 days	Martin & Young
75-97-8	CC(=O)C(C)(C)C	3,3-dimethyl-2-butanone	3.06	-Log10(LC50), mol/L	4 days	Martin & Young
96-22-0	CCC(=O)CC	3-pentanone	1.75	-Log10(LC50), mol/L	4 days	Martin & Young
110-12-3	CC(C)CCC(=O)C	5-methyl-2-hexanone	2.86	-Log10(LC50), mol/L	4 days	Martin & Young
502-56-7	CCCCC(=O)CCCC	5-nonanone	3.66	-Log10(LC50), mol/L	4 days	Martin & Young
108-94-1	C1CCC(=O)CC1	cyclohexanone	2.19	-Log10(LC50), mol/L	4 days	Martin & Young
76-22-2	CC1(C2CCC1(C(=O)C2)C)C	camphor	3.14	-Log10(LC50), mol/L	4 days	Martin & Young
64-17-5	CCO	ethanol	0.52	-Log10(LC50), mol/L	4 days	Martin & Young
71-23-8	CCCO	1-propanol	1.12	-Log10(LC50), mol/L	4 days	Martin & Young
71-41-0	CCCCCO	1-pentanol	2.21	-Log10(LC50), mol/L	4 days	Martin & Young
111-27-3	CCCCCCO	1-hexanol	2.94	-Log10(LC50), mol/L	4 days	Martin & Young
111-70-6	CCCCCCCO	1-heptanol	3.51	-Log10(LC50), mol/L	4 days	Martin & Young
111-87-5	CCCCCCCCCCCCCCCCCCCCCCCCCCO	1-octanol	3.98	-Log10(LC50), mol/L	4 days	Martin & Young
143-08-8	CCCCCCCCCO	1-nonanol	4.41	-Log10(LC50), mol/L	4 days	Martin & Young
112-30-1	CCCCCCCCCCO	1-decanol	4.82	-Log10(LC50), mol/L	4 days	Martin & Young
112-42-5	CCCCCCCCCCCO	1-undecanol	5.22	-Log10(LC50), mol/L	4 days	Martin & Young
112-53-8	CCCCCCCCCCCCO	1-dodecanol	5.27	-Log10(LC50), mol/L	4 days	Martin & Young
67-63-0	CC(C)O	2-propanol	0.78	-Log10(LC50), mol/L	4 days	Martin & Young
78-92-2	CCC(C)O	2-butanol	1.31	-Log10(LC50), mol/L	4 days	Martin & Young
104-76-7	CCCCC(CC)CO	2-ethyl-1-hexanol	3.66	-Log10(LC50), mol/L	4 days	Martin & Young
78-83-1	CC(C)CO	2-methyl-1-propanol	1.69	-Log10(LC50), mol/L	4 days	Martin & Young
75-65-0	CC(C)(C)O	2-methyl-2-propanol	1.06	-Log10(LC50), mol/L	4 days	Martin & Young
600-36-2	CC(C)C(C(C)C)O	2,4-dimethyl-3-pentanol	2.85	-Log10(LC50), mol/L	4 days	Martin & Young
77-74-7	CCC(C)(CC)O	3-methyl-3-pentanol	2.18	-Log10(LC50), mol/L	4 days	Martin & Young
108-93-0	C1CCC(CC1)O	cyclohexanol	2.06	-Log10(LC50), mol/L	4 days	Martin & Young
111-46-6	C(COCCO)O	diethylene glycol	0.15	-Log10(LC50), mol/L	4 days	Martin & Young
107-21-1	C(CO)O	ethylene glycol	0.04	-Log10(LC50), mol/L	4 days	Martin & Young
107-41-5	CCCCC(CO)O	hexylene glycol	1.13	-Log10(LC50), mol/L	4 days	Martin & Young
2216-51-5	C[C@@H]1CC[C@H]([C@@H](C1)O)C(C)C	L-menthol	3.92	-Log10(LC50), mol/L	4 days	Martin & Young
67-66-3	C(Cl)(Cl)Cl	chloroform	3.06	-Log10(LC50), mol/L	4 days	Martin & Young
79-34-5	C(C(Cl)Cl)(Cl)Cl	1,1,2,2-tetrachloroethane	3.92	-Log10(LC50), mol/L	4 days	Martin & Young
76-01-7	C(C(Cl)(Cl)Cl)(Cl)Cl	pentachloroethane	4.43	-Log10(LC50), mol/L	4 days	Martin & Young
67-72-1	C(C(Cl)(Cl)Cl)(Cl)(Cl)Cl	hexachloroethane	5.23	-Log10(LC50), mol/L	4 days	Martin & Young
142-28-9	C(CCl)CCl	1,3-dichloropropane	2.94	-Log10(LC50), mol/L	4 days	Martin & Young
109-87-5	COCOC	dimethoxymethane	1.04	-Log10(LC50), mol/L	4 days	Martin & Young
110-88-3	C1OCOCO1	trioxane	1.18	-Log10(LC50), mol/L	4 days	Martin & Young
109-99-9	C1CCOC1	tetrahydrofuran	1.52	-Log10(LC50), mol/L	4 days	Martin & Young
470-82-6	CC1(C2CCC(O1)(CC2)C)C	1,8-epoxy-p-menthane	3.18	-Log10(LC50), mol/L	4 days	Martin & Young
64-19-7	CC(=O)O	acetic acid	2.85	-Log10(LC50), mol/L	4 days	Martin & Young
109-52-4	CCCCC(=O)O	n-pentanoic acid	3.12	-Log10(LC50), mol/L	4 days	Martin & Young
142-62-1	CCCCCC(=O)O	n-hexanoic acid	2.76	-Log10(LC50), mol/L	4 days	Martin & Young
124-04-9	C(CCC(=O)O)CC(=O)O	adipic acid	3.18	-Log10(LC50), mol/L	4 days	Martin & Young
123-72-8	CCCC=O	butanal	3.65	-Log10(LC50), mol/L	4 days	Martin & Young
110-62-3	CCCCC=O	pentanal	3.82	-Log10(LC50), mol/L	4 days	Martin & Young
123-15-9	CCCC(C)C=O	2-methylvaleraldehyde	3.73	-Log10(LC50), mol/L	4 days	Martin & Young
66-25-1	CCCCCC=O	hexanal	3.66	-Log10(LC50), mol/L	4 days	Martin & Young
590-86-3	CC(C)CC=O	3-methyl-butanal	4.42	-Log10(LC50), mol/L	4 days	Martin & Young
96-17-3	CCC(C)C=O	2-methylbutyraldehyde	3.94	-Log10(LC50), mol/L	4 days	Martin & Young
141-78-6	CCOC(=O)C	ethyl acetate	2.58	-Log10(LC50), mol/L	4 days	Martin & Young
79-20-9	CC(=O)OC	methyl acetate	2.27	-Log10(LC50), mol/L	4 days	Martin & Young
109-21-7	CCCCOC(=O)CCC	n-butyl n-butyrate	4.09	-Log10(LC50), mol/L	4 days	Martin & Young
110-56-5	C(CCCl)CCl	1,4-dichlorobutane	3.39	-Log10(LC50), mol/L	4 days	Martin & Young
628-76-2	CCCCC(Cl)Cl	1,5-dichloropentane	3.75	-Log10(LC50), mol/L	4 days	Martin & Young
627-30-5	C(CO)CCl	3-chloro-1-propanol	2.07	-Log10(LC50), mol/L	4 days	Martin & Young
115-20-8	C(C(Cl)(Cl)Cl)O	2,2,2-trichloroethanol	2.8	-Log10(LC50), mol/L	4 days	Martin & Young
57-15-8	CC(C)(C(Cl)(Cl)Cl)O	1,1,1-trichloro-2-methyl-2-propanol	3.12	-Log10(LC50), mol/L	4 days	Martin & Young
106-94-5	CCCBr	1-bromopropane	3.26	-Log10(LC50), mol/L	4 days	Martin & Young
109-65-9	CCCCBr	1-bromobutane	3.57	-Log10(LC50), mol/L	4 days	Martin & Young
111-25-1	CCCCCCBr	1-bromohexane	4.68	-Log10(LC50), mol/L	4 days	Martin & Young
629-04-9	CCCCCCCBr	1-bromoheptane	5.09	-Log10(LC50), mol/L	4 days	Martin & Young
111-83-1	CCCCCCCCBr	1-bromooctane	5.36	-Log10(LC50), mol/L	4 days	Martin & Young
109-64-8	C(CBr)CBr	1,3-dibromopropane	5.05	-Log10(LC50), mol/L	4 days	Martin & Young
107-10-8	CCCN	n-propylamine	2.28	-Log10(LC50), mol/L	4 days	Martin & Young
109-73-9	CCCCN	n-butylamine	2.44	-Log10(LC50), mol/L	4 days	Martin & Young
33966-50-6	CCC(C)N	sec-butylamine	2.42	-Log10(LC50), mol/L	4 days	Martin & Young
110-58-7	CCCCCN	n-pentylamine	2.69	-Log10(LC50), mol/L	4 days	Martin & Young
111-26-2	CCCCCCN	n-hexylamine	3.25	-Log10(LC50), mol/L	4 days	Martin & Young
111-68-2	CCCCCCCN	N-heptylamine	3.72	-Log10(LC50), mol/L	4 days	Martin & Young
111-86-4	CCCCCCCCN	n-octylamine	4.4	-Log10(LC50), mol/L	4 days	Martin & Young
112-20-9	CCCCCCCCCN	n-nonylamine	4.82	-Log10(LC50), mol/L	4 days	Martin & Young
2016-57-1	CCCCCCCCCCN	n-decylamine	5.18	-Log10(LC50), mol/L	4 days	Martin & Young
7307-55-3	CCCCCCCCCCCN	n-undecylamine	5.91	-Log10(LC50), mol/L	4 days	Martin & Young
124-22-1	CCCCCCCCCCCCN	n-dodecylamine	6.26	-Log10(LC50), mol/L	4 days	Martin & Young
2869-34-3	CCCCCCCCCCCCCN	n-tridecylamine	6.48	-Log10(LC50), mol/L	4 days	Martin & Young
13952-84-6	CCC(C)N	2-butanamine	2.42	-Log10(LC50), mol/L	4 days	Martin & Young
598-74-3	CC(C)C(C)N	1,2-dimethylpropylamine	2.49	-Log10(LC50), mol/L	4 days	Martin & Young
5813-64-9	CC(C)(C)CN	2,2-dimethyl-1-propylamine	2.26	-Log10(LC50), mol/L	4 days	Martin & Young
15673-00-4	CC(C)(C)CCN	3,3-dimethylbutylamine	2.23	-Log10(LC50), mol/L	4 days	Martin & Young
107-45-9	CC(C)(C)CC(C)(C)N	tert-octylamine	3.72	-Log10(LC50), mol/L	4 days	Martin & Young
693-16-3	CCCCCCC(C)N	1-methylheptylamine	4.4	-Log10(LC50), mol/L	4 days	Martin & Young
141-43-5	C(CO)N	2-aminoethanol	1.47	-Log10(LC50), mol/L	4 days	Martin & Young
111-42-2	C(CO)NCCO	diethanolamine	1.85	-Log10(LC50), mol/L	4 days	Martin & Young
78-96-6	CC(CN)O	1-amino-2-propanol	1.47	-Log10(LC50), mol/L	4 days	Martin & Young
109-85-3	COCCN	2-methoxyethylamine	2.16	-Log10(LC50), mol/L	4 days	Martin & Young
109-89-7	CCNCC	diethylamine	1.93	-Log10(LC50), mol/L	4 days	Martin & Young
143-16-8	CCCCCCNCCCCCC	di-n-hexylamine	5.38	-Log10(LC50), mol/L	4 days	Martin & Young
110-73-6	CCNCCO	2-(ethylamino) ethanol	1.78	-Log10(LC50), mol/L	4 days	Martin & Young
100-37-8	CCN(CC)CCO.Cl	N,N-diethylethanolamine	1.82	-Log10(LC50), mol/L	4 days	Martin & Young
96-80-0	CC(C)N(CCO)C(C)C	2-(diisopropylamino)-ethanol	2.86	-Log10(LC50), mol/L	4 days	Martin & Young
105-14-6	CCN(CC)CCCC(=O)C	5-(diethylamino)-2-pentanone	2.67	-Log10(LC50), mol/L	4 days	Martin & Young
22104-62-7	CC(CN(C)C)C(=O)C	4-(dimethylamino)-3-methyl-2-butanone	4.18	-Log10(LC50), mol/L	4 days	Martin & Young
102-69-2	CCCN(CCC)CCC	tripropylamine	3.45	-Log10(LC50), mol/L	4 days	Martin & Young
91-65-6	CCN(CC)C1CCCCC1	N,N-diethylcyclohexylamine	3.86	-Log10(LC50), mol/L	4 days	Martin & Young
103-76-4	C1CN(CCN1)CCO	1-(2-hydroxyethyl)piperazine	1.31	-Log10(LC50), mol/L	4 days	Martin & Young
140-31-8	C1CN(CCN1)CCN	N-aminoethyl piperazine	1.77	-Log10(LC50), mol/L	4 days	Martin & Young
78-90-0	C=C(CCl)Cl	1,2-propanediamine	1.81	-Log10(LC50), mol/L	4 days	Martin & Young
107-15-3	C(CN)N	ethylenediamine	2.55	-Log10(LC50), mol/L	4 days	Martin & Young
96-29-7	CC/C(=N/O)/C	methyl ethyl ketoxime	2.01	-Log10(LC50), mol/L	4 days	Martin & Young
127-06-0	CC(=NO)C	acetone oxime	2.12	-Log10(LC50), mol/L	4 days	Martin & Young
100-64-1	C1CCC(=NO)CC1	cyclohexanone oxime	2.74	-Log10(LC50), mol/L	4 days	Martin & Young
142-96-1	CCCCOCCCC	di-n-butyl ether	3.61	-Log10(LC50), mol/L	4 days	Martin & Young
60-29-7	CCOCC	diethyl ether	1.46	-Log10(LC50), mol/L	4 days	Martin & Young
108-20-3	CC(C)OC(C)C	diisopropyl ether	2.11	-Log10(LC50), mol/L	4 days	Martin & Young
693-65-2	CCCCCOCCCCC	di-n-pentyl ether	4.71	-Log10(LC50), mol/L	4 days	Martin & Young
110-65-6	C(C#CCO)O	2-butyne-1,4,-diol	3.21	-Log10(LC50), mol/L	4 days	Martin & Young
764-01-2	CC#CCO	2-butyn-1-ol	3.84	-Log10(LC50), mol/L	4 days	Martin & Young
818-72-4	CCCCCC(C#C)O	1-octyn-3-ol	5.49	-Log10(LC50), mol/L	4 days	Martin & Young
2028-63-9	CC(C)(C)C(=O)CBr	3-butyn-2-ol	3.78	-Log10(LC50), mol/L	4 days	Martin & Young
7383-19-9	CCCCC(C#C)O	1-heptyn-3-ol	4.8	-Log10(LC50), mol/L	4 days	Martin & Young
115-19-5	CC(C)(C=C)O	2-methyl-3-butyn-2-ol	1.41	-Log10(LC50), mol/L	4 days	Martin & Young
78-27-3	C#CC1(CCCCC1)O	1-ethynyl-1-cyclohexanol	2.69	-Log10(LC50), mol/L	4 days	Martin & Young
77-75-8	CCC(C)(C#C)O	3-methyl-1-pentyn-3-ol	1.91	-Log10(LC50), mol/L	4 days	Martin & Young
127-66-2	CC(C#C)(c1ccccc1)O	2-phenyl-3-butyn-2-ol	3.11	-Log10(LC50), mol/L	4 days	Martin & Young
19549-98-5	CC(C)CCC(C)(C#C)O	3,6-dimethyl-1-heptyn-3-ol	3.46	-Log10(LC50), mol/L	4 days	Martin & Young
3923-52-2	C#CC(c1ccccc1)(c2ccccc2)O	1,1-diphenyl-2-propyn-1-ol	4.27	-Log10(LC50), mol/L	4 days	Martin & Young
1482-15-1	CC(C)C(C)(C#C)O	3,4-dimethyl-1-pentyn-3-ol	2.74	-Log10(LC50), mol/L	4 days	Martin & Young
95-63-6	Cc1ccc(c(c1)C)C	1,2,4-trimethylbenzene	4.19	-Log10(LC50), mol/L	4 days	Martin & Young
2416-94-6	Cc1ccc(c(c1C)O)C	2,3,6-trimethylphenol	4.22	-Log10(LC50), mol/L	4 days	Martin & Young
527-60-6	Cc1cc(c(c(c1)C)O)C	2,4,6-trimethylphenol	4.02	-Log10(LC50), mol/L	4 days	Martin & Young
25167-83-3	c1c(c(c(c(c1Cl)Cl)Cl)O)Cl	tetrachlorophenol	6.13	-Log10(LC50), mol/L	4 days	Martin & Young
91-23-6	COc1ccccc1[N+](=O)[O-]	o-nitroanisole	2.9	-Log10(LC50), mol/L	4 days	Martin & Young
98-86-2	CC(=O)c1ccccc1	acetophenone	2.87	-Log10(LC50), mol/L	4 days	Martin & Young
100-51-6	c1ccc(cc1)CO	benzyl alcohol	2.37	-Log10(LC50), mol/L	4 days	Martin & Young
623-25-6	c1cc(ccc1CCl)CCl	1,4-bis(chloromethyl) benzene	6.65	-Log10(LC50), mol/L	4 days	Martin & Young
123-86-4	CCCCOC(=O)C	n-butyl acetate	3.81	-Log10(LC50), mol/L	4 days	Martin & Young
540-88-5	CC(=O)OC(C)(C)C	tert-butyl acetate	2.55	-Log10(LC50), mol/L	4 days	Martin & Young
142-92-7	CCCCCCOC(=O)C	n-hexyl acetate	4.56	-Log10(LC50), mol/L	4 days	Martin & Young
123-66-0	CCCCCC(=O)OCC	ethyl hexanoate	4.21	-Log10(LC50), mol/L	4 days	Martin & Young
109-60-4	CCCOC(=O)C	n-propyl acetate	3.23	-Log10(LC50), mol/L	4 days	Martin & Young
111-15-9	CCOCCOC(=O)C	2-ethoxyethyl acetate	3.5	-Log10(LC50), mol/L	4 days	Martin & Young
108-59-8	COC(=O)CC(=O)OC	dimethyl malonate	4.03	-Log10(LC50), mol/L	4 days	Martin & Young
87-91-2	CCOC(=O)[C@@H]([C@H](C(=O)OCC)O)O	diethyl L-(+)-tartrate	2.5	-Log10(LC50), mol/L	4 days	Martin & Young
105-53-3	CCOC(=O)CC(=O)OCC	diethyl malonate	4.01	-Log10(LC50), mol/L	4 days	Martin & Young
123-25-1	CCOC(=O)CCC(=O)OCC	diethyl succinate	3.09	-Log10(LC50), mol/L	4 days	Martin & Young
141-28-6	CC(=CCC/C(=C/C=O)/C)C	diethyl adipate	4.05	-Log10(LC50), mol/L	4 days	Martin & Young
110-40-7	CCOC(=O)CCCCCCCCC(=O)OCC	diethyl sebacate	4.98	-Log10(LC50), mol/L	4 days	Martin & Young
105-99-7	CCCCOC(=O)CCCCC(=O)OCCCC	dibutyl adipate	4.85	-Log10(LC50), mol/L	4 days	Martin & Young
818-61-1	C=CC(=O)OCCO	2-hydroxyethyl acrylate	4.38	-Log10(LC50), mol/L	4 days	Martin & Young
140-88-5	CCOC(=O)C=C	ethyl acrylate	4.6	-Log10(LC50), mol/L	4 days	Martin & Young
106-63-8	CC(C)COC(=O)C=C	isobutyl acrylate	4.79	-Log10(LC50), mol/L	4 days	Martin & Young
999-61-1	CC(CO)OC(=O)C=C	2-hydroxypropyl acrylate	4.59	-Log10(LC50), mol/L	4 days	Martin & Young
868-77-9	CC(=C)C(=O)OCCO	2-hydroxyethyl methacrylate	2.76	-Log10(LC50), mol/L	4 days	Martin & Young
80-62-6	CC(=C)C(=O)OC	methyl methacrylate	2.5	-Log10(LC50), mol/L	4 days	Martin & Young
2370-63-0	CCOCCOC(=O)C(=C)C	2-Ethoxyethyl methacrylate	3.76	-Log10(LC50), mol/L	4 days	Martin & Young
75-05-8	CC#N	acetonitrile	1.49	-Log10(LC50), mol/L	4 days	Martin & Young
107-12-0	CCC#N	propionitrile	1.56	-Log10(LC50), mol/L	4 days	Martin & Young
2243-27-8	CCCCCCCCC#N	n-octyl cyanide	4.3	-Log10(LC50), mol/L	4 days	Martin & Young
764-13-6	CC(=CC=C(C)C)C	2,5-dimethyl-2,4-hexadiene	4.46	-Log10(LC50), mol/L	4 days	Martin & Young
513-81-5	CC(=C)C(=C)C	2,3-dimethyl-1,3-butadiene	4.08	-Log10(LC50), mol/L	4 days	Martin & Young
5194-50-3	CC=CC=CC	2,4-hexadiene	3.61	-Log10(LC50), mol/L	4 days	Martin & Young
5989-27-5	CC1=CC[C@@H](CC1)C(=C)C	d-limonene	5.29	-Log10(LC50), mol/L	4 days	Martin & Young
77-73-6	C1C=CC2C1C3CC2C=C3	dicyclopentadiene	3.63	-Log10(LC50), mol/L	4 days	Martin & Young
1647-16-1	C=CCCCCCCC=C	1,9-decadiene	5.68	-Log10(LC50), mol/L	4 days	Martin & Young
78-79-5	CC(=C)C=C	isoprene	2.95	-Log10(LC50), mol/L	4 days	Martin & Young
4117-14-0	CCCCCCCC#CCO	2-decyn-1-ol	5.16	-Log10(LC50), mol/L	4 days	Martin & Young
107-19-7	C#CCO	propargyl alcohol	4.56	-Log10(LC50), mol/L	4 days	Martin & Young
100-61-8	CNc1ccccc1	N-methylaniline	3.03	-Log10(LC50), mol/L	4 days	Martin & Young
121-69-7	CN(C)c1ccccc1	N,N-dimethylaniline	3.27	-Log10(LC50), mol/L	4 days	Martin & Young
91-66-7	CCN(CC)c1ccccc1	N,N-diethylaniline	3.96	-Log10(LC50), mol/L	4 days	Martin & Young
121-87-9	c1cc(c(cc1[N+](=O)[O-])Cl)N	2-chloro-4-nitroaniline	3.93	-Log10(LC50), mol/L	4 days	Martin & Young
59-50-7	Cc1cc(ccc1Cl)O	p-chloro-m-cresol	4.4	-Log10(LC50), mol/L	4 days	Martin & Young
573-56-8	c1cc(c(c(c1)[N+](=O)[O-])O)[N+](=O)[O-]	2,6-dinitrophenol	3.67	-Log10(LC50), mol/L	4 days	Martin & Young
24544-04-5	CCN(CC)CCOC(=O)C1(c2ccccc2-c3c1cccc3)O	2,6-diisopropylaniline	4.1	-Log10(LC50), mol/L	4 days	Martin & Young
10031-82-0	[O-]S(=O)(=O)[O-].[Tl+].[Tl+]	4-ethoxybenzaldehyde	3.74	-Log10(LC50), mol/L	4 days	Martin & Young
97-02-9	c1cc(c(cc1[N+](=O)[O-])[N+](=O)[O-])N	2,4-dinitroaniline	4.08	-Log10(LC50), mol/L	4 days	Martin & Young
6393-42-6	Cc1cc(c(c(c1)[N+](=O)[O-])N)[N+](=O)[O-]	2,6-dinitro-4-methylaniline	4.12	-Log10(LC50), mol/L	4 days	Martin & Young
634-93-5	c1c(cc(c(c1Cl)N)Cl)Cl	2,4,6-trichloroaniline	4.59	-Log10(LC50), mol/L	4 days	Martin & Young
634-67-3	c1cc(c(c(c1N)Cl)Cl)Cl	2,3,4-trichloroaniline	4.74	-Log10(LC50), mol/L	4 days	Martin & Young
615-65-6	Cc1ccc(c(c1)Cl)N	2-chloro-4-methylaniline	3.59	-Log10(LC50), mol/L	4 days	Martin & Young
1746-23-2	CC(C)(C)c1ccc(cc1)C=C	p-tert-butylstyrene	5.51	-Log10(LC50), mol/L	4 days	Martin & Young
30030-25-2	C=Cc1cccc(c1)CCl	chloromethyl styrene	5.69	-Log10(LC50), mol/L	4 days	Martin & Young
1745-81-9	C=CCc1ccccc1O	2-allyl phenol	3.95	-Log10(LC50), mol/L	4 days	Martin & Young
97-53-0	COc1cc(ccc1O)CC=C	eugenol	3.84	-Log10(LC50), mol/L	4 days	Martin & Young
89-62-3	Cc1ccc(c(c1)[N+](=O)[O-])N	4-methyl-2-nitroaniline	3.79	-Log10(LC50), mol/L	4 days	Martin & Young
108-86-1	c1ccc(cc1)Br	bromobenzene	4.45	-Log10(LC50), mol/L	4 days	Martin & Young
608-71-9	c1(c(c(c(c(c1Br)Br)Br)Br)Br)O	pentabromophenol	6.72	-Log10(LC50), mol/L	4 days	Martin & Young
106-37-6	c1cc(ccc1Br)Br	1,4-dibromobenzene	5.28	-Log10(LC50), mol/L	4 days	Martin & Young
118-79-6	c1c(cc(c(c1Br)O)Br)Br	1,3,5-tribromo-2-hydroxybenzene	4.71	-Log10(LC50), mol/L	4 days	Martin & Young
106-40-1	c1cc(ccc1N)Br	4-bromoaniline	3.56	-Log10(LC50), mol/L	4 days	Martin & Young
528-29-0	c1ccc(c(c1)[N+](=O)[O-])[N+](=O)[O-]	o-dinitrobenzene	5.45	-Log10(LC50), mol/L	4 days	Martin & Young
100-25-4	c1cc(ccc1[N+](=O)[O-])[N+](=O)[O-]	p-dinitrobenzene	5.39	-Log10(LC50), mol/L	4 days	Martin & Young
88-72-2	Cc1ccccc1[N+](=O)[O-]	o-nitrotoluene	3.56	-Log10(LC50), mol/L	4 days	Martin & Young
99-08-1	Cc1cccc(c1)[N+](=O)[O-]	m-nitrotoluene	3.64	-Log10(LC50), mol/L	4 days	Martin & Young
99-99-0	Cc1ccc(cc1)[N+](=O)[O-]	p-nitrotoluene	3.44	-Log10(LC50), mol/L	4 days	Martin & Young
119-34-6	c1cc(c(cc1N)[N+](=O)[O-])O	4-amino-2-nitrophenol	3.63	-Log10(LC50), mol/L	4 days	Martin & Young
4920-77-8	Cc1cccc(c1[N+](=O)[O-])O	3-methyl-2-nitrophenol	3.52	-Log10(LC50), mol/L	4 days	Martin & Young
700-38-9	Cc1ccc(c(c1)O)[N+](=O)[O-]	5-methyl-2-nitrophenol	3.51	-Log10(LC50), mol/L	4 days	Martin & Young
88-75-5	c1ccc(c(c1)[N+](=O)[O-])O	2-nitrophenol	2.94	-Log10(LC50), mol/L	4 days	Martin & Young
100-02-7	c1cc(ccc1[N+](=O)[O-])O	4-nitrophenol	3.53	-Log10(LC50), mol/L	4 days	Martin & Young
602-01-7	Cc1cccc(c1[N+](=O)[O-])[N+](=O)[O-]	2,3-dinitrotoluene	4.99	-Log10(LC50), mol/L	4 days	Martin & Young
121-14-2	Cc1ccc(cc1[N+](=O)[O-])[N+](=O)[O-]	2,4-dinitrotoluene	3.77	-Log10(LC50), mol/L	4 days	Martin & Young
100-44-7	c1ccc(cc1)CCl	benzyl chloride	4.4	-Log10(LC50), mol/L	4 days	Martin & Young
100-46-9	c1ccc(cc1)CN	benzylamine	3.02	-Log10(LC50), mol/L	4 days	Martin & Young
100-52-7	c1ccc(cc1)C=O	benzaldehyde	3.93	-Log10(LC50), mol/L	4 days	Martin & Young
100-10-7	CN(C)c1ccc(cc1)C=O	4-(dimethylamino)-benzaldehyde	3.51	-Log10(LC50), mol/L	4 days	Martin & Young
122-03-2	CC(C)c1ccc(cc1)C=O	4-isopropyl benzaldehyde	4.35	-Log10(LC50), mol/L	4 days	Martin & Young
446-52-6	c1ccc(c(c1)C=O)F	2-fluorobenzaldehyde	4.96	-Log10(LC50), mol/L	4 days	Martin & Young
6361-21-3	c1cc(c(cc1[N+](=O)[O-])C=O)Cl	2-chloro-5-nitrobenzaldehyde	4.67	-Log10(LC50), mol/L	4 days	Martin & Young
104-88-1	c1cc(ccc1C=O)Cl	4-chlorobenzaldehyde	4.81	-Log10(LC50), mol/L	4 days	Martin & Young
552-89-6	c1ccc(c(c1)C=O)[N+](=O)[O-]	2-nitrobenzaldehyde	4.01	-Log10(LC50), mol/L	4 days	Martin & Young
555-16-8	c1cc(ccc1C=O)[N+](=O)[O-]	4-nitrobenzaldehyde	4.18	-Log10(LC50), mol/L	4 days	Martin & Young
613-45-6	COc1ccc(c(c1)OC)C=O	2,4-dimethoxybenzaldehyde	3.92	-Log10(LC50), mol/L	4 days	Martin & Young
1761-61-1	c1cc(c(cc1Br)C=O)O	2-hydroxy-5-bromobenzaldehyde	5.19	-Log10(LC50), mol/L	4 days	Martin & Young
635-93-8	c1cc(c(cc1Cl)C=O)O	2-hydroxy-5-chlorobenzaldehyde	5.31	-Log10(LC50), mol/L	4 days	Martin & Young
121-33-5	c1cc(nc(c1)O)C(=O)O	3-methoxy-4-hydroxybenzaldehyde	3.12	-Log10(LC50), mol/L	4 days	Martin & Young
708-76-9	COc1cc(c(c(c1)OC)C=O)O	2-hydroxy-4,6-dimethoxybenzaldehyde	4.83	-Log10(LC50), mol/L	4 days	Martin & Young
653-37-2	C(=O)c1c(c(c(c(c1F)F)F)F)F	pentafluorobenzaldehyde	5.25	-Log10(LC50), mol/L	4 days	Martin & Young
387-45-1	c1cc(c(c(c1)Cl)C=O)F	2-chloro-6-fluorobenzaldehyde	4.23	-Log10(LC50), mol/L	4 days	Martin & Young
874-42-0	c1cc(c(cc1Cl)Cl)C=O	2,4-dichlorobenzaldehyde	4.99	-Log10(LC50), mol/L	4 days	Martin & Young
58-90-2	c1c(c(c(c(c1Cl)Cl)Cl)O)Cl	2,3,4,6-tetrachlorophenol	5.35	-Log10(LC50), mol/L	4 days	Martin & Young
4901-51-3	c1c(c(c(c(c1Cl)Cl)Cl)Cl)O	2,3,4,5-tetrachlorophenol	5.74	-Log10(LC50), mol/L	4 days	Martin & Young
3481-20-7	c1c(c(c(c(c1Cl)Cl)N)Cl)Cl	2,3,5,6-Tetrachloroaniline	5.93	-Log10(LC50), mol/L	4 days	Martin & Young
732-26-3	CC(C)(C)c1cc(c(c(c1)C(C)(C)C)O)C(C)(C)C	2,4,6-tri-tert-butylphenol	6.63	-Log10(LC50), mol/L	4 days	Martin & Young
150-76-5	COc1ccc(cc1)O	4-methoxyphenol	3.11	-Log10(LC50), mol/L	4 days	Martin & Young
120-07-0	c1ccc(cc1)N(CCO)CCO	N-phenyldiethanolamine	2.39	-Log10(LC50), mol/L	4 days	Martin & Young
103-83-3	CN(C)Cc1ccccc1	N,N-dimethylbenzylamine	3.55	-Log10(LC50), mol/L	4 days	Martin & Young
150-19-6	COc1cccc(c1)O	1-hydroxy-3-methoxybenzene	3.22	-Log10(LC50), mol/L	4 days	Martin & Young
150-78-7	CN(C)c1ccc(cc1)C(=O)Oc2ccc(cc2)[N+](=O)[O-]	1,4-dimethoxybenzene	3.07	-Log10(LC50), mol/L	4 days	Martin & Young
5673-07-4	Cc1c(cccc1OC)OC	2,6-Dimethoxytoluene	3.88	-Log10(LC50), mol/L	4 days	Martin & Young
13608-87-2	CC(=O)c1ccc(c(c1Cl)Cl)Cl	2,3,4-trichloroacetophenone	5.05	-Log10(LC50), mol/L	4 days	Martin & Young
95-95-4	c1c(c(cc(c1Cl)Cl)Cl)O	2,4,5-trichlorophenol	5.34	-Log10(LC50), mol/L	4 days	Martin & Young
88-06-2	c1c(cc(c(c1Cl)O)Cl)Cl	2,4,6-trichlorophenol	4.64	-Log10(LC50), mol/L	4 days	Martin & Young
937-20-2	c1cc(ccc1C(=O)CCl)Cl	2,4-dichloroacetophenone	4.21	-Log10(LC50), mol/L	4 days	Martin & Young
70-69-9	CCC(=O)c1ccc(cc1)N	4-aminopropiophenone	3.01	-Log10(LC50), mol/L	4 days	Martin & Young
102-27-2	CCNc1cccc(c1)C	N-ethyl-m-toluidine	3.44	-Log10(LC50), mol/L	4 days	Martin & Young
618-87-1	c1c(cc(cc1[N+](=O)[O-])[N+](=O)[O-])N	3,5-dinitroaniline	3.93	-Log10(LC50), mol/L	4 days	Martin & Young
35572-78-2	Cc1c(cc(cc1[N+](=O)[O-])[N+](=O)[O-])N	2-methyl-3,5-dinitroaniline	4.12	-Log10(LC50), mol/L	4 days	Martin & Young
56207-39-7	Cc1c(ccc(c1N)[N+](=O)[O-])[N+](=O)[O-]	2-methyl-3,6-dinitroaniline	5.37	-Log10(LC50), mol/L	4 days	Martin & Young
10202-92-3	Cc1c(ccc(c1[N+](=O)[O-])N)[N+](=O)[O-]	3-methyl-2,4-dinitroaniline	4.25	-Log10(LC50), mol/L	4 days	Martin & Young
70343-06-5	Cc1ccc(c(c1[N+](=O)[O-])N)[N+](=O)[O-]	3-methyl-2,6-dinitroaniline	4.21	-Log10(LC50), mol/L	4 days	Martin & Young
19406-51-0	Cc1c(cc(cc1[N+](=O)[O-])N)[N+](=O)[O-]	4-amino-2,6-dinitrotoluene	4.46	-Log10(LC50), mol/L	4 days	Martin & Young
616-73-9	Cc1cc(c(cc1[N+](=O)[O-])[N+](=O)[O-])O	2,4-dinitro-5-methylphenol	4.79	-Log10(LC50), mol/L	4 days	Martin & Young
6284-83-9	c1c(c(c(c(c1Cl)[N+](=O)[O-])Cl)[N+](=O)[O-])Cl	1,3,5-trichloro-2,4-dinitrobenzene	6.09	-Log10(LC50), mol/L	4 days	Martin & Young
88-73-3	c1ccc(c(c1)[N+](=O)[O-])Cl	1-chloro-2-nitrobenzene	3.73	-Log10(LC50), mol/L	4 days	Martin & Young
108-41-8	Cc1cccc(c1)Cl	1-chloro-3-methylbenzene	3.84	-Log10(LC50), mol/L	4 days	Martin & Young
106-43-4	Cc1ccc(cc1)Cl	1-chloro-4-methylbenzene	4.33	-Log10(LC50), mol/L	4 days	Martin & Young
121-73-3	c1cc(cc(c1)Cl)[N+](=O)[O-]	m-chloronitrobenzene	3.93	-Log10(LC50), mol/L	4 days	Martin & Young
541-73-1	c1cc(cc(c1)Cl)Cl	m-dichlorobenzene	4.27	-Log10(LC50), mol/L	4 days	Martin & Young
95-49-8	Cc1ccccc1Cl	2-chlorotoluene	4.23	-Log10(LC50), mol/L	4 days	Martin & Young
95-73-8	Cc1ccc(cc1Cl)Cl	2,4-dichlorotoluene	4.54	-Log10(LC50), mol/L	4 days	Martin & Young
87-61-6	c1cc(c(c(c1)Cl)Cl)Cl	1,2,3-trichlorobenzene	4.89	-Log10(LC50), mol/L	4 days	Martin & Young
108-70-3	c1c(cc(cc1Cl)Cl)Cl	1,3,5-trichlorobenzene	4.74	-Log10(LC50), mol/L	4 days	Martin & Young
95-94-3	c1c(c(cc(c1Cl)Cl)Cl)Cl	1,2,4,5-tetrachlorobenzene	5.83	-Log10(LC50), mol/L	4 days	Martin & Young
634-66-2	c1cc(c(c(c1Cl)Cl)Cl)Cl	1,2,3,4-tetrachlorobenzene	5.29	-Log10(LC50), mol/L	4 days	Martin & Young
771-60-8	c1cc(cc(c1)F)NC(=O)N	pentafluoroaniline	3.69	-Log10(LC50), mol/L	4 days	Martin & Young
350-46-9	c1cc(ccc1F)S(=O)(=O)Cl	1-fluoro-4-nitrobenzene	3.7	-Log10(LC50), mol/L	4 days	Martin & Young
371-40-4	c1cc(ccc1N)F	1-amino-4-fluorobenzene	3.82	-Log10(LC50), mol/L	4 days	Martin & Young
128-37-0	Cc1cc(c(c(c1)C(C)(C)C)O)C(C)(C)C	2,6-di-tert-butyl-4-methylphenol	5.78	-Log10(LC50), mol/L	4 days	Martin & Young
108-95-2	c1ccc(cc1)O	phenol	3.5	-Log10(LC50), mol/L	4 days	Martin & Young
105-67-9	Cc1ccc(c(c1)C)O	2,4-xylenol	3.86	-Log10(LC50), mol/L	4 days	Martin & Young
95-65-8	Cc1ccc(cc1C)O	3,4-xylenol	3.94	-Log10(LC50), mol/L	4 days	Martin & Young
95-75-0	Cc1ccc(c(c1)Cl)Cl	3,4-dichlorotoluene	4.74	-Log10(LC50), mol/L	4 days	Martin & Young
1126-79-0	CCCCOc1ccccc1	n-butyl phenyl ether	4.42	-Log10(LC50), mol/L	4 days	Martin & Young
39905-57-2	CCCCCCOc1ccc(cc1)N	4-hexyloxyaniline	4.78	-Log10(LC50), mol/L	4 days	Martin & Young
122-99-6	c1ccc(cc1)OCCO	2-phenoxyethanol	2.6	-Log10(LC50), mol/L	4 days	Martin & Young
95-48-7	Cc1ccccc1O	o-cresol	3.9	-Log10(LC50), mol/L	4 days	Martin & Young
108-39-4	Cc1cccc(c1)O	m-cresol	3.29	-Log10(LC50), mol/L	4 days	Martin & Young
106-44-5	Cc1ccc(cc1)O	p-cresol	3.76	-Log10(LC50), mol/L	4 days	Martin & Young
95-57-8	c1ccc(c(c1)O)Cl	o-chlorophenol	4	-Log10(LC50), mol/L	4 days	Martin & Young
106-48-9	c1cc(ccc1O)Cl	p-chlorophenol	4.46	-Log10(LC50), mol/L	4 days	Martin & Young
619-15-8	Cc1cc(ccc1[N+](=O)[O-])[N+](=O)[O-]	2,5-dinitrotoluene	5.15	-Log10(LC50), mol/L	4 days	Martin & Young
606-20-2	Cc1c(cccc1[N+](=O)[O-])[N+](=O)[O-]	2,6-dinitrotoluene	3.98	-Log10(LC50), mol/L	4 days	Martin & Young
610-39-9	Cc1ccc(c(c1)[N+](=O)[O-])[N+](=O)[O-]	3,4-dinitrotoluene	5.08	-Log10(LC50), mol/L	4 days	Martin & Young
618-85-9	Cc1cc(cc(c1)[N+](=O)[O-])[N+](=O)[O-]	3,5-dinitrotoluene	3.91	-Log10(LC50), mol/L	4 days	Martin & Young
534-52-1	Cc1cc(cc(c1O)[N+](=O)[O-])[N+](=O)[O-]	2-methyl-4,6-dinitrophenol	5.01	-Log10(LC50), mol/L	4 days	Martin & Young
616-72-8	Cc1cc(c(cc1[N+](=O)[O-])[N+](=O)[O-])C	1,5-dimethyl-2,4-dinitrobenzene	4.39	-Log10(LC50), mol/L	4 days	Martin & Young
51-28-5	c1cc(c(cc1[N+](=O)[O-])[N+](=O)[O-])O	1,3-dinitro-4-hydroxybenzene	4.22	-Log10(LC50), mol/L	4 days	Martin & Young
99-35-4	c1c(cc(cc1[N+](=O)[O-])[N+](=O)[O-])[N+](=O)[O-]	1,3,5-trinitrobenzene	5.32	-Log10(LC50), mol/L	4 days	Martin & Young
603-83-8	Cc1c(cccc1[N+](=O)[O-])N	2-amino-6-nitrotoluene	3.48	-Log10(LC50), mol/L	4 days	Martin & Young
578-46-1	Cc1ccc(c(c1)N)[N+](=O)[O-]	3-amino-4-nitrotoluene	3.79	-Log10(LC50), mol/L	4 days	Martin & Young
119-32-4	Cc1ccc(cc1[N+](=O)[O-])N	4-amino-2-nitrotoluene	3.77	-Log10(LC50), mol/L	4 days	Martin & Young
99-52-5	Cc1cc(ccc1N)[N+](=O)[O-]	2-methyl-4-nitroaniline	3.24	-Log10(LC50), mol/L	4 days	Martin & Young
99-55-8	Cc1ccc(cc1N)[N+](=O)[O-]	2-methyl-5-nitroaniline	3.34	-Log10(LC50), mol/L	4 days	Martin & Young
570-24-1	Cc1cccc(c1N)[N+](=O)[O-]	2-methyl-6-nitroaniline	3.8	-Log10(LC50), mol/L	4 days	Martin & Young
1689-84-5	c1c(cc(c(c1Br)O)Br)C#N	1-cyano-3,5-dibromo-4-hydroxybenzene	4.3	-Log10(LC50), mol/L	4 days	Martin & Young
5922-60-1	c1cc(c(cc1Cl)C#N)N	1-cyano-2-amino-5-chlorobenzene	3.73	-Log10(LC50), mol/L	4 days	Martin & Young
6575-09-3	Cc1cccc(c1C#N)Cl	2-chloro-6-methyl-benzonitrile	4	-Log10(LC50), mol/L	4 days	Martin & Young
529-19-1	Cc1ccccc1C#N	1-cyano-2-methylbenzene	3.42	-Log10(LC50), mol/L	4 days	Martin & Young
619-24-9	c1cc(cc(c1)[N+](=O)[O-])C#N	3-nitrobenzonitrile	3.39	-Log10(LC50), mol/L	4 days	Martin & Young
619-72-7	c1cc(ccc1C#N)[N+](=O)[O-]	4-nitrobenzonitrile	3.78	-Log10(LC50), mol/L	4 days	Martin & Young
100-47-0	c1ccc(cc1)C#N	benzonitrile	2.98	-Log10(LC50), mol/L	4 days	Martin & Young
141-93-5	CCc1cccc(c1)CC	m-diethylbenzene	4.51	-Log10(LC50), mol/L	4 days	Martin & Young
123-07-9	CCc1ccc(cc1)O	p-ethylphenol	4.07	-Log10(LC50), mol/L	4 days	Martin & Young
589-16-2	CCc1ccc(cc1)N	4-ethylaniline	3.22	-Log10(LC50), mol/L	4 days	Martin & Young
104-13-2	CCCCc1ccc(cc1)N	4-butylaniline	4.17	-Log10(LC50), mol/L	4 days	Martin & Young
16245-79-7	CCCCCCCCc1ccc(cc1)N	4-octylaniline	6.24	-Log10(LC50), mol/L	4 days	Martin & Young
37529-30-9	CCCCCCCCCCc1ccc(cc1)N	4-decylaniline	6.57	-Log10(LC50), mol/L	4 days	Martin & Young
88-85-7	CCC(C)c1cc(cc(c1O)[N+](=O)[O-])[N+](=O)[O-]	2-sec-butyl-4,6-dinitrophenol	6.19	-Log10(LC50), mol/L	4 days	Martin & Young
80-46-6	CCC(C)(C)c1ccc(cc1)O	p-tert-amylphenol	4.8	-Log10(LC50), mol/L	4 days	Martin & Young
98-54-4	CC(C)(C)c1ccc(cc1)O	p-tert-butylphenol	4.47	-Log10(LC50), mol/L	4 days	Martin & Young
89-83-8	Cc1ccc(c(c1)O)C(C)C	thymol	4.67	-Log10(LC50), mol/L	4 days	Martin & Young
98-82-8	CC(C)c1ccccc1	cumene	4.28	-Log10(LC50), mol/L	4 days	Martin & Young
538-68-1	CCCCCc1ccccc1	n-pentylbenzene	4.94	-Log10(LC50), mol/L	4 days	Martin & Young
25154-52-3	CCCCCCCCCc1ccccc1[O-].[K+]	nonylphenol	6.22	-Log10(LC50), mol/L	4 days	Martin & Young
84-62-8	c1ccc(cc1)OC(=O)c2ccccc2C(=O)Oc3ccccc3	diphenyl phthalate	6.6	-Log10(LC50), mol/L	4 days	Martin & Young
93-89-0	CCOC(=O)c1ccccc1	ethyl benzoate	4.23	-Log10(LC50), mol/L	4 days	Martin & Young
619-50-1	COC(=O)c1ccc(cc1)[N+](=O)[O-]	methyl 4-nitrobenzoate	3.89	-Log10(LC50), mol/L	4 days	Martin & Young
109-06-8	Cc1ccccn1	2-methylpyridine	2.02	-Log10(LC50), mol/L	4 days	Martin & Young
108-99-6	Cc1cccnc1	3-methylpyridine	2.81	-Log10(LC50), mol/L	4 days	Martin & Young
108-89-4	c1ccc(cc1)CSSCc2ccccc2	4-methylpyridine	2.36	-Log10(LC50), mol/L	4 days	Martin & Young
100-70-9	c1ccnc(c1)C#N	2-pyridinecarbonitrile	2.16	-Log10(LC50), mol/L	4 days	Martin & Young
500-22-1	c1cc(cnc1)C=O	3-pyridinecarboxaldehyde	3.81	-Log10(LC50), mol/L	4 days	Martin & Young
120-83-2	c1cc(c(cc1Cl)Cl)O	2,4-dichlorophenol	4.3	-Log10(LC50), mol/L	4 days	Martin & Young
95-80-7	Cc1ccc(cc1N)N	2,4-diaminotoluene	1.93	-Log10(LC50), mol/L	4 days	Martin & Young
3698-83-7	c1c(c(cc(c1[N+](=O)[O-])Cl)Cl)[N+](=O)[O-]	1,3-dichloro-4,6-dinitro benzene	3.78	-Log10(LC50), mol/L	4 days	Martin & Young
121-32-4	CCOc1cc(ccc1O)C=O	3-ethoxy-4-hydroxybenzaldehyde	3.28	-Log10(LC50), mol/L	4 days	Martin & Young
118-74-1	c1(c(c(c(c(c1Cl)Cl)Cl)Cl)Cl)Cl	hexachlorobenzene	4.11	-Log10(LC50), mol/L	4 days	Martin & Young
100-01-6	c1cc(ccc1N)[N+](=O)[O-]	p-nitroaniline	3.08	-Log10(LC50), mol/L	4 days	Martin & Young
95-51-2	c1ccc(c(c1)N)Cl	o-chloroaniline	4.35	-Log10(LC50), mol/L	4 days	Martin & Young
106-47-8	c1cc(ccc1N)Cl	p-chloroaniline	3.62	-Log10(LC50), mol/L	4 days	Martin & Young
95-76-1	c1cc(c(cc1N)Cl)Cl	3,4-dichloroaniline	4.32	-Log10(LC50), mol/L	4 days	Martin & Young
554-00-7	c1cc(c(cc1Cl)Cl)N	2,4-dichloroaniline	4.07	-Log10(LC50), mol/L	4 days	Martin & Young
106-49-0	Cc1ccc(cc1)N	4-methylaniline	2.83	-Log10(LC50), mol/L	4 days	Martin & Young
95-47-6	Cc1ccccc1C	o-xylene	3.81	-Log10(LC50), mol/L	4 days	Martin & Young
108-38-3	Cc1cccc(c1)C	m-xylene	3.82	-Log10(LC50), mol/L	4 days	Martin & Young
106-42-3	Cc1ccc(cc1)C	p-xylene	4.21	-Log10(LC50), mol/L	4 days	Martin & Young
2176-62-7	c1(c(c(nc(c1Cl)Cl)Cl)Cl)Cl	pentachloropyridine	5.73	-Log10(LC50), mol/L	4 days	Martin & Young
939-23-1	c1ccc(cc1)c2ccncc2	4-phenyl pyridine	3.98	-Log10(LC50), mol/L	4 days	Martin & Young
4214-79-3	c1cc(ncc1Cl)O	5-chloro-2-pyridinol	2.06	-Log10(LC50), mol/L	4 days	Martin & Young
90-15-3	c1ccc2c(c1)cccc2O	1-naphthalenol	4.54	-Log10(LC50), mol/L	4 days	Martin & Young
135-19-3	c1ccc2cc(ccc2c1)O	2-naphthol	4.62	-Log10(LC50), mol/L	4 days	Martin & Young
90-12-0	Cc1cccc2c1cccc2	1-methylnaphthalene	4.2	-Log10(LC50), mol/L	4 days	Martin & Young
86-57-7	c1ccc2c(c1)cccc2[N+](=O)[O-]	1-nitronaphthalene	4.46	-Log10(LC50), mol/L	4 days	Martin & Young
90-13-1	c1ccc2c(c1)cccc2Cl	1-chloronaphthalene	4.85	-Log10(LC50), mol/L	4 days	Martin & Young
260-94-6	c1ccc2c(c1)cc3ccccc3n2	acridine	4.89	-Log10(LC50), mol/L	4 days	Martin & Young
253-52-1	c1ccc2cnncc2c1	phthalazine	3.11	-Log10(LC50), mol/L	4 days	Martin & Young
1129-35-7	COc1ccccc1N2CCNCC2	methyl 4-cyanobenzoate	3.54	-Log10(LC50), mol/L	4 days	Martin & Young
94-09-7	CCOC(=O)c1ccc(cc1)N	ethyl 4-aminobenzoate	3.67	-Log10(LC50), mol/L	4 days	Martin & Young
1126-46-1	COC(=O)c1ccc(cc1)Cl	methyl 4-chlorobenzoate	4.15	-Log10(LC50), mol/L	4 days	Martin & Young
88-30-2	c1cc(c(cc1O)C(F)(F)F)[N+](=O)[O-]	3-(trifluoromethyl)-4-nitrophenol	4.36	-Log10(LC50), mol/L	4 days	Martin & Young
1582-09-8	CCCN(CCC)c1c(cc(cc1[N+](=O)[O-])C(F)(F)F)[N+](=O)[O-]	2,6-dinitro-N,N-dipropyl-4-(trifluoro-	6.5	-Log10(LC50), mol/L	4 days	Martin & Young
831-82-3	c1ccc(cc1)Oc2ccc(cc2)O	4-phenoxyphenol	4.58	-Log10(LC50), mol/L	4 days	Martin & Young
119-61-9	c1ccc(cc1)C(=O)c2ccccc2	benzophenone	4.11	-Log10(LC50), mol/L	4 days	Martin & Young
101-84-8	c1ccc(cc1)Oc2ccccc2	diphenyl ether	4.63	-Log10(LC50), mol/L	4 days	Martin & Young
14548-46-0	c1cc(ccc1N)S(=O)(=O)c2ccc(cc2)N	4-benzoyl pyridine	3.25	-Log10(LC50), mol/L	4 days	Martin & Young
122-39-4	c1ccc(cc1)Nc2ccccc2	diphenylamine	4.65	-Log10(LC50), mol/L	4 days	Martin & Young
118-55-8	c1ccc(cc1)OC(=O)c2ccccc2O	phenyl salicylate	5.27	-Log10(LC50), mol/L	4 days	Martin & Young
620-88-2	c1ccc(cc1)Oc2ccc(cc2)[N+](=O)[O-]	1-nitro-4-phenoxybenzene	4.91	-Log10(LC50), mol/L	4 days	Martin & Young
55-21-0	c1ccc(cc1)C(=O)N	Benzamide	2.26	-Log10(LC50), mol/L	4 days	Russom et al
57-33-0	CCCC(C)C1(C(=O)NC(=NC1=O)[O-])CC.[Na+]	Pentobarbital	3.7	-Log10(LC50), mol/L	4 days	Russom et al
57-43-2	CCC1(C(=O)NC(=NC1=O)O)CCC(C)C	Amobarbital	3.42	-Log10(LC50), mol/L	4 days	Russom et al
59-97-2	c1ccc(cc1)CC2=NCCN2.Cl	Tolazoline	2.75	-Log10(LC50), mol/L	4 days	Russom et al
65-45-2	c1ccc(c(c1)C(=O)N)O	2-Hydroxybenzamide	3.13	-Log10(LC50), mol/L	4 days	Russom et al
67-36-7	c1ccc(cc1)Oc2ccc(cc2)C=O	p-Phenoxybenzaldehyde	4.63	-Log10(LC50), mol/L	4 days	Russom et al
67-68-5	CS(=O)C	Methyl sulfoxide	0.36	-Log10(LC50), mol/L	4 days	Russom et al
78-51-3	CCCCOCCOP(=O)(OCCOCCCC)OCCOCCCC	Tris(2-butoxyethyl) phosphate	4.55	-Log10(LC50), mol/L	4 days	Russom et al
79-77-6	CC1=CCCC([C@@H]1/C=C/C(=O)C)(C)C	b-Ionone	4.58	-Log10(LC50), mol/L	4 days	Russom et al
79-95-8	CC(C)(c1cc(c(c(c1)Cl)O)Cl)c2cc(c(c(c2)Cl)O)Cl	4,4'-Isopropylidene-bis-(2.6-dichlorophenol)	5.44	-Log10(LC50), mol/L	4 days	Russom et al
99-03-6	CC(=O)c1cccc(c1)N	m-Aminoacetophenone	2.55	-Log10(LC50), mol/L	4 days	Russom et al
99-97-8	Cc1ccc(cc1)N(C)C	N,N-Dimethyl-p-toluidine	3.44	-Log10(LC50), mol/L	4 days	Russom et al
100-71-0	CCc1ccccn1	2-Ethylpyridine	2.41	-Log10(LC50), mol/L	4 days	Russom et al
100-79-8	CC1(OCC(O1)CO)C	Solketal	0.9	-Log10(LC50), mol/L	4 days	Russom et al
103-05-9	CC(C)(CCc1ccccc1)O	Benzyl-tert-butanol	3.39	-Log10(LC50), mol/L	4 days	Russom et al
104-40-5	CCCCCCCCCc1ccc(cc1)O	4-Nonylphenol	6.2	-Log10(LC50), mol/L	4 days	Russom et al
104-90-5	CCc1ccc(nc1)C	5 -Ethil-2-methyl pyridine	3.17	-Log10(LC50), mol/L	4 days	Russom et al
107-47-1	CC(C)(C)SC(C)(C)C	Tert-butyl sulfide	3.7	-Log10(LC50), mol/L	4 days	Russom et al
110-06-5	CC(C)(C)SSC(C)(C)C	Tert-butyl disulfide	5.12	-Log10(LC50), mol/L	4 days	Russom et al
110-93-0	CC(=CCCC(=O)C)C	6-Methyl-5-hepten-2-one	3.17	-Log10(LC50), mol/L	4 days	Russom et al
111-47-7	CCCSCCC	n-Propyl sulfide	3.74	-Log10(LC50), mol/L	4 days	Russom et al
111-69-3	C(CCC#N)CC#N	1,4-Dicyanobutane	1.75	-Log10(LC50), mol/L	4 days	Russom et al
111-90-0	CCOCCOCCO	2-(2-Ethoxyethoxy)-ethanol	0.71	-Log10(LC50), mol/L	4 days	Russom et al
112-12-9	CCCCCCCCCC(=O)C	2-Undecanone	5.06	-Log10(LC50), mol/L	4 days	Russom et al
112-27-6	C(COCCOCCO)O	Triethylene glycol	0.34	-Log10(LC50), mol/L	4 days	Russom et al
120-21-8	CCN(CC)c1ccc(cc1)C=O	4-(Diethylamino)benzaldehyde	3.87	-Log10(LC50), mol/L	4 days	Russom et al
126-73-8	CCCCOP(=O)(OCCCC)OCCCC	Tributyl phosphate	4.45	-Log10(LC50), mol/L	4 days	Russom et al
126-81-8	CC1(CC(=O)CC(=O)C1)C	5,5-Dimethyl-1,3-cyclohexanedione	1.09	-Log10(LC50), mol/L	4 days	Russom et al
134-62-3	CCN(CC)C(=O)c1cccc(c1)C	N,N-Diethyl-m-toluamide	3.24	-Log10(LC50), mol/L	4 days	Russom et al
141-91-3	CC1COCC(N1)C	2,6-Dimethylmorpholine	2.47	-Log10(LC50), mol/L	4 days	Russom et al
314-40-9	CCC(C)n1c(=O)c(c([nH]c1=O)C)Br	Bromacil	3.15	-Log10(LC50), mol/L	4 days	Russom et al
368-77-4	c1cc(cc(c1)C(F)(F)F)C#N	a,a,a-Trifluoro-m-tolunitrile	3.56	-Log10(LC50), mol/L	4 days	Russom et al
393-39-5	c1cc(c(cc1F)C(F)(F)F)N	a,a,a-4-Tetrafluoro-o-toluidine	3.78	-Log10(LC50), mol/L	4 days	Russom et al
447-60-9	c1ccc(c(c1)C#N)C(F)(F)F	a,a,a-Trifluoro-o-tolunitrile	3.61	-Log10(LC50), mol/L	4 days	Russom et al
459-59-6	CNc1ccc(cc1)F	4-Fluoro-N-methylaniline	3.51	-Log10(LC50), mol/L	4 days	Russom et al
496-16-2	c1cc(ccc1C(=O)c2ccc(cc2)N)N	2,3-Dihydrobenzofuran	3.17	-Log10(LC50), mol/L	4 days	Russom et al
525-82-6	c1ccc(cc1)c2cc(=O)c3ccccc3o2	Flavone	4.8	-Log10(LC50), mol/L	4 days	Russom et al
529-20-4	Cc1ccccc1C=O	o-Tolualdehyde	3.36	-Log10(LC50), mol/L	4 days	Russom et al
552-41-0	CC(=O)c1ccc(cc1O)OC	2-Hydroxy-4-methoxyacetophenone	3.38	-Log10(LC50), mol/L	4 days	Russom et al
583-53-9	c1ccc(c(c1)Br)Br	1,2-Dibromobenzene	4.76	-Log10(LC50), mol/L	4 days	Russom et al
589-09-3	C=CCNc1ccccc1	N-Allylaniline	3.57	-Log10(LC50), mol/L	4 days	Russom et al
592-46-1	CC=CC=CC	2,4-Hexadiene	3.61	-Log10(LC50), mol/L	4 days	Russom et al
593-08-8	CCCCCCCCCCCC(=O)C	2-Tridecanone	5.74	-Log10(LC50), mol/L	4 days	Russom et al
607-00-1	c1ccc(cc1)N(C=O)c2ccccc2	N,N-Diphenylformamide	3.81	-Log10(LC50), mol/L	4 days	Russom et al
608-93-5	c1c(c(c(c(c1Cl)Cl)Cl)Cl)Cl	Pentachlorobenzene	6	-Log10(LC50), mol/L	4 days	Russom et al
609-23-4	c1c(cc(c(c1I)O)I)I	2,4,6-Triiodophenol	5.59	-Log10(LC50), mol/L	4 days	Russom et al
616-86-4	CCOc1ccc(c(c1)[N+](=O)[O-])N	4-Ethoxy-2-nitroaniline	3.85	-Log10(LC50), mol/L	4 days	Russom et al
621-08-9	c1ccc(cc1)CS(=O)Cc2ccccc2	Benzyl sulfoxide	3.46	-Log10(LC50), mol/L	4 days	Russom et al
622-40-2	C1COCCN1CCO	4-(2-Hydroxyethyl) morpholine	1.69	-Log10(LC50), mol/L	4 days	Russom et al
625-86-5	Cc1ccc(o1)C	2,5-Dimethylfuran	3.13	-Log10(LC50), mol/L	4 days	Russom et al
629-40-3	C(CCCC#N)CCC#N	1,6-Dicyanohexane	2.41	-Log10(LC50), mol/L	4 days	Russom et al
693-93-6	Cc1cocn1	4-Methyloxazole	1.78	-Log10(LC50), mol/L	4 days	Russom et al
706-14-9	CCCCCCC1CCC(=O)O1	g-Decanolactone	3.98	-Log10(LC50), mol/L	4 days	Russom et al
709-98-8	CCC(=O)Nc1ccc(c(c1)Cl)Cl	Propanil	4.41	-Log10(LC50), mol/L	4 days	Russom et al
761-65-9	CCCCN(CCCC)C=O	N,N-Dibutylformamide	3.25	-Log10(LC50), mol/L	4 days	Russom et al
791-28-6	c1ccc(cc1)P(=O)(c2ccccc2)c3ccccc3	Triphenylphosphine oxide	3.72	-Log10(LC50), mol/L	4 days	Russom et al
822-86-6	C1CCC([C@@H](C1)Cl)Cl	Trans-1,2-dichlorocyclohexane	3.92	-Log10(LC50), mol/L	4 days	Russom et al
920-66-1	[2H]C(C(F)(F)F)(C(F)(F)F)O[2H]	1,1,1,3,3,3-Hexafluoro-2-propanol	2.84	-Log10(LC50), mol/L	4 days	Russom et al
928-96-1	CC/C=C\CCO	Cis-3-hexen-1-ol	2.42	-Log10(LC50), mol/L	4 days	Russom et al
928-97-2	CCC/C=C\CO	Trans-3-hexen-1-ol	2.57	-Log10(LC50), mol/L	4 days	Russom et al
945-51-7	c1ccc(cc1)S(=O)c2ccccc2	Phenyl sulfoxide	3.37	-Log10(LC50), mol/L	4 days	Russom et al
1080-32-6	CCOP(=O)(Cc1ccccc1)OCC	Diethyl benzylphosphonate	2.83	-Log10(LC50), mol/L	4 days	Russom et al
1689-83-4	c1c(cc(c(c1I)O)I)C#N	3,5-Diiodo-4-hydroxybenzonitrile	4.74	-Log10(LC50), mol/L	4 days	Russom et al
1891-95-8	c1c(cc(c(c1Cl)O)Cl)C#N	3,5-Dichloro-4-hydroxybenzonitrile	3.89	-Log10(LC50), mol/L	4 days	Russom et al
1962-75-0	CCCCOC(=O)c1ccc(cc1)C(=O)OCCCC	Di-n-butylterephthalate	5.67	-Log10(LC50), mol/L	4 days	Russom et al
1965-09-9	c1cc(ccc1O)Oc2ccc(cc2)O	4,4'-Dihydroxydiphenyl ether	4.54	-Log10(LC50), mol/L	4 days	Russom et al
2008-58-4	c1cc(c(c(c1)Cl)C(=O)N)Cl	2,6-Dichlorobenzamide	2.61	-Log10(LC50), mol/L	4 days	Russom et al
2234-16-4	c12c(c(c(c(c1Cl)Cl)Cl)Cl)c(c(c(c2Cl)Cl)Cl)Cl	2',4'-Dichloroacetophenone	4.21	-Log10(LC50), mol/L	4 days	Russom et al
2357-47-3	c1cc(c(cc1N)C(F)(F)F)F	a,a,a-Tetrafluoro-m-toludine	3.78	-Log10(LC50), mol/L	4 days	Russom et al
2362-61-0	c1ccc(cc1)[C@@H]2CCCC[C@H]2O	Trans-2-phenyl-1-cyclohexanol	3.6	-Log10(LC50), mol/L	4 days	Russom et al
2437-25-4	CCCCCCCCCCCC#N	n-Undecyl cyanide	5.63	-Log10(LC50), mol/L	4 days	Russom et al
2460-49-3	COc1cc(c(cc1O)Cl)Cl	4,5-Dichloroguaiacol	4.64	-Log10(LC50), mol/L	4 days	Russom et al
2894-51-1	c1ccc(c(c1)C(=O)c2ccc(cc2)Cl)N	2-Amino-4'-chlorobenzophenone	5.04	-Log10(LC50), mol/L	4 days	Russom et al
3558-69-8	c1ccc(cc1)c2cccc(n2)c3ccccc3	2,6-Diphenylpyridine	6.04	-Log10(LC50), mol/L	4 days	Russom et al
4253-89-8	CC(C)SSC(C)C	Isopropyl disulfide	4.26	-Log10(LC50), mol/L	4 days	Russom et al
4916-57-8	c1cnccc1CCc2ccncc2	1,2-Bis(4-pyridyl)ethane	3.09	-Log10(LC50), mol/L	4 days	Russom et al
5217-47-0	CCN1C(=O)CC(=O)N(C1=S)CC	1,3-Diethyl-2-thiobarbituric acid	1.65	-Log10(LC50), mol/L	4 days	Russom et al
5331-91-9	c1ccc2c(c1)cc(c(n2)C3C(=O)c4ccc(cc4C3=O)C(=O)Cl)O	5-Chloro-2-mercaptobenzothiazole	4.8	-Log10(LC50), mol/L	4 days	Russom et al
5372-81-6	COC(=O)c1ccc(c(c1)N)C(=O)OC	Dimethyl aminoterephthalate	4.37	-Log10(LC50), mol/L	4 days	Russom et al
5395-75-5	CCSCCSCC	3,6-Dithiaoctane	3.4	-Log10(LC50), mol/L	4 days	Russom et al
5600-21-5	Cc1cc(nc(n1)N)Cl	2-Amino-4-chloro-6-methylpyrimidine	3.01	-Log10(LC50), mol/L	4 days	Russom et al
5683-33-0	CN(C)c1ccccn1	2-Dimethylaminopyridine	2.98	-Log10(LC50), mol/L	4 days	Russom et al
6001-64-5	CC(C)(C(Cl)(Cl)Cl)O.CC(C)(C(Cl)(Cl)Cl)O.O	1,1,1-Trichloro-2-methyl-2-propanoI	3.12	-Log10(LC50), mol/L	4 days	Russom et al
6921-29-5	C#CCN(CC#C)CC#C	Tripropargylamine	2.65	-Log10(LC50), mol/L	4 days	Russom et al
6948-86-3	CCOC(CN(C)CC(OCC)OCC)OCC	N,N-Bis(2,2-diethoxyethyl) methylamine	2.62	-Log10(LC50), mol/L	4 days	Russom et al
7212-44-4	CC(=CCCC(=CCCC(C)(C=C)O)C)C	3-Hydroxy-3,7,11-trimethyl-1,6,10-dodecatriene	5.19	-Log10(LC50), mol/L	4 days	Russom et al
7250-67-1	C1CCN(C1)CCCl.Cl	1-(2-Chloroethyl)-pyrrolidine	2.94	-Log10(LC50), mol/L	4 days	Russom et al
13909-73-4	CC(=O)c1ccc(c(c1OC)OC)OC	2',3',4'-Trimethoxyacetophenone	3.02	-Log10(LC50), mol/L	4 days	Russom et al
14548-45-9	c1cc(cnc1)C(=O)c2ccc(cc2)Br	4-Bromophenyl 3-pyridyl ketone	4.11	-Log10(LC50), mol/L	4 days	Russom et al
15045-43-9	CC1(CCC(O1)(C)C)C	2,2,5,5-Tetramethyltetrahydrofuran	2.88	-Log10(LC50), mol/L	4 days	Russom et al
15128-82-2	c1cc(c(nc1)[N+](=O)[O-])O	3-Hydroxy-2-nitropyridine	2.92	-Log10(LC50), mol/L	4 days	Russom et al
17754-90-4	CCCCCCS(=O)(=O)[O-].[Na+]	4-(Diethylamino)-salicylaldehyde	4.56	-Log10(LC50), mol/L	4 days	Russom et al
20662-84-4	Cc1c(oc(n1)C)C	2,4,5-Trimethyloxazole	2.39	-Log10(LC50), mol/L	4 days	Russom et al
22726-00-7	c1cc(cc(c1)Br)C(=O)N	m-Brornobenzamide	3.33	-Log10(LC50), mol/L	4 days	Russom et al
29553-26-2	CC(C)(C(C(F)F)(F)F)O	2-Methyl-3,3,4,4-tetrafluoro-2-butanoI	2.44	-Log10(LC50), mol/L	4 days	Russom et al
34723-82-5	Cc1c(cccn1)O	2-(Bromomethyl)-tetrahydro-2h-pyran	2.94	-Log10(LC50), mol/L	4 days	Russom et al
54576-32-8	CC1(CC2(CCCCC2)c3c1cc(cc3)O)C	3,8-Dithiadecane	4.47	-Log10(LC50), mol/L	4 days	Russom et al
55792-61-5	CCCCCCCCOc1ccccc1NC(=O)C	2'-(Octyloxy)-acetanilide	5.77	-Log10(LC50), mol/L	4 days	Russom et al
56108-12-4	CC(C)(C)c1ccc(cc1)C(=O)N	p-(Tert-butyl)benzamide	3.75	-Log10(LC50), mol/L	4 days	Russom et al
69770-23-6	CCCCCCCCCCCC(=O)OCCOCCOC(=O)CCCCCCCCCCC	3-(4-Tert-butylphenoxy)benzaldehyde	5.84	-Log10(LC50), mol/L	4 days	Russom et al
79124-76-8	c1cc(cc(c1)Oc2ccc(c(c2)Cl)Cl)C=O	3-(3,4-Dichlorophenoxy)benzaldehyde	5.95	-Log10(LC50), mol/L	4 days	Russom et al
105-75-9	CCCCOC(=O)C=CC(=O)OCCCC	Dibutyl fumarate	5.56	-Log10(LC50), mol/L	4 days	Russom et al
110-86-1	c1ccncc1	Pyridine	2.9	-Log10(LC50), mol/L	4 days	Russom et al
118-61-6	CC1(CN(CCN1O)O)C	Ethyl salicylate	3.91	-Log10(LC50), mol/L	4 days	Russom et al
120-80-9	c1ccc(c(c1)O)O	Catechol	4.08	-Log10(LC50), mol/L	4 days	Russom et al
133-11-9	c1ccc(cc1)OC(=O)c2ccc(cc2O)N	Phenyl 4-aminosalicylate	4.68	-Log10(LC50), mol/L	4 days	Russom et al
141-03-7	CCCCOC(=O)CCC(=O)OCCCC	Dibutyl succinate	4.71	-Log10(LC50), mol/L	4 days	Russom et al
619-80-7	c1cc(ccc1C(=O)N)[N+](=O)[O-]	4-Nitrobenzamide	3.1	-Log10(LC50), mol/L	4 days	Russom et al
645-56-7	CCCc1ccc(cc1)O	4-Propylphenol	4.09	-Log10(LC50), mol/L	4 days	Russom et al
768-94-5	C1C2CC3CC1CC(C2)(C3)N	1-Adamantanamine	3.78	-Log10(LC50), mol/L	4 days	Russom et al
769-28-8	Cc1cc(nc(c1C#N)O)C	3-Cyano-4,6-dimethyl-2-hydroxypyridine	2.98	-Log10(LC50), mol/L	4 days	Russom et al
1072-97-5	c1cc(ncc1Br)N	2-Amino-5-bromopyridine	2.99	-Log10(LC50), mol/L	4 days	Russom et al
1122-54-9	CC(=O)c1ccncc1	4-Acetylpyridine	2.86	-Log10(LC50), mol/L	4 days	Russom et al
1484-26-0	c1ccc(cc1)COc2cccc(c2)N	3-Benzyloxyaniline	4.31	-Log10(LC50), mol/L	4 days	Russom et al
2150-47-2	COC(=O)c1ccc(cc1O)O	Methyl 2,4-dihydroxybenzoate	3.57	-Log10(LC50), mol/L	4 days	Russom et al
2455-24-5	CC(=C)C(=O)OCC1CCCO1	Tetrahydrofurfuryl methacrylate	3.69	-Log10(LC50), mol/L	4 days	Russom et al
2495-37-6	CC(=C)C(=O)OCc1ccccc1	Benzyl methacrylate	4.58	-Log10(LC50), mol/L	4 days	Russom et al
2859-67-8	c1cc(cnc1)CCCO	3-(3-Pyridyl)-1-propanol	2.96	-Log10(LC50), mol/L	4 days	Russom et al
2905-69-3	COC(=O)c1cc(ccc1Cl)Cl	Methyl 2,5-dichlorobenzoate	4.17	-Log10(LC50), mol/L	4 days	Russom et al
4655-34-9	CC(C)OC(=O)C(=C)C	Isopropyl methacrylate	3.53	-Log10(LC50), mol/L	4 days	Russom et al
6602-32-0	c1cc(c(nc1)Br)O	2-Bromo-3-pyridinol	2.57	-Log10(LC50), mol/L	4 days	Russom et al
6636-78-8	Cn1c2c(c(=O)[nH]c1=O)[nH]cn2	2-Chloro-3-pyridinol	2.32	-Log10(LC50), mol/L	4 days	Russom et al
16879-02-0	c1cc(=O)[nH]c(c1)Cl	6-Chloro-2-pyridinol	2.78	-Log10(LC50), mol/L	4 days	Russom et al
17584-12-2	Cc1c(nnc(n1)N)C	3-Amino-5,6-dimethyl- 1,2,4-triazine	2.12	-Log10(LC50), mol/L	4 days	Russom et al
42087-80-9	COC(=O)c1ccc(cc1[N+](=O)[O-])Cl	Methyl 4-chloro-2-nitrobenzoate	3.89	-Log10(LC50), mol/L	4 days	Russom et al
70-30-4	c1c(c(c(c(c1Cl)Cl)Cc2c(c(cc(c2Cl)Cl)Cl)O)O)Cl	2,2'-Methylenebis(3,4,6-trichlorophenol)	7.29	-Log10(LC50), mol/L	4 days	Russom et al
75-89-8	C(C(F)(F)F)O	2,2,2-Trifluoroethanol	2.92	-Log10(LC50), mol/L	4 days	Russom et al
83-34-1	Cc1c[nH]c2c1cccc2	3-Methylindole	4.17	-Log10(LC50), mol/L	4 days	Russom et al
87-68-3	C(=C(Cl)Cl)(C(=C(Cl)Cl)Cl)Cl	Hexachloro-1,3-butadiene	6.46	-Log10(LC50), mol/L	4 days	Russom et al
90-59-5	c1c(cc(c(c1C=O)O)Br)Br	3,5-Dibromosalicylaldehyde	5.52	-Log10(LC50), mol/L	4 days	Russom et al
93-91-4	CC(=O)CC(=O)c1ccccc1	1-Benzoylacetone	5.17	-Log10(LC50), mol/L	4 days	Russom et al
95-01-2	c1cc(c(cc1O)O)C=O	2,4-Dihydroxybenzaldehyde	4.02	-Log10(LC50), mol/L	4 days	Russom et al
95-52-3	c1cc(ncc1Br)N	2-Fluorotoluene	3.75	-Log10(LC50), mol/L	4 days	Russom et al
96-13-9	C(C(CBr)Br)O	2,3-Dibromopropanol	3.49	-Log10(LC50), mol/L	4 days	Russom et al
97-23-4	c1cc(c(cc1Cl)Cc2cc(ccc2O)Cl)O	2,2'-Methylenebis(4-chlorophenol)	5.94	-Log10(LC50), mol/L	4 days	Russom et al
107-07-3	C(CCl)O	2-Chloroethanol	3.18	-Log10(LC50), mol/L	4 days	Russom et al
110-00-9	c1ccoc1	Furan	3.05	-Log10(LC50), mol/L	4 days	Russom et al
123-54-6	CC(=O)CC(=O)C	2,4-Pentanedione	2.87	-Log10(LC50), mol/L	4 days	Russom et al
127-00-4	CC(CCl)O	1-Chloro-2-propanol	2.59	-Log10(LC50), mol/L	4 days	Russom et al
148-53-8	COc1cccc(c1O)C=O	o-Vanillin	4.8	-Log10(LC50), mol/L	4 days	Russom et al
271-89-6	c1ccc2c(c1)cco2	2,3-Benzofuran	3.92	-Log10(LC50), mol/L	4 days	Russom et al
329-71-5	c1cc(c(cc1[N+](=O)[O-])O)[N+](=O)[O-]	2,5-Dinitrophenol	4.74	-Log10(LC50), mol/L	4 days	Russom et al
330-93-8	c1cc(ccc1Oc2ccc(cc2)F)F	p-Fluorophenyl ether	5.26	-Log10(LC50), mol/L	4 days	Russom et al
454-89-7	c1cc(cc(c1)C(F)(F)F)C=O	a,a,a-Trifluoro-m-tolualdehyde	5.28	-Log10(LC50), mol/L	4 days	Russom et al
629-19-6	CCCSCCC	Propyl disulfide	4.76	-Log10(LC50), mol/L	4 days	Russom et al
683-72-7	C(C(=O)N)(Cl)Cl	2,2-Dichloroacetamide	2.73	-Log10(LC50), mol/L	4 days	Russom et al
693-98-1	COC(=O)c1cc(on1)c2ccc(cc2)[N+](=O)[O-]	2-Methylimidazole	2.46	-Log10(LC50), mol/L	4 days	Russom et al
760-23-6	C=CC(CCl)Cl	3,4-Dichloro-1-butene	4.18	-Log10(LC50), mol/L	4 days	Russom et al
872-31-1	c1cscc1Br	3-Bromothiophene	4.42	-Log10(LC50), mol/L	4 days	Russom et al
882-33-7	c1ccc(cc1)SSc2ccccc2	Phenyl disulfide	6.3	-Log10(LC50), mol/L	4 days	Russom et al
924-41-4	C=CCC(C=C)O	1,5-Hexadien-3-ol	3.41	-Log10(LC50), mol/L	4 days	Russom et al
927-74-2	C#CCCO	3-Butyn-1-ol	3.29	-Log10(LC50), mol/L	4 days	Russom et al
932-16-1	CC(=O)c1cccn1C	2-Acetyl-1-methylpyrrole	2.9	-Log10(LC50), mol/L	4 days	Russom et al
1204-21-3	COc1ccc(c(c1)C(=O)CBr)OC	a-Bromo-2',5'-dimethoxyacetophenone	6.59	-Log10(LC50), mol/L	4 days	Russom et al
1871-57-4	C=C(CCl)CCl	3-Chloro-2-chloromethyl-1-propene	5.82	-Log10(LC50), mol/L	4 days	Russom et al
2034-22-2	c1(c(nc([nH]1)Br)Br)Br	2,4,5-Tribromoimidazole	4.7	-Log10(LC50), mol/L	4 days	Russom et al
2117-11-5	CC(CC#C)O	4-Pentyn-2-ol	3.38	-Log10(LC50), mol/L	4 days	Russom et al
2439-77-2	COc1ccccc1C(=O)N	o-Methoxybenzamide	3.1	-Log10(LC50), mol/L	4 days	Russom et al
2447-79-2	c1cc(c(cc1Cl)Cl)C(=O)N	2,4-Dichlorobenzamide	3.3	-Log10(LC50), mol/L	4 days	Russom et al
2626-83-7	CC(C)(C)c1ccc(cc1)OC(=O)NC	p-(Tert-butyl)-phenyl-N-methyl-carbamate	4.32	-Log10(LC50), mol/L	4 days	Russom et al
2973-76-4	c1ccc(c(c1)C=O)[N+](=O)[O-]	5-Bromovanillin	3.59	-Log10(LC50), mol/L	4 days	Russom et al
3066-71-5	C=CC(=O)OC1CCCCC1	Cyclohexyl acrylate	5.02	-Log10(LC50), mol/L	4 days	Russom et al
3428-24-8	c1c(c(cc(c1Cl)Cl)O)O	4,5-Dichlorocatechol	5.3	-Log10(LC50), mol/L	4 days	Russom et al
3944-76-1	CCC(C)C(C)C=O	2,3 -Dimethylvaleraldehyde	3.85	-Log10(LC50), mol/L	4 days	Russom et al
4460-86-0	COc1cc(c(cc1OC)OC)C=O	2,4,5-Trimethoxybenzaldehyde	3.6	-Log10(LC50), mol/L	4 days	Russom et al
4798-44-1	CCCC(C=C)O	1-Hexen-3-ol	3.52	-Log10(LC50), mol/L	4 days	Russom et al
5465-65-6	CC(C)(C)C=O	4'-Chloro-3'-nitroacetophenone	4.56	-Log10(LC50), mol/L	4 days	Russom et al
6203-18-5	CN(C)c1ccc(cc1)C=CC=O	4-Dimethylaminocinnamaldehyde	4.47	-Log10(LC50), mol/L	4 days	Russom et al
13209-15-9	c1ccc(c(c1)C(Br)Br)C(Br)Br	a,a,a',a'-Tetrabromo-o-xylene	5.99	-Log10(LC50), mol/L	4 days	Russom et al
65337-13-5	CC(C#C)O	3-Butyn-2-ol	3.78	-Log10(LC50), mol/L	4 days	Russom et al
58-08-2	Cn1cnc2c1c(=O)n(c(=O)n2C)C	Caffeine	3.11	-Log10(LC50), mol/L	4 days	Russom et al
60-13-9	CC(Cc1ccccc1)N.CC(Cc1ccccc1)N.OS(=O)(=O)O	Amphetamine sulfate	4.11	-Log10(LC50), mol/L	4 days	Russom et al
65-30-5	CN1CCCC1c2cccnc2.CN1CCCC1c2cccnc2.OS(=O)(=O)O	Nicotine sulfate	4.49	-Log10(LC50), mol/L	4 days	Russom et al
83-79-4	CC(=C)[C@H]1Cc2c(ccc3c2O[C@@H]4COc5cc(c(cc5[C@@H]4C3=O)OC)OC)O1	Rotenone	7.88	-Log10(LC50), mol/L	4 days	Russom et al
86-50-0	COP(=S)(OC)SCn1c(=O)c2ccccc2nn1	Azinphos methyl	6.7	-Log10(LC50), mol/L	4 days	Russom et al
107-14-2	C(C#N)Cl	Chloroacetonitrile	4.75	-Log10(LC50), mol/L	4 days	Russom et al
109-77-3	C(C#N)C#N	Malononitrile	5.07	-Log10(LC50), mol/L	4 days	Russom et al
114-26-1	CC(C)Oc1ccccc1OC(=O)NC	Propoxur	4.38	-Log10(LC50), mol/L	4 days	Russom et al
115-90-2	CCOP(=S)(OCC)Oc1ccc(cc1)S(=O)C	Fensulfothion	3.85	-Log10(LC50), mol/L	4 days	Russom et al
116-06-3	CC(C)(C=NOC(=O)NC)SC	Aldicarb	5.34	-Log10(LC50), mol/L	4 days	Russom et al
786-19-6	CCOP(=S)(OCC)SCSc1ccc(cc1)Cl	Carbophenothion	6.16	-Log10(LC50), mol/L	4 days	Russom et al
1198-55-6	c1(c(c(c(c(c1Cl)Cl)Cl)Cl)O)O	Tetrachlorocatechol	5.29	-Log10(LC50), mol/L	4 days	Russom et al
1689-82-3	c1ccc(cc1)NN=C2C=CC(=O)C=C2	p-Phenylazophenol	5.23	-Log10(LC50), mol/L	4 days	Russom et al
2032-59-9	Cc1cc(ccc1N(C)C)OC(=O)NC	Aminocarb	5.03	-Log10(LC50), mol/L	4 days	Russom et al
2104-64-5	CCOP(=S)(c1ccccc1)Oc2ccc(cc2)[N+](=O)[O-]	O-Ethyl-o-(p-nitrophenol phenyl)-phosphonothioate	6.61	-Log10(LC50), mol/L	4 days	Russom et al
51630-58-1	CC(C)C(c1ccc(cc1)Cl)C(=O)OC(C#N)c2cccc(c2)Oc3ccccc3	Fenvalerate	8.45	-Log10(LC50), mol/L	4 days	Russom et al

## Sheet: Daphnia magna
CAS Number	Chemical SMILEs	Chemical Name	LC50	Unit	Test Duration	Sources	Comments	MW (g/mol)
101-84-8	O(c1ccccc1)c2ccccc2	1,1'-oxydibenzene	4.9442	-log10(LC50), mol/L	2 days	eChem
106264-79-3	CSc1cc(SC)c(N)c(C)c1N	3,5-Dimethylthio-2,4-(or 2,6-)toluenediamine	5.28914	-log10(LC50), mol/L	2 days	eChem
1118-92-9	CCCCCCCC(=O)N(C)C	N,N-dimethyloctanamide	4.34692	-log10(LC50), mol/L	2 days	eChem
118-58-1	Oc1ccccc1C(=O)OCc2ccccc2	benzyl salicylate	4.86325	-log10(LC50), mol/L	2 days	eChem
1194-65-6	Clc1cccc(Cl)c1C#N	2,6-dichlorobenzonitrile	4.44051	-log10(LC50), mol/L	2 days	eChem
120-51-4	O=C(OCc1ccccc1)c2ccccc2	benzyl benzoate	4.3606	-log10(LC50), mol/L	2 days	eChem
124-19-6	CCCCCCCCC=O	nonanal	4.61112	-log10(LC50), mol/L	2 days	eChem
128-39-2	CC(C)(C)c1cccc(c1O)C(C)(C)C	2,6-bis(1,1-dimethylethyl)-phenol	5.66101	-log10(LC50), mol/L	2 days	eChem
13718-26-8	[Na+].[O-][V](=O)=O	Sodium metavanadate	4.47688	-log10(LC50), mol/L	2 days	eChem
15625-89-5	CCC(COC(=O)C=C)(COC(=O)C=C)COC(=O)C=C	2,2-bis(prop-2-enoyloxymethyl)butyl prop-2-enoate	4.18267	-log10(LC50), mol/L	2 days	eChem
166524-65-8	CCOC1=NC(=CC(=N1)F)F	2-Ethoxy-4,6-Difluoropyrimidine	4.68441	-log10(LC50), mol/L	2 days	eChem
21981-33-9	CC(Cl)(Cl)CC(Cl)(Cl)Cl	1,1,1,3,3-pentachlorobutane	5.10244	-log10(LC50), mol/L	2 days	eChem
2402-79-1	Clc1cc(Cl)c(Cl)nc1Cl	2,3,5,6-tetrachloropyridine	5.02524	-log10(LC50), mol/L	2 days	eChem
25013-15-4	Cc1cccc(C=C)c1	methylstyrene	4.95823	-log10(LC50), mol/L	2 days	eChem
25068-38-6	CC(C)(c1ccc(O)cc1)c2ccc(O)cc2.ClCC3CO3	4,4'-Isopropylidenediphenol, oligomeric reaction products with 1-chloro-2,3-epoxypropane	4.94453	-log10(LC50), mol/L	2 days	eChem
271-233-5	CC(C)CCCCCCO	Alcohols, C8-10-iso-, C9-rich	4.46862	-log10(LC50), mol/L	2 days	eChem
27458-94-2	CC(C)CCCCCCO	Isononanol	4.46862	-log10(LC50), mol/L	2 days	eChem
3547-33-9	CCCCCCCCSCCO	2-(octylthio)ethanol	5.69929	-log10(LC50), mol/L	2 days	eChem
3717-40-6	CN(C)C12CC3CC(CC(C3)C1)C2	N,N-dimethyl-1-adamantanamine	3.90204	-log10(LC50), mol/L	2 days	eChem
420-04-2	NC#N	cyanamide	3.99001	-log10(LC50), mol/L	2 days	eChem
51368-55-9	CC(C)OC(=O)C(C)(C)Br	Isopropyl 2-bromoisobutyrate	3.85312	-log10(LC50), mol/L	2 days	eChem
53075-09-5	C[N+](C)(C)C12CC3CC(C1)CC(C3)C2.[OH-]	Tricyclo[3.3.1.13,7]decan-1-aminium, N,N,N-trimethyl-, hydroxide (1:1)	3.97346	-log10(LC50), mol/L	2 days	eChem
53378-52-2	CC(C)COP(=S)([O-])OCC(C)C.[Na+]	Phosphorothioic acid, O,O-bis(2-methylpropyl) ester, sodium 1:1)	3.72246	-log10(LC50), mol/L	2 days	eChem
5435-64-3	CC(CC=O)CC(C)(C)C	3,5,5-trimethylhexanal	4.14838	-log10(LC50), mol/L	2 days	eChem
600-00-0	CCOC(=O)C(C)(C)Br	ethyl 2-bromoisobutyrate	3.44785	-log10(LC50), mol/L	2 days	eChem
615-60-1	Cc1ccc(Cl)cc1C	4-chloro-1,2-dimethylbenzene	4.84305	-log10(LC50), mol/L	2 days	eChem
63141-09-3	CC(=O)C1(CC1)Cl	1-(1-chlorocyclopropyl)ethanone	3.5668	-log10(LC50), mol/L	2 days	eChem
76114-73-3	O=C(OCC#C)NCCCC	2-propynyl butylcarbamate	3.49163	-log10(LC50), mol/L	2 days	eChem
7699-45-8	[Zn++].[Br-].[Br-]	zinc dibromide	5.25953	-log10(LC50), mol/L	2 days	eChem
79992-76-0	[Mg+2].O=C([O-])C(CC)CC.CCC(CC)C([O-])=O	Magnesium bis(2-ethylbutanoate)	3.43658	-log10(LC50), mol/L	2 days	eChem
92-84-2	N1c2ccccc2Sc3ccccc13	10H-phenothiazine	4.15407	-log10(LC50), mol/L	2 days	eChem
97-88-1	CCCCOC(=O)C(C)=C	butyl methacrylate	3.69019	-log10(LC50), mol/L	2 days	eChem
98-94-2	CN(C)C1CCCCC1	N,N-dimethylcyclohexanamine	3.22921	-log10(LC50), mol/L	2 days	eChem
100-41-4	CCc1ccccc1		3.15138	-log10(LC50), mol/L	2 days	ECOTOX	mean values, mix of purity, flow and static water	106.078
100-42-5	C=Cc1ccccc1		3.05825	-log10(LC50), mol/L	2 days	ECOTOX	mean values, mix of purity, flow and static water	104.063
101-55-3	Brc1ccc(Oc2ccccc2)cc1		5.87756	-log10(LC50), mol/L	2 days	ECOTOX	mean values, mix of purity, flow and static water	247.984
10265-92-6	CO[P](N)(=O)SC		6.08362	-log10(LC50), mol/L	2 days	ECOTOX	mean values, mix of purity, flow and static water	141.001
103-23-1	CCCCC(CC)COC(=O)CCCCC(=O)OCC(CC)CCCC		5.74902	-log10(LC50), mol/L	2 days	ECOTOX	mean values, mix of purity, flow and static water	370.308
106-46-7	Clc1ccc(Cl)cc1		3.97424	-log10(LC50), mol/L	2 days	ECOTOX	mean values, mix of purity, flow and static water	145.969
106-89-8	ClCC1CO1		3.53838	-log10(LC50), mol/L	2 days	ECOTOX	mean values, mix of purity, flow and static water	92.0029
107-02-8	C=CC=O		3.03177	-log10(LC50), mol/L	2 days	ECOTOX	mean values, mix of purity, flow and static water	56.0262
107-06-2	ClCCCl		2.24846	-log10(LC50), mol/L	2 days	ECOTOX	mean values, mix of purity, flow and static water	97.969
107-21-1	OCCO		0.108317	-log10(LC50), mol/L	2 days	ECOTOX	mean values, mix of purity, flow and static water	62.0368
1071-83-6	OC(=O)CNC[P](O)(O)=O		3.27071	-log10(LC50), mol/L	2 days	ECOTOX	mean values, mix of purity, flow and static water	169.014
108-88-3	Cc1ccccc1		2.55788	-log10(LC50), mol/L	2 days	ECOTOX	mean values, mix of purity, flow and static water	92.0626
108-90-7	Clc1ccccc1		3.42577	-log10(LC50), mol/L	2 days	ECOTOX	mean values, mix of purity, flow and static water	112.008
115-29-7	ClC1=C(Cl)C2(Cl)C3CO[S](=O)OCC3C1(Cl)C2(Cl)Cl		6.00186	-log10(LC50), mol/L	2 days	ECOTOX	mean values, mix of purity, flow and static water	403.817
117-81-7	CCCCC(CC)COC(=O)c1ccccc1C(=O)OCC(CC)CCCC		4.73676	-log10(LC50), mol/L	2 days	ECOTOX	mean values, mix of purity, flow and static water	390.277
118-96-7	Cc1c(cc(cc1[N+]([O-])=O)[N+]([O-])=O)[N+]([O-])=O		4.48116	-log10(LC50), mol/L	2 days	ECOTOX	mean values, mix of purity, flow and static water	227.018
120-82-1	Clc1ccc(Cl)c(Cl)c1		3.85652	-log10(LC50), mol/L	2 days	ECOTOX	mean values, mix of purity, flow and static water	179.93
121-75-5	CCOC(=O)CC(S[P](=S)(OC)OC)C(=O)OCC		7.34844	-log10(LC50), mol/L	2 days	ECOTOX	mean values, mix of purity, flow and static water	330.036
127-18-4	ClC(Cl)=C(Cl)Cl		4.03703	-log10(LC50), mol/L	2 days	ECOTOX	mean values, mix of purity, flow and static water	163.875
129-00-0	c1cc2ccc3cccc4ccc(c1)c2c34		6.38373	-log10(LC50), mol/L	2 days	ECOTOX	mean values, mix of purity, flow and static water	202.078
131-11-3	COC(=O)c1ccccc1C(=O)OC		3.32651	-log10(LC50), mol/L	2 days	ECOTOX	mean values, mix of purity, flow and static water	194.058
131860-33-8	CO\C=C(C(=O)OC)/c1ccccc1Oc2cc(Oc3ccccc3C#N)ncn2		6.19622	-log10(LC50), mol/L	2 days	ECOTOX	mean values, mix of purity, flow and static water	403.117
132-64-9	o1c2ccccc2c3ccccc13		4.47456	-log10(LC50), mol/L	2 days	ECOTOX	mean values, mix of purity, flow and static water	168.058
138261-41-3	[O-][N+](=O)NC1=NCCN1Cc2ccc(Cl)nc2		3.73068	-log10(LC50), mol/L	2 days	ECOTOX	mean values, mix of purity, flow and static water	255.052
156-60-5	Cl\C=C\Cl		2.62988	-log10(LC50), mol/L	2 days	ECOTOX	mean values, mix of purity, flow and static water	95.9534
1582-09-8	CCCN(CCC)c1c(cc(cc1[N+]([O-])=O)C(F)(F)F)[N+]([O-])=O		6.23963	-log10(LC50), mol/L	2 days	ECOTOX	mean values, mix of purity, flow and static water	335.109
15862-07-4	Clc1cc(Cl)c(cc1Cl)c2ccccc2		5.63732	-log10(LC50), mol/L	2 days	ECOTOX	mean values, mix of purity, flow and static water	255.961
1897-45-6	Clc1c(Cl)c(C#N)c(Cl)c(C#N)c1Cl		6.2222	-log10(LC50), mol/L	2 days	ECOTOX	mean values, mix of purity, flow and static water	263.882
1912-24-9	CCNc1nc(Cl)nc(NC(C)C)n1		3.66799	-log10(LC50), mol/L	2 days	ECOTOX	mean values, mix of purity, flow and static water	215.094
2051-60-7	Clc1ccccc1c2ccccc2		5.42299	-log10(LC50), mol/L	2 days	ECOTOX	mean values, mix of purity, flow and static water	188.039
2051-61-8	Clc1cccc(c1)c2ccccc2		5.64078	-log10(LC50), mol/L	2 days	ECOTOX	mean values, mix of purity, flow and static water	188.039
2051-62-9	Clc1ccc(cc1)c2ccccc2		5.651	-log10(LC50), mol/L	2 days	ECOTOX	mean values, mix of purity, flow and static water	188.039
206-44-0	c1ccc2c(c1)c3cccc4cccc2c34		3.39626	-log10(LC50), mol/L	2 days	ECOTOX	mean values, mix of purity, flow and static water	202.078
23564-05-8	COC(=O)NC(=S)Nc1ccccc1NC(=S)NC(=O)OC		4.49171	-log10(LC50), mol/L	2 days	ECOTOX	mean values, mix of purity, flow and static water	342.046
2437-79-8	Clc1ccc(c(Cl)c1)c2ccc(Cl)cc2Cl		6.98516	-log10(LC50), mol/L	2 days	ECOTOX	mean values, mix of purity, flow and static water	289.922
2921-88-2	CCO[P](=S)(OCC)Oc1nc(Cl)c(Cl)cc1Cl		6.52578	-log10(LC50), mol/L	2 days	ECOTOX	mean values, mix of purity, flow and static water	348.926
298-00-0	CO[P](=S)(OC)Oc1ccc(cc1)[N+]([O-])=O		7.33897	-log10(LC50), mol/L	2 days	ECOTOX	mean values, mix of purity, flow and static water	263.002
333-41-5	CCO[P](=S)(OCC)Oc1cc(C)nc(n1)C(C)C		8.20939	-log10(LC50), mol/L	2 days	ECOTOX	mean values, mix of purity, flow and static water	304.101
41198-08-7	CCCS[P](=O)(OCC)Oc1ccc(Br)cc1Cl		8.16821	-log10(LC50), mol/L	2 days	ECOTOX	mean values, mix of purity, flow and static water	371.935
50-28-2	C[C@]12CC[C@H]3[C@@H](CCc4cc(O)ccc34)[C@@H]1CC[C@@H]2O		5.17741	-log10(LC50), mol/L	2 days	ECOTOX	mean values, mix of purity, flow and static water	272.178
50-29-3	Clc1ccc(cc1)C(c2ccc(Cl)cc2)C(Cl)(Cl)Cl		4.63516	-log10(LC50), mol/L	2 days	ECOTOX	mean values, mix of purity, flow and static water	351.915
51-03-6	CCCCOCCOCCOCc1cc2OCOc2cc1CCC		5.24027	-log10(LC50), mol/L	2 days	ECOTOX	mean values, mix of purity, flow and static water	338.209
51218-45-2	CCc1cccc(C)c1N(C(C)COC)C(=O)CCl		3.78454	-log10(LC50), mol/L	2 days	ECOTOX	mean values, mix of purity, flow and static water	283.134
52315-07-8	CC1(C)C(C=C(Cl)Cl)C1C(=O)OC(C#N)c2cccc(Oc3ccccc3)c2		5.57199	-log10(LC50), mol/L	2 days	ECOTOX	mean values, mix of purity, flow and static water	415.074
52645-53-1	CC1(C)[C@@H](C=C(Cl)Cl)[C@H]1C(=O)OCc2cccc(Oc3ccccc3)c2		7.67644	-log10(LC50), mol/L	2 days	ECOTOX	mean values, mix of purity, flow and static water	390.079
55-63-0	[O-][N+](=O)OCC(CO[N+]([O-])=O)O[N+]([O-])=O		3.64003	-log10(LC50), mol/L	2 days	ECOTOX	mean values, mix of purity, flow and static water	227.003
56-23-5	ClC(Cl)(Cl)Cl		3.63742	-log10(LC50), mol/L	2 days	ECOTOX	mean values, mix of purity, flow and static water	151.875
56-55-3	c1ccc2cc3c(ccc4ccccc34)cc2c1		6.19317	-log10(LC50), mol/L	2 days	ECOTOX	mean values, mix of purity, flow and static water	228.094
57837-19-1	COCC(=O)N(C(C)C(=O)OC)c1c(C)cccc1C		2.82872	-log10(LC50), mol/L	2 days	ECOTOX	mean values, mix of purity, flow and static water	279.147
58-89-9	ClC1C(Cl)C(Cl)C(Cl)C(Cl)C1Cl		3.24284	-log10(LC50), mol/L	2 days	ECOTOX	mean values, mix of purity, flow and static water	287.86
60-51-5	CNC(=O)CS[P](=S)(OC)OC		5.1059	-log10(LC50), mol/L	2 days	ECOTOX	mean values, mix of purity, flow and static water	229
60207-90-1	CCCC1COC(Cn2cncn2)(O1)c3ccc(Cl)cc3Cl		4.72015	-log10(LC50), mol/L	2 days	ECOTOX	mean values, mix of purity, flow and static water	341.07
62-53-3	Nc1ccccc1		5.37466	-log10(LC50), mol/L	2 days	ECOTOX	mean values, mix of purity, flow and static water	93.0578
63-25-2	CNC(=O)Oc1cccc2ccccc12		4.74714	-log10(LC50), mol/L	2 days	ECOTOX	mean values, mix of purity, flow and static water	201.079
630-20-6	ClCC(Cl)(Cl)Cl		3.81328	-log10(LC50), mol/L	2 days	ECOTOX	mean values, mix of purity, flow and static water	165.891
66230-04-4	CC(C)[C@@H](C(=O)O[C@@H](C#N)c1cccc(Oc2ccccc2)c1)c3ccc(Cl)cc3		9.41913	-log10(LC50), mol/L	2 days	ECOTOX	mean values, mix of purity, flow and static water	419.129
67-56-1	CO		0.897783	-log10(LC50), mol/L	2 days	ECOTOX	mean values, mix of purity, flow and static water	32.0262
67-64-1	CC(C)=O		0.853522	-log10(LC50), mol/L	2 days	ECOTOX	mean values, mix of purity, flow and static water	58.0419
68359-37-5	CC1(C)C(C=C(Cl)Cl)C1C(=O)OC(C#N)c2ccc(F)c(Oc3ccccc3)c2		9.0848	-log10(LC50), mol/L	2 days	ECOTOX	mean values, mix of purity, flow and static water	433.065
71-43-2	c1ccccc1		2.36643	-log10(LC50), mol/L	2 days	ECOTOX	mean values, mix of purity, flow and static water	78.047
71-55-6	CC(Cl)(Cl)Cl		4.20127	-log10(LC50), mol/L	2 days	ECOTOX	mean values, mix of purity, flow and static water	131.93
75-09-2	ClCCl		1.954	-log10(LC50), mol/L	2 days	ECOTOX	mean values, mix of purity, flow and static water	83.9534
75-35-4	ClC(Cl)=C		3.28266	-log10(LC50), mol/L	2 days	ECOTOX	mean values, mix of purity, flow and static water	95.9534
76738-62-0	CC(C)(C)[C@@H](O)C(Cc1ccc(Cl)cc1)n2cncn2.CC(C)(C)[C@H](O)C(Cc3ccc(Cl)cc3)n4cncn4		4.19002	-log10(LC50), mol/L	2 days	ECOTOX	mean values, mix of purity, flow and static water	586.259
77-47-4	ClC1=C(Cl)C(Cl)(Cl)C(=C1Cl)Cl		6.53592	-log10(LC50), mol/L	2 days	ECOTOX	mean values, mix of purity, flow and static water	269.813
78-59-1	CC1=CC(=O)CC(C)(C)C1		2.70088	-log10(LC50), mol/L	2 days	ECOTOX	mean values, mix of purity, flow and static water	138.104
78-87-5	CC(Cl)CCl		3.21825	-log10(LC50), mol/L	2 days	ECOTOX	mean values, mix of purity, flow and static water	111.985
79-00-5	ClCC(Cl)Cl		3.25235	-log10(LC50), mol/L	2 days	ECOTOX	mean values, mix of purity, flow and static water	131.93
79-01-6	ClC=C(Cl)Cl		3.52648	-log10(LC50), mol/L	2 days	ECOTOX	mean values, mix of purity, flow and static water	129.914
79-06-1	NC(=O)C=C		2.56145	-log10(LC50), mol/L	2 days	ECOTOX	mean values, mix of purity, flow and static water	71.0371
79-09-4	CCC(O)=O		3.17048	-log10(LC50), mol/L	2 days	ECOTOX	mean values, mix of purity, flow and static water	74.0368
82657-04-3	Cc1c(COC(=O)C2C(\C=C(/Cl)C(F)(F)F)C2(C)C)cccc1c3ccccc3		8.05199	-log10(LC50), mol/L	2 days	ECOTOX	mean values, mix of purity, flow and static water	422.126
83-32-9	C1Cc2cccc3cccc1c23		4.12523	-log10(LC50), mol/L	2 days	ECOTOX	mean values, mix of purity, flow and static water	154.078
84-66-2	CCOC(=O)c1ccccc1C(=O)OCC		3.57665	-log10(LC50), mol/L	2 days	ECOTOX	mean values, mix of purity, flow and static water	222.089
84-74-2	CCCCOC(=O)c1ccccc1C(=O)OCCCC		4.84222	-log10(LC50), mol/L	2 days	ECOTOX	mean values, mix of purity, flow and static water	278.152
85-01-8	c1ccc2c(c1)ccc3ccccc23		5.47347	-log10(LC50), mol/L	2 days	ECOTOX	mean values, mix of purity, flow and static water	178.078
85-68-7	CCCCOC(=O)c1ccccc1C(=O)OCc2ccccc2		3.82317	-log10(LC50), mol/L	2 days	ECOTOX	mean values, mix of purity, flow and static water	312.136
86-30-6	O=NN(c1ccccc1)c2ccccc2		4.40474	-log10(LC50), mol/L	2 days	ECOTOX	mean values, mix of purity, flow and static water	198.079
87-86-5	Oc1c(Cl)c(Cl)c(Cl)c(Cl)c1Cl		4.79861	-log10(LC50), mol/L	2 days	ECOTOX	mean values, mix of purity, flow and static water	263.847
872-50-4	CN1CCCC1=O		4.72526	-log10(LC50), mol/L	2 days	ECOTOX	mean values, mix of purity, flow and static water	99.0684
90-43-7	Oc1ccccc1c2ccccc2		5.37938	-log10(LC50), mol/L	2 days	ECOTOX	mean values, mix of purity, flow and static water	170.073
91-20-3	c1ccc2ccccc2c1		4.01658	-log10(LC50), mol/L	2 days	ECOTOX	mean values, mix of purity, flow and static water	128.063
91-22-5	c1ccc2ncccc2c1		3.52815	-log10(LC50), mol/L	2 days	ECOTOX	mean values, mix of purity, flow and static water	129.058
94-75-7	OC(=O)COc1ccc(Cl)cc1Cl		3.08993	-log10(LC50), mol/L	2 days	ECOTOX	mean values, mix of purity, flow and static water	219.969
95-50-1	Clc1ccccc1Cl		3.89126	-log10(LC50), mol/L	2 days	ECOTOX	mean values, mix of purity, flow and static water	145.969
95-53-4	Cc1ccccc1N		4.04862	-log10(LC50), mol/L	2 days	ECOTOX	mean values, mix of purity, flow and static water	107.073
96-45-7	S=C1NCCN1		3.66235	-log10(LC50), mol/L	2 days	ECOTOX	mean values, mix of purity, flow and static water	102.025
98-95-3	[O-][N+](=O)c1ccccc1		3.65705	-log10(LC50), mol/L	2 days	ECOTOX	mean values, mix of purity, flow and static water	123.032
99-65-0	[O-][N+](=O)c1cccc(c1)[N+]([O-])=O		3.73399	-log10(LC50), mol/L	2 days	ECOTOX	mean values, mix of purity, flow and static water	168.017
10043-52-4	[Cl-].[Cl-].[Ca++]		1.67126	-log10(LC50), mol/L	2 days	ECOTOX	mean values, mix of purity, flow and static water	109.9
103-90-2	CC(=O)Nc1ccc(O)cc1		3.87596	-log10(LC50), mol/L	2 days	ECOTOX	mean values, mix of purity, flow and static water	151.063
107-18-6	OCC=C		5.25186	-log10(LC50), mol/L	2 days	ECOTOX	mean values, mix of purity, flow and static water	58.0419
107534-96-3	CC(C)(C)C(O)(CCc1ccc(Cl)cc1)Cn2cncn2		5.61228	-log10(LC50), mol/L	2 days	ECOTOX	mean values, mix of purity, flow and static water	307.145
11096-82-5	Clc1ccc(c(Cl)c1Cl)c2ccc(Cl)c(Cl)c2Cl		6.99739	-log10(LC50), mol/L	2 days	ECOTOX	mean values, mix of purity, flow and static water	357.844
11097-69-1	Clc1cccc(c1Cl)c2ccc(Cl)c(Cl)c2Cl		7.34827	-log10(LC50), mol/L	2 days	ECOTOX	mean values, mix of purity, flow and static water	323.883
111-55-7	CC(=O)OCCOC(C)=O		2.83209	-log10(LC50), mol/L	2 days	ECOTOX	mean values, mix of purity, flow and static water	146.058
111988-49-9	Clc1ccc(CN2CCSC2=NC#N)cn1		3.45696	-log10(LC50), mol/L	2 days	ECOTOX	mean values, mix of purity, flow and static water	252.024
112-34-5	CCCCOCCOCCO		1.75501	-log10(LC50), mol/L	2 days	ECOTOX	mean values, mix of purity, flow and static water	162.126
112281-77-3	FC(F)C(F)(F)OCC(Cn1cncn1)c2ccc(Cl)cc2Cl		4.63616	-log10(LC50), mol/L	2 days	ECOTOX	mean values, mix of purity, flow and static water	371.022
115-32-2	OC(c1ccc(Cl)cc1)(c2ccc(Cl)cc2)C(Cl)(Cl)Cl		5.97468	-log10(LC50), mol/L	2 days	ECOTOX	mean values, mix of purity, flow and static water	367.91
1161016-80-3	C[C@@H]1CO[C@](O1)(Cn2cncn2)c3ccc(cc3Cl)Oc4ccc(cc4)Cl		9.2044	-log10(LC50), mol/L	2 days	ECOTOX	mean values, mix of purity, flow and static water	405.065
1161016-82-5	C[C@H]1CO[C@@](O1)(Cn2cncn2)c3ccc(cc3Cl)Oc4ccc(cc4)Cl		9.58222	-log10(LC50), mol/L	2 days	ECOTOX	mean values, mix of purity, flow and static water	405.065
1161016-84-7	C[C@@H]1CO[C@@](O1)(Cn2cncn2)c3ccc(cc3Cl)Oc4ccc(cc4)Cl		9.22192	-log10(LC50), mol/L	2 days	ECOTOX	mean values, mix of purity, flow and static water	405.065
1161016-86-9	C[C@H]1CO[C@](O1)(Cn2cncn2)c3ccc(cc3Cl)Oc4ccc(cc4)Cl		8.7508	-log10(LC50), mol/L	2 days	ECOTOX	mean values, mix of purity, flow and static water	405.065
119446-68-3	CC1COC(Cn2cncn2)(O1)c3ccc(Oc4ccc(Cl)cc4)cc3Cl		9.13331	-log10(LC50), mol/L	2 days	ECOTOX	mean values, mix of purity, flow and static water	405.065
120-12-7	c1ccc2cc3ccccc3cc2c1		7.00757	-log10(LC50), mol/L	2 days	ECOTOX	mean values, mix of purity, flow and static water	178.078
122-34-9	CCNc1nc(Cl)nc(NCC)n1		3.33024	-log10(LC50), mol/L	2 days	ECOTOX	mean values, mix of purity, flow and static water	201.078
123-91-1	C1COCCO1		1.27264	-log10(LC50), mol/L	2 days	ECOTOX	mean values, mix of purity, flow and static water	88.0524
12672-29-6	Clc1cc(Cl)cc(c1)c2cc(Cl)cc(Cl)c2		7.3224	-log10(LC50), mol/L	2 days	ECOTOX	mean values, mix of purity, flow and static water	289.922
131-17-9	C=CCOC(=O)c1ccccc1C(=O)OCC=C		4.09006	-log10(LC50), mol/L	2 days	ECOTOX	mean values, mix of purity, flow and static water	246.089
133-06-2	ClC(Cl)(Cl)SN1C(=O)C2CC=CCC2C1=O		5.43715	-log10(LC50), mol/L	2 days	ECOTOX	mean values, mix of purity, flow and static water	298.934
133-07-3	ClC(Cl)(Cl)SN1C(=O)c2ccccc2C1=O		5.87861	-log10(LC50), mol/L	2 days	ECOTOX	mean values, mix of purity, flow and static water	294.903
1330-20-7	Cc1cccc(C)c1		2.84954	-log10(LC50), mol/L	2 days	ECOTOX	mean values, mix of purity, flow and static water	106.078
137-30-4	[Zn++].CN(C)C([S-])=S.CN(C)C([S-])=S		6.48603	-log10(LC50), mol/L	2 days	ECOTOX	mean values, mix of purity, flow and static water	303.917
141517-21-7	CO\N=C(C(=O)OC)\c1ccccc1CO\N=C(/C)c2cccc(c2)C(F)(F)F		5.77989	-log10(LC50), mol/L	2 days	ECOTOX	mean values, mix of purity, flow and static water	408.13
144-55-8	[Na+].OC([O-])=O		6.65702	-log10(LC50), mol/L	2 days	ECOTOX	mean values, mix of purity, flow and static water	83.9823
147-24-0	[H+].[Cl-].CN(C)CCOC(c1ccccc1)c2ccccc2		8.8959	-log10(LC50), mol/L	2 days	ECOTOX	mean values, mix of purity, flow and static water	291.139
14808-79-8	[O-][S]([O-])(=O)=O		1.13696	-log10(LC50), mol/L	2 days	ECOTOX	mean values, mix of purity, flow and static water	95.9528
15307-86-5	OC(=O)Cc1ccccc1Nc2c(Cl)cccc2Cl		3.58373	-log10(LC50), mol/L	2 days	ECOTOX	mean values, mix of purity, flow and static water	295.017
1563-66-2	CNC(=O)Oc1cccc2CC(C)(C)Oc12		5.46211	-log10(LC50), mol/L	2 days	ECOTOX	mean values, mix of purity, flow and static water	221.105
15687-27-1	CC(C)Cc1ccc(cc1)C(C)C(O)=O		3.20524	-log10(LC50), mol/L	2 days	ECOTOX	mean values, mix of purity, flow and static water	206.131
16752-77-5	CNC(=O)O\N=C(/C)SC		7.40346	-log10(LC50), mol/L	2 days	ECOTOX	mean values, mix of purity, flow and static water	162.046
16887-00-6	[Cl-]		1.12871	-log10(LC50), mol/L	2 days	ECOTOX	mean values, mix of purity, flow and static water	34.9694
175013-18-0	CON(C(=O)OC)c1ccccc1COc2ccn(n2)c3ccc(Cl)cc3		6.74118	-log10(LC50), mol/L	2 days	ECOTOX	mean values, mix of purity, flow and static water	387.099
1918-16-7	CC(C)N(C(=O)CCl)c1ccccc1		4.94423	-log10(LC50), mol/L	2 days	ECOTOX	mean values, mix of purity, flow and static water	211.076
20830-75-5	C[C@H]1O[C@H](C[C@H](O)[C@@H]1O)O[C@H]2[C@@H](O)C[C@@H](O[C@@H]2C)O[C@H]3[C@@H](O)C[C@@H](O[C@@H]3C)O[C@H]4CC[C@@]5(C)[C@H](CC[C@@H]6[C@@H]5C[C@@H](O)[C@]7(C)[C@H](CC[C@]67O)C8=CC(=O)OC8)C4		6.5014	-log10(LC50), mol/L	2 days	ECOTOX	mean values, mix of purity, flow and static water	780.43
218-01-9	c1ccc2c(c1)ccc3c4ccccc4ccc23		5.07936	-log10(LC50), mol/L	2 days	ECOTOX	mean values, mix of purity, flow and static water	228.094
25812-30-0	Cc1ccc(C)c(OCCCC(C)(C)C(O)=O)c1		3.88722	-log10(LC50), mol/L	2 days	ECOTOX	mean values, mix of purity, flow and static water	250.157
2795-39-3	[K+].[O-][S](=O)(=O)C(F)(F)C(F)(F)C(F)(F)C(F)(F)C(F)(F)C(F)(F)C(F)(F)C(F)(F)F		4.69727	-log10(LC50), mol/L	2 days	ECOTOX	mean values, mix of purity, flow and static water	537.893
298-46-4	NC(=O)N1c2ccccc2C=Cc3ccccc13		3.32776	-log10(LC50), mol/L	2 days	ECOTOX	mean values, mix of purity, flow and static water	236.095
318-98-9	[H+].[Cl-].CC(C)NCC(O)COc1cccc2ccccc12		5.11591	-log10(LC50), mol/L	2 days	ECOTOX	mean values, mix of purity, flow and static water	295.134
319-84-6	ClC1C(Cl)C(Cl)C(Cl)C(Cl)C1Cl		5.13696	-log10(LC50), mol/L	2 days	ECOTOX	mean values, mix of purity, flow and static water	287.86
32534-81-9	Brc1ccc(Oc2cc(Br)c(Br)cc2Br)c(Br)c1		6.98447	-log10(LC50), mol/L	2 days	ECOTOX	mean values, mix of purity, flow and static water	559.626
32536-52-0	Brc1cc(Oc2cc(Br)c(Br)c(Br)c2Br)c(Br)c(Br)c1Br		5.30177	-log10(LC50), mol/L	2 days	ECOTOX	mean values, mix of purity, flow and static water	793.357
330-54-1	CN(C)C(=O)Nc1ccc(Cl)c(Cl)c1		5.76346	-log10(LC50), mol/L	2 days	ECOTOX	mean values, mix of purity, flow and static water	232.017
330-55-2	CON(C)C(=O)Nc1ccc(Cl)c(Cl)c1		4.79241	-log10(LC50), mol/L	2 days	ECOTOX	mean values, mix of purity, flow and static water	248.012
36734-19-7	CC(C)NC(=O)N1CC(=O)N(C1=O)c2cc(Cl)cc(Cl)c2		4.85987	-log10(LC50), mol/L	2 days	ECOTOX	mean values, mix of purity, flow and static water	329.033
439-14-5	CN1C(=O)CN=C(c2ccccc2)c3cc(Cl)ccc13		6.86872	-log10(LC50), mol/L	2 days	ECOTOX	mean values, mix of purity, flow and static water	284.072
497-19-8	[Na+].[Na+].[O-]C([O-])=O		2.26056	-log10(LC50), mol/L	2 days	ECOTOX	mean values, mix of purity, flow and static water	105.964
50-32-8	c1ccc2c(c1)cc3ccc4cccc5ccc2c3c45		6.00362	-log10(LC50), mol/L	2 days	ECOTOX	mean values, mix of purity, flow and static water	252.094
51384-51-1	COCCc1ccc(OCC(O)CNC(C)C)cc1		3.62131	-log10(LC50), mol/L	2 days	ECOTOX	mean values, mix of purity, flow and static water	267.183
52-53-9	COc1ccc(CCN(C)CCCC(C#N)(C(C)C)c2ccc(OC)c(OC)c2)cc1OC		4.53697	-log10(LC50), mol/L	2 days	ECOTOX	mean values, mix of purity, flow and static water	454.283
525-66-6	CC(C)NCC(O)COc1cccc2ccccc12		4.52707	-log10(LC50), mol/L	2 days	ECOTOX	mean values, mix of purity, flow and static water	259.157
53469-21-9	Clc1ccc(c(Cl)c1)c2ccc(Cl)cc2Cl		6.29056	-log10(LC50), mol/L	2 days	ECOTOX	mean values, mix of purity, flow and static water	289.922
5436-43-1	Brc1ccc(Oc2ccc(Br)cc2Br)c(Br)c1		6.719	-log10(LC50), mol/L	2 days	ECOTOX	mean values, mix of purity, flow and static water	481.715
54910-89-3	CNCCC(Oc1ccc(cc1)C(F)(F)F)c2ccccc2		6.15103	-log10(LC50), mol/L	2 days	ECOTOX	mean values, mix of purity, flow and static water	309.134
56-72-4	CCO[P](=S)(OCC)Oc1ccc2C(=C(Cl)C(=O)Oc2c1)C		9.55873	-log10(LC50), mol/L	2 days	ECOTOX	mean values, mix of purity, flow and static water	362.014
56296-78-7	[H+].[Cl-].CNCCC(Oc1ccc(cc1)C(F)(F)F)c2ccccc2		5.62414	-log10(LC50), mol/L	2 days	ECOTOX	mean values, mix of purity, flow and static water	345.111
57-63-6	C[C@]12CC[C@H]3[C@@H](CCc4cc(O)ccc34)[C@@H]1CC[C@@]2(O)C#C		5.05819	-log10(LC50), mol/L	2 days	ECOTOX	mean values, mix of purity, flow and static water	296.178
584-08-7	[K+].[K+].[O-]C([O-])=O		2.32006	-log10(LC50), mol/L	2 days	ECOTOX	mean values, mix of purity, flow and static water	137.912
59-92-7	NC(Cc1ccc(O)c(O)c1)C(O)=O		3.57695	-log10(LC50), mol/L	2 days	ECOTOX	mean values, mix of purity, flow and static water	197.069
59865-13-3	CCC1NC(=O)C(C(O)C(C)C\C=C\C)N(C)C(=O)C(C(C)C)N(C)C(=O)C(CC(C)C)N(C)C(=O)C(CC(C)C)N(C)C(=O)C(C)NC(=O)C(C)NC(=O)C(CC(C)C)N(C)C(=O)C(NC(=O)C(CC(C)C)N(C)C(=O)CN(C)C1=O)C(C)C		7.11441	-log10(LC50), mol/L	2 days	ECOTOX	mean values, mix of purity, flow and static water	1201.84
60-54-8	CN(C)[C@H]1[C@@H]2C[C@H]3C(=C(O)c4c(O)cccc4[C@@]3(C)O)C(=O)[C@]2(O)C(=O)\C(=C(N)/O)C1=O		3.83225	-log10(LC50), mol/L	2 days	ECOTOX	mean values, mix of purity, flow and static water	444.153
60348-60-9	Brc1ccc(Oc2cc(Br)c(Br)cc2Br)c(Br)c1		7.0155	-log10(LC50), mol/L	2 days	ECOTOX	mean values, mix of purity, flow and static water	559.626
71-36-3	CCCCO		1.60132	-log10(LC50), mol/L	2 days	ECOTOX	mean values, mix of purity, flow and static water	74.0732
72-54-8	ClC(Cl)C(c1ccc(Cl)cc1)c2ccc(Cl)cc2		7.83961	-log10(LC50), mol/L	2 days	ECOTOX	mean values, mix of purity, flow and static water	317.954
72-56-0	CCc1ccc(cc1)C(C(Cl)Cl)c2ccc(CC)cc2		7.51273	-log10(LC50), mol/L	2 days	ECOTOX	mean values, mix of purity, flow and static water	306.094
723-46-6	Cc1onc(N[S](=O)(=O)c2ccc(N)cc2)c1		3.03366	-log10(LC50), mol/L	2 days	ECOTOX	mean values, mix of purity, flow and static water	253.052
732-11-6	CO[P](=S)(OC)SCN1C(=O)c2ccccc2C1=O		5.48653	-log10(LC50), mol/L	2 days	ECOTOX	mean values, mix of purity, flow and static water	316.995
741-58-2	CC(C)O[P](=S)(OC(C)C)SCCN[S](=O)(=O)c1ccccc1		5.46319	-log10(LC50), mol/L	2 days	ECOTOX	mean values, mix of purity, flow and static water	397.061
7447-40-7	[Cl-].[K+]		2.15329	-log10(LC50), mol/L	2 days	ECOTOX	mean values, mix of purity, flow and static water	73.9326
7487-88-9	[Mg++].[O-][S]([O-])(=O)=O		1.78273	-log10(LC50), mol/L	2 days	ECOTOX	mean values, mix of purity, flow and static water	119.937
759-94-4	CCCN(CCC)C(=O)SCC		4.60464	-log10(LC50), mol/L	2 days	ECOTOX	mean values, mix of purity, flow and static water	189.119
7601-89-0	[Na+].[O-][Cl](=O)(=O)=O		2.05303	-log10(LC50), mol/L	2 days	ECOTOX	mean values, mix of purity, flow and static water	121.938
7647-14-5	[Na+].[Cl-]		1.1269	-log10(LC50), mol/L	2 days	ECOTOX	mean values, mix of purity, flow and static water	57.9586
77501-63-4	CCOC(=O)C(C)OC(=O)c1cc(Oc2ccc(cc2Cl)C(F)(F)F)ccc1[N+]([O-])=O		4.79111	-log10(LC50), mol/L	2 days	ECOTOX	mean values, mix of purity, flow and static water	461.049
7757-82-6	[Na+].[Na+].[O-][S]([O-])(=O)=O		1.52573	-log10(LC50), mol/L	2 days	ECOTOX	mean values, mix of purity, flow and static water	141.931
7778-74-7	[K+].[O-][Cl](=O)(=O)=O		2.16647	-log10(LC50), mol/L	2 days	ECOTOX	mean values, mix of purity, flow and static water	137.912
7778-80-5	[K+].[K+].[O-][S]([O-])(=O)=O		2.34538	-log10(LC50), mol/L	2 days	ECOTOX	mean values, mix of purity, flow and static water	173.879
7786-30-3	[Mg++].[Cl-].[Cl-]		1.54257	-log10(LC50), mol/L	2 days	ECOTOX	mean values, mix of purity, flow and static water	93.9227
7790-98-9	[NH4+].[O-][Cl](=O)(=O)=O		2.34868	-log10(LC50), mol/L	2 days	ECOTOX	mean values, mix of purity, flow and static water	116.983
78-93-3	CCC(C)=O		0.908778	-log10(LC50), mol/L	2 days	ECOTOX	mean values, mix of purity, flow and static water	72.0575
79617-96-2	CN[C@H]1CC[C@@H](c2ccc(Cl)c(Cl)c2)c3ccccc13		5.30639	-log10(LC50), mol/L	2 days	ECOTOX	mean values, mix of purity, flow and static water	305.074
9016-45-9	CCCCCCCCCc1ccc(OCCOCCO)cc1		4.26036	-log10(LC50), mol/L	2 days	ECOTOX	mean values, mix of purity, flow and static water	308.235
950-37-8	COC1=NN(CS[P](=S)(OC)OC)C(=O)S1		4.10292	-log10(LC50), mol/L	2 days	ECOTOX	mean values, mix of purity, flow and static water	301.962
100-00-5	[O-][N+](=O)c1ccc(Cl)cc1	Benzene, 1-chloro-4-nitro-	4.31	-log10(LC50), mol/L	2 days	TEST
100-02-7	Oc1ccc(cc1)[N+]([O-])=O	Phenol, 4-nitro-	4.072	-log10(LC50), mol/L	2 days	TEST
100-52-7	O=Cc1ccccc1	Benzaldehyde	3.976	-log10(LC50), mol/L	2 days	TEST
100-61-8	CNc1ccccc1	Benzenamine, N-methyl-	5.791	-log10(LC50), mol/L	2 days	TEST
101-20-2	Clc1ccc(NC(=O)Nc2ccc(Cl)c(Cl)c2)cc1	Urea, N-(4-chlorophenyl)-N'-(3,4-dichlorophenyl)-	7.478	-log10(LC50), mol/L	2 days	TEST
1013-23-6	O=s1c2ccccc2c3ccccc13	Dibenzothiophene, 5-oxide (8CI)(9CI)	4.001	-log10(LC50), mol/L	2 days	TEST
1014-70-6	CCNc1nc(NCC)nc(SC)n1	1,3,5-Triazine-2,4-diamine, N,N'-diethyl-6-(methylthio)- (9CI)	3.63	-log10(LC50), mol/L	2 days	TEST
102-08-9	S=C(Nc1ccccc1)Nc2ccccc2	Thiourea, N,N'-diphenyl-	3.532	-log10(LC50), mol/L	2 days	TEST
1024-57-3	ClC1C2OC2C3C1C4(Cl)C(=C(Cl)C3(Cl)C4(Cl)Cl)Cl	2,5-Methano-2H-indeno(1,2-b)oxirene, 2,3,4,5,6,7,7-heptachloro-1a,1b,5,5a,6,6a-hexahydro-, (1aalpha,1bbeta,2alpha,5alpha,5abeta,6beta,6aalpha)-	6.21	-log10(LC50), mol/L	2 days	TEST
103-69-5	CCNc1ccccc1	Benzenamine, N-ethyl-	5.46	-log10(LC50), mol/L	2 days	TEST
103-72-0	S=C=Nc1ccccc1	Isothiocyanic acid, phenyl ester	6.131	-log10(LC50), mol/L	2 days	TEST
103-85-5	NC(=S)Nc1ccccc1	Urea, 1-phenyl-2-thio-	3.412	-log10(LC50), mol/L	2 days	TEST
1031-07-8	ClC1=C(Cl)C2(Cl)C3CO[S](=O)(=O)OCC3C1(Cl)C2(Cl)Cl	5-Norbornene-2,3-dimethanol, 1,4,5,6,7,7-hexachloro-, cyclic sulfate	5.3	-log10(LC50), mol/L	2 days	TEST
104-94-9	COc1ccc(N)cc1	Benzenamine, 4-methoxy-	5.572	-log10(LC50), mol/L	2 days	TEST
105-37-3	CCOC(=O)CC	Propanoic acid, ethyl ester	2.837	-log10(LC50), mol/L	2 days	TEST
105-55-5	CCNC(=S)NCC	Urea, 1,3-diethyl-2-thio-	2.836	-log10(LC50), mol/L	2 days	TEST
105-67-9	Cc1ccc(O)c(C)c1	Phenol, 2,4-dimethyl-	4.765	-log10(LC50), mol/L	2 days	TEST
106-41-2	Oc1ccc(Br)cc1	Phenol, 4-bromo-	4.464	-log10(LC50), mol/L	2 days	TEST
106-42-3	Cc1ccc(C)cc1	Benzene, 1,4-dimethyl-	3.517	-log10(LC50), mol/L	2 days	TEST
106-44-5	Cc1ccc(O)cc1	Phenol, 4-methyl-	3.71	-log10(LC50), mol/L	2 days	TEST
106-47-8	Nc1ccc(Cl)cc1	Benzenamine, 4-chloro-	6.407	-log10(LC50), mol/L	2 days	TEST
106-48-9	Oc1ccc(Cl)cc1	Phenol, 4-chloro-	4.426	-log10(LC50), mol/L	2 days	TEST
10605-21-7	COC(=O)Nc1[nH]c2ccccc2n1	Carbamic acid, 1H-benzimidazol-2-yl-, methyl ester	6.269	-log10(LC50), mol/L	2 days	TEST
107-03-9	CCCS	1-Propanethiol	6.104	-log10(LC50), mol/L	2 days	TEST
107-07-3	OCCCl	Ethanol, 2-chloro-	2.582	-log10(LC50), mol/L	2 days	TEST
107-11-9	NCC=C	2-Propen-1-amine	3.128	-log10(LC50), mol/L	2 days	TEST
107-13-1	C=CC#N	2-Propenenitrile	3.784	-log10(LC50), mol/L	2 days	TEST
107-15-3	NCCN	1,2-Ethanediamine	3.356	-log10(LC50), mol/L	2 days	TEST
107-92-6	CCCC(O)=O	Butanoic acid	3.16	-log10(LC50), mol/L	2 days	TEST
108-18-9	CC(C)NC(C)C	2-Propanamine, N-(1-methylethyl)-	2.354	-log10(LC50), mol/L	2 days	TEST
108-38-3	Cc1cccc(C)c1	Benzene, 1,3-dimethyl-	3.467	-log10(LC50), mol/L	2 days	TEST
108-39-4	Cc1cccc(O)c1	Phenol, 3-methyl-	3.76	-log10(LC50), mol/L	2 days	TEST
108-42-9	Nc1cccc(Cl)c1	Benzenamine, 3-chloro-	6.106	-log10(LC50), mol/L	2 days	TEST
108-44-1	Cc1cccc(N)c1	Benzenamine, 3-methyl-	5.167	-log10(LC50), mol/L	2 days	TEST
108-85-0	BrC1CCCCC1	Cyclohexane, bromo-	3.89	-log10(LC50), mol/L	2 days	TEST
108-95-2	Oc1ccccc1	Phenol, pure	3.85	-log10(LC50), mol/L	2 days	TEST
109-46-6	CCCCNC(=S)NCCCC	Urea,1,3-dibutyl-2-thio- (8CI)	3.756	-log10(LC50), mol/L	2 days	TEST
109-52-4	CCCCC(O)=O	Pentanoic acid	3.356	-log10(LC50), mol/L	2 days	TEST
109-89-7	CCNCC	Ethanamine, N-ethyl-	3.116	-log10(LC50), mol/L	2 days	TEST
110-02-1	s1cccc1	Thiophene	2.423	-log10(LC50), mol/L	2 days	TEST
110-83-8	C1CCC=CC1	Cyclohexene	3.941	-log10(LC50), mol/L	2 days	TEST
110-86-1	c1ccncc1	Pyridine	1.829	-log10(LC50), mol/L	2 days	TEST
111-42-2	OCCNCCO	Ethanol, 2,2'-iminobis-	2.98	-log10(LC50), mol/L	2 days	TEST
111-44-4	ClCCOCCCl	Ethane, 1,1'-oxybis(2-chloro-	2.775	-log10(LC50), mol/L	2 days	TEST
111-70-6	CCCCCCCO	Heptyl alcohol	3.233	-log10(LC50), mol/L	2 days	TEST
111-90-0	CCOCCOCCO	Ethanol, 2-(2-ethoxyethoxy)-	1.531	-log10(LC50), mol/L	2 days	TEST
111-91-1	ClCCOCOCCCl	Ethane, 1,1'-(methylenebis(oxy))bis(2-chloro-	2.935	-log10(LC50), mol/L	2 days	TEST
11141-17-6	COC(=O)[C@@]1(O)OC[C@@]23[C@H](C[C@@H](OC(C)=O)[C@]4(CO[C@@H]([C@@H](O)[C@](C)([C@H]12)[C@]56O[C@@]5(C)[C@H]7C[C@@H]6O[C@@H]8OC=C[C@]78O)[C@H]34)C(=O)OC)OC(=O)C(/C)=C/C	1H,7H-Naphtho(1,8-bc:4,4a-c')difuran-5,10a(8H)-dicarboxylic acid, 10-(acetyloxy)octahydro-3,5-dihydroxy-4-methyl-8-((2-methyl-1-oxo-2-butenyl)oxy)-4-(3a,6a,7,7a-tetrahydro-6a-hydroxy-7a-methyl-2,7-methanofuro(2,3-b)oxireno(e)oxepin-1a(2H)-yl)-, dimethyl e	6.064	-log10(LC50), mol/L	2 days	TEST
112-27-6	OCCOCCOCCO	Ethanol, 2,2'-(1,2-ethanediylbis(oxy))bis-	0.52	-log10(LC50), mol/L	2 days	TEST
112410-23-8	CCc1ccc(cc1)C(=O)NN(C(=O)c2cc(C)cc(C)c2)C(C)(C)C	Benzoic acid, 3,5-dimethyl-, 1-(1,1-dimethylethyl)-2-(4-ethylbenzoyl)hydrazide	4.307	-log10(LC50), mol/L	2 days	TEST
114-26-1	CNC(=O)Oc1ccccc1OC(C)C	Carbamic acid, methyl-, o-isopropoxyphenyl ester	5.22	-log10(LC50), mol/L	2 days	TEST
115-20-8	OCC(Cl)(Cl)Cl	Ethanol, 2,2,2-trichloro-	3.004	-log10(LC50), mol/L	2 days	TEST
115-31-1	CC1(C)[C@@H]2CC[C@]1(C)[C@H](C2)OC(=O)CSC#N	Acetic acid, thiocyanato-, (1R,2R,4R)-1,7,7-trimethylbicyclo(2.2.1)hept-2-yl ester, rel-	6.449	-log10(LC50), mol/L	2 days	TEST
115-86-6	O=[P](Oc1ccccc1)(Oc2ccccc2)Oc3ccccc3	Phosphoric acid, triphenyl ester	5.514	-log10(LC50), mol/L	2 days	TEST
116-06-3	CNC(=O)O\N=C\C(C)(C)SC	Propionaldehyde, 2-methyl-2-(methylthio)-, O-(methylcarbamoyl)oxime	5.514	-log10(LC50), mol/L	2 days	TEST
116-29-0	Clc1ccc(cc1)[S](=O)(=O)c2cc(Cl)c(Cl)cc2Cl	Benzene, 1,2,4-trichloro-5-((4-chlorophenyl)sulfonyl)-	4.711	-log10(LC50), mol/L	2 days	TEST
118-79-6	Oc1c(Br)cc(Br)cc1Br	Phenol, 2,4,6-tribromo-	6.906	-log10(LC50), mol/L	2 days	TEST
119-65-3	c1ccc2cnccc2c1	Isoquinoline	3.711	-log10(LC50), mol/L	2 days	TEST
120-72-9	[nH]1ccc2ccccc12	1H-Indole	5.069	-log10(LC50), mol/L	2 days	TEST
120-83-2	Oc1ccc(Cl)cc1Cl	Phenol, 2,4-dichloro-	4.797	-log10(LC50), mol/L	2 days	TEST
120-93-4	O=C1NCCN1	2-Imidazolidinone	1.187	-log10(LC50), mol/L	2 days	TEST
121-14-2	Cc1ccc(cc1[N+]([O-])=O)[N+]([O-])=O	Benzene, 1-methyl-2,4-dinitro-	3.716	-log10(LC50), mol/L	2 days	TEST
121-29-9	COC(=O)C(/C)=C/[C@@H]1[C@@H](C(=O)O[C@H]2CC(=O)C(=C2C)C\C=C/C=C)C1(C)C	Cyclopropanecarboxylic acid, 3-(3-methoxy-2-methyl-3-oxo-1-propenyl)-2,2-dimethyl-, 2-methyl-4-oxo-3-(2,4-pentadienyl)-2-cyclopenten-1-yl ester, (1theta-(1alpha(S(Z)),3beta(E)))-	7.341	-log10(LC50), mol/L	2 days	TEST
121-73-3	[O-][N+](=O)c1cccc(Cl)c1	Benzene, 1-chloro-3-nitro-	3.839	-log10(LC50), mol/L	2 days	TEST
121-87-9	Nc1ccc(cc1Cl)[N+]([O-])=O	Benzenamine, 2-chloro-4-nitro-	4.489	-log10(LC50), mol/L	2 days	TEST
122-14-5	CO[P](=S)(OC)Oc1ccc(c(C)c1)[N+]([O-])=O	Phosphorothioic acid, O,O-dimethyl O-(3-methyl-4-nitrophenyl) ester	7.753	-log10(LC50), mol/L	2 days	TEST
122-66-7	N(Nc1ccccc1)c2ccccc2	1,2-Diphenylhydrazine (9CI)	4.653	-log10(LC50), mol/L	2 days	TEST
123-54-6	CC(=O)CC(C)=O	2,4-Pentanedione	1.893	-log10(LC50), mol/L	2 days	TEST
124-18-5	CCCCCCCCCC	Decane	3.898	-log10(LC50), mol/L	2 days	TEST
124-40-3	CNC	Dimethylamine, in aqueous solution	2.955	-log10(LC50), mol/L	2 days	TEST
1241-94-7	CCCCC(CC)CO[P](=O)(Oc1ccccc1)Oc2ccccc2	Phosphoric acid, 2-ethylhexyl diphenyl ester	6.383	-log10(LC50), mol/L	2 days	TEST
126-73-8	CCCCO[P](=O)(OCCCC)OCCCC	Phosphoric acid tributyl ester	4.863	-log10(LC50), mol/L	2 days	TEST
132-65-0	s1c2ccccc2c3ccccc13	Dibenzothiophene	5.62	-log10(LC50), mol/L	2 days	TEST
13408-56-5	CC(C)CC[C@@H](O)[C@](C)(O)[C@H]1CC[C@@]2(O)C3=CC(=O)[C@@H]4C[C@@H](O)[C@@H](O)C[C@]4(C)[C@H]3CC[C@]12C	Cholest-7-en-6-one, 2,3,14,20,22-pentahydroxy-, (2beta,3beta,5beta,22R)-	6.424	-log10(LC50), mol/L	2 days	TEST
135-19-3	Oc1ccc2ccccc2c1	2-Naphthalenol	4.61	-log10(LC50), mol/L	2 days	TEST
137-26-8	CN(C)C(=S)SSC(=S)N(C)C	Thioperoxydicarbonic diamide (((H2N)C(S))2S2), tetramethyl-	6.059	-log10(LC50), mol/L	2 days	TEST
138-86-3	CC(=C)C1CCC(=CC1)C	Cyclohexene, 1-methyl-4-(1-methylethenyl)-	6.643	-log10(LC50), mol/L	2 days	TEST
139-13-9	OC(=O)CN(CC(O)=O)CC(O)=O	Glycine, N,N-bis(carboxymethyl)-	2.736	-log10(LC50), mol/L	2 days	TEST
140-66-9	CC(C)(C)CC(C)(C)c1ccc(O)cc1	Phenol, 4-(1,1,3,3-tetramethylbutyl)-	6.36	-log10(LC50), mol/L	2 days	TEST
141-78-6	CCOC(C)=O	Acetic acid ethyl ester	2.078	-log10(LC50), mol/L	2 days	TEST
141-90-2	O=C1NC(=S)NC=C1	Uracil, 2-thio- (VAN) (8CI)	4.221	-log10(LC50), mol/L	2 days	TEST
142-28-9	ClCCCCl	Propane, 1,3-dichloro-	2.606	-log10(LC50), mol/L	2 days	TEST
142-96-1	CCCCOCCCC	Butane, 1,1'-oxybis-	3.7	-log10(LC50), mol/L	2 days	TEST
143-50-0	ClC1(Cl)C2(Cl)C3(Cl)C4(Cl)C(=O)C5(Cl)C3(Cl)C1(Cl)C5(Cl)C24Cl	1,3,4-Metheno-2H-cyclobuta(cd)pentalen-2-one, 1,1a,3,3a,4,5,5,5a,5b,6-decachlorooctahydro-	6.394	-log10(LC50), mol/L	2 days	TEST
14315-14-1	Cc1ccc2sccc2c1	Benzo(b)thiophene, 5-methyl-	4.025	-log10(LC50), mol/L	2 days	TEST
1445-75-6	CC(C)O[P](C)(=O)OC(C)C	Phosphonic acid, methyl-, bis(1-methylethyl) ester	2.829	-log10(LC50), mol/L	2 days	TEST
1455-18-1	Cc1csc2ccccc12	Benzo(b)thiophene, 3-methyl- (8CI)(9CI)	4.756	-log10(LC50), mol/L	2 days	TEST
148-01-6	Cc1c(cc(cc1[N+]([O-])=O)[N+]([O-])=O)C(N)=O	Benzamide, 2-methyl-3,5-dinitro-	3.135	-log10(LC50), mol/L	2 days	TEST
149-30-4	S=C1Nc2ccccc2S1	2(3H)-Benzothiazolethione	4.494	-log10(LC50), mol/L	2 days	TEST
149-31-5	CCC(O)C(C)CO	1,3-Pentanediol, 2-methyl-	1.236	-log10(LC50), mol/L	2 days	TEST
150-19-6	COc1cccc(O)c1	Phenol, 3-methoxy-	3.48	-log10(LC50), mol/L	2 days	TEST
1516-32-1	CCCCNC(N)=S	Urea, 1-butyl-2-thio-	3.849	-log10(LC50), mol/L	2 days	TEST
15263-53-3	CN(C)C(CSC(N)=O)CSC(N)=O	Carbamothioic acid, S,S'-(2-(dimethylamino)-1,3-propanediyl) ester (9CI)	7.375	-log10(LC50), mol/L	2 days	TEST
1570-64-5	Cc1cc(Cl)ccc1O	Phenol, 4-chloro-2-methyl-	5.692	-log10(LC50), mol/L	2 days	TEST
1570-65-6	Cc1cc(Cl)cc(Cl)c1O	o-Cresol, 4,6-dichloro- (8CI)	5.615	-log10(LC50), mol/L	2 days	TEST
1646-88-4	CNC(=O)O\N=C\C(C)(C)[S](C)(=O)=O	Propionaldehyde, 2-methyl-2-(methylsulfonyl)-, O-(methylcarbamoyl)oxime	5.9	-log10(LC50), mol/L	2 days	TEST
1740-19-8	CC(C)c1ccc2c(CC[C@H]3[C@@](C)(CCC[C@]23C)C(O)=O)c1	(1R-(1alpha,4Abeta,10aalpha))-1,2,3,4,4a,9,10,10a-octahydro-7-isopropyl-1,4a-dimethylphenanthren-1-carboxylic acid	4.56	-log10(LC50), mol/L	2 days	TEST
1836-77-7	[O-][N+](=O)c1ccc(Oc2c(Cl)cc(Cl)cc2Cl)cc1	Ether, p-nitrophenyl 2,4,6-trichlorophenyl	5.876	-log10(LC50), mol/L	2 days	TEST
1918-02-1	Nc1c(Cl)c(Cl)nc(C(O)=O)c1Cl	2-Pyridinecarboxylic acid, 4-amino-3,5,6-trichloro-	3.678	-log10(LC50), mol/L	2 days	TEST
1982-47-4	CN(C)C(=O)Nc1ccc(Oc2ccc(Cl)cc2)cc1	Urea, 3-(p-(p-chlorophenoxy)phenyl)-1,1-dimethyl-	4.994	-log10(LC50), mol/L	2 days	TEST
2008-58-4	NC(=O)c1c(Cl)cccc1Cl	Benzamide, 2,6-dichloro-	2.346	-log10(LC50), mol/L	2 days	TEST
205-39-0	o1c2ccccc2c3ccc4ccccc4c13	Benzo(b)naphtho(1,2-d)furan	4.737	-log10(LC50), mol/L	2 days	TEST
205-43-6	s1c2ccccc2c3c1ccc4ccccc34	Benzo(b)naphtho(1,2-d)thiophene	6.027	-log10(LC50), mol/L	2 days	TEST
22431-62-5	CC1(C)C(C=C2CCCC2)C1C(=O)OCc3coc(Cc4ccccc4)c3	Cyclopropanecarboxylic acid, 3-(cyclopentylidenemethyl)-2,2-dimethyl-, (5-(phenylmethyl)-3-furanyl)methyl ester, (1R-trans)-	8.164	-log10(LC50), mol/L	2 days	TEST
2257-09-2	S=C=NCCc1ccccc1	Isothiocyanic acid, phenethyl ester	6.099	-log10(LC50), mol/L	2 days	TEST
2303-17-5	CC(C)N(C(C)C)C(=O)SCC(Cl)=C(Cl)Cl	Carbamothioic acid, bis(1-methylethyl)-, S-(2,3,3-trichloro-2-propenyl) ester	6.728	-log10(LC50), mol/L	2 days	TEST
2489-77-2	CNC(=S)N(C)C	Urea, 1,1,3-trimethyl-2-thio-	2.186	-log10(LC50), mol/L	2 days	TEST
2539-17-5	COc1c(O)c(Cl)c(Cl)c(Cl)c1Cl	Phenol, 2,3,4,5-tetrachloro-6-methoxy-	6.272	-log10(LC50), mol/L	2 days	TEST
2556-42-5	CCCN(CCC)C(=S)SSC(=S)N(CCC)CCC	Thioperoxydicarbonic diamide (((H2N)C(S))2S2), tetrapropyl-	6.186	-log10(LC50), mol/L	2 days	TEST
25875-51-8	N/C(N\N=C\c1ccc(Cl)cc1)=N\N=C\c2ccc(Cl)cc2	Carbonimidic dihydrazide, bis((4-chlorophenyl)methylene)-	6.649	-log10(LC50), mol/L	2 days	TEST
260-94-6	c1ccc2nc3ccccc3cc2c1	Acridine	4.892	-log10(LC50), mol/L	2 days	TEST
2668-24-8	COc1cc(Cl)c(Cl)c(Cl)c1O	Phenol, 2,3,4-trichloro-6-methoxy-	5.375	-log10(LC50), mol/L	2 days	TEST
2741-06-2	CCNC(=S)Nc1ccccc1	Urea, 1-ethyl-3-phenyl-2-thio- (8CI)	3.352	-log10(LC50), mol/L	2 days	TEST
2764-72-9	C1C[n+]2ccccc2c3cccc[n+]13	Dipyrido(1,2-a:2',1'-c)pyrazinediium, 6,7-dihydro-	5.138	-log10(LC50), mol/L	2 days	TEST
2782-91-4	CN(C)C(=S)N(C)C	Urea, 1,1,3,3-tetramethyl-2-thio-	2.235	-log10(LC50), mol/L	2 days	TEST
28159-98-0	CSc1nc(NC2CC2)nc(NC(C)(C)C)n1	N'-tert-Butyl-N-cyclopropyl-6-(methylthio)-1,3,5-triazine-2,4-diamine	4.485	-log10(LC50), mol/L	2 days	TEST
29232-93-7	CCN(CC)c1nc(C)cc(O[P](=S)(OC)OC)n1	Phosphorothioic acid, O-(2-(diethylamino)-6-methyl-4-pyrimidinyl) O,O-dimethyl ester	9.154	-log10(LC50), mol/L	2 days	TEST
311-45-5	CCO[P](=O)(OCC)Oc1ccc(cc1)[N+]([O-])=O	Phosphoric acid, diethyl 4-nitrophenyl ester	9.161	-log10(LC50), mol/L	2 days	TEST
3209-22-1	[O-][N+](=O)c1cccc(Cl)c1Cl	Benzene, 1,2-dichloro-3-nitro-	4.627	-log10(LC50), mol/L	2 days	TEST
33213-65-9	ClC1=C(Cl)C2(Cl)[C@@H]3CO[S](=O)OC[C@@H]3[C@@]1(Cl)C2(Cl)Cl	6,9-Methano-2,4,3-benzodioxathiepin, 6,7,8,9,10,10-hexachloro-1,5,5a,6,9,9a-hexahydro-, 3-oxide, beta-isomer (3alpha,5a alpha,6beta,9beta,9a alpha)-	5.428	-log10(LC50), mol/L	2 days	TEST
33813-20-6	S=C1SSC2=NCCN12	3H-Imidazo(2,1-c)-1,2,4-dithiazole-3-thione, 5,6-dihydro-	5.924	-log10(LC50), mol/L	2 days	TEST
3483-12-3	O[C@@H](CS)[C@@H](O)CS	2,3-Butanediol, 1,4-dimercapto-, (R*,R*)- (+-)- (9CI)	3.757	-log10(LC50), mol/L	2 days	TEST
35367-38-5	Fc1cccc(F)c1C(=O)NC(=O)Nc2ccc(Cl)cc2	Benzamide, N-(((4-chlorophenyl)amino)carbonyl)-2,6-difluoro-	7.841	-log10(LC50), mol/L	2 days	TEST
3547-04-4	CC(c1ccc(Cl)cc1)c2ccc(Cl)cc2	Benzene, 1,1'-ethylidenebis(4-chloro-	6.856	-log10(LC50), mol/L	2 days	TEST
35723-83-2	CC(C)CCCCCCCCCCN(CCCCCCCCCCC(C)C)CCCCCCCCCCC(C)C	Tris(isotridecyl)amine	5.876	-log10(LC50), mol/L	2 days	TEST
3689-24-5	CCO[P](=S)(OCC)O[P](=S)(OCC)OCC	Thiodiphosphoric acid (((HO)2P(S))2O), tetraethyl ester (9CI)	9.147	-log10(LC50), mol/L	2 days	TEST
4044-65-9	S=C=Nc1ccc(cc1)N=C=S	Isothiocyanic acid, 1,4-phenylenedi-	6.397	-log10(LC50), mol/L	2 days	TEST
40596-69-8	COC(C)(C)CCCC(C)C\C=C\C(C)=C\C(=O)OC(C)C	2,4-Dodecadienoic acid, 11-methoxy-3,7,11-trimethyl-, 1-methylethyl ester, (E,E)-	5.475	-log10(LC50), mol/L	2 days	TEST
4104-75-0	CN(C(N)=S)c1ccccc1	1-Methyl-1-phenylthiourea	3.237	-log10(LC50), mol/L	2 days	TEST
4180-23-8	COc1ccc(\C=C\C)cc1	Benzene, 1-methoxy-4-(1-propenyl)-, (E)-	7.337	-log10(LC50), mol/L	2 days	TEST
470-90-6	CCO[P](=O)(OCC)OC(=C\Cl)/c1ccc(Cl)cc1Cl	Phosphoric acid, 2-chloro-1-(2,4-dichlorophenyl)ethenyl diethyl ester (9CI)	5.423	-log10(LC50), mol/L	2 days	TEST
503-87-7	O=C1CNC(=S)N1	4-Imidazolidinone, 2-thioxo-	3.768	-log10(LC50), mol/L	2 days	TEST
506-77-4	ClC#N	Cyanogen chloride ((CN)Cl)	6.151	-log10(LC50), mol/L	2 days	TEST
51-28-5	Oc1ccc(cc1[N+]([O-])=O)[N+]([O-])=O	Phenol, 2,4-dinitro-	4.592	-log10(LC50), mol/L	2 days	TEST
51235-04-2	CN(C)C1=NC(=O)N(C2CCCCC2)C(=O)N1C	3-Cyclohexyl-6-dimethylamino-1-methyl-1,2,3,4-tetrahydro-1,3,5-triazine-2,4-dione	3.22	-log10(LC50), mol/L	2 days	TEST
51630-58-1	CC(C)C(C(=O)OC(C#N)c1cccc(Oc2ccccc2)c1)c3ccc(Cl)cc3	Benzeneacetic acid, 4-chloro-alpha-(1-methylethyl)-, cyano(3-phenoxyphenyl)methyl ester	7.99	-log10(LC50), mol/L	2 days	TEST
52-68-6	CO[P](=O)(OC)C(O)C(Cl)(Cl)Cl	Phosphonic acid, (2,2,2-trichloro-1-hydroxyethyl)-, dimethyl ester	9.088	-log10(LC50), mol/L	2 days	TEST
5289-74-7	CC(C)(O)CC[C@@H](O)[C@](C)(O)[C@H]1CC[C@@]2(O)C3=CC(=O)[C@@H]4C[C@@H](O)[C@@H](O)C[C@]4(C)[C@H]3CC[C@]12C	Cholest-7-en-6-one, 2,3,14,20,22,25-hexahydroxy-, (2-beta,3-beta,5-beta,22R)- (9CI)	5.291	-log10(LC50), mol/L	2 days	TEST
52918-63-5	CC1(C)[C@@H](C=C(Br)Br)[C@H]1C(=O)O[C@H](C#N)c2cccc(Oc3ccccc3)c2	Cyclopropanecarboxylic acid, 3-(2,2-dibromoethenyl)-2,2-dimethyl-, cyano(3-phenoxyphenyl)methyl ester, (1R-(1-alpha(S*),3-alpha))-	10.064	-log10(LC50), mol/L	2 days	TEST
532-55-8	O=C(N=C=S)c1ccccc1	Benzoyl isothiocyanate	4.934	-log10(LC50), mol/L	2 days	TEST
534-13-4	CNC(=S)NC	Urea, 1,3-dimethyl-2-thio-	3.8	-log10(LC50), mol/L	2 days	TEST
534-52-1	Cc1cc(cc(c1O)[N+]([O-])=O)[N+]([O-])=O	Phenol, 2-methyl-4,6-dinitro-	4.792	-log10(LC50), mol/L	2 days	TEST
536-90-3	COc1cccc(N)c1	Benzenamine, 3-methoxy-	5.643	-log10(LC50), mol/L	2 days	TEST
541-73-1	Clc1cccc(Cl)c1	Benzene, 1,3-dichloro-	4.31	-log10(LC50), mol/L	2 days	TEST
542-75-6	ClC\C=C/Cl	1-Propene, 1,3-dichloro-	4.392	-log10(LC50), mol/L	2 days	TEST
542-85-8	CCN=C=S	Isothiocyanic acid, ethyl ester	5.307	-log10(LC50), mol/L	2 days	TEST
554-00-7	Nc1ccc(Cl)cc1Cl	Benzenamine, 2,4-dichloro-	5.434	-log10(LC50), mol/L	2 days	TEST
55406-53-6	CCCCNC(=O)OCC#CI	Carbamic acid, butyl-, 3-iodo-2-propynyl ester	6.847	-log10(LC50), mol/L	2 days	TEST
556-61-6	CN=C=S	Methane, isothiocyanato-	5.417	-log10(LC50), mol/L	2 days	TEST
56-38-2	CCO[P](=S)(OCC)Oc1ccc(cc1)[N+]([O-])=O	Phosphorothioic acid, O,O-diethyl O-(4-nitrophenyl) ester	8.269	-log10(LC50), mol/L	2 days	TEST
56-53-1	CC\C(c1ccc(O)cc1)=C(\CC)c2ccc(O)cc2	4,4'-Stilbenediol, alpha,alpha'-diethyl-, (E)- (8CI)	5.37	-log10(LC50), mol/L	2 days	TEST
57-74-9	ClC1CC2C(C1Cl)C3(Cl)C(=C(Cl)C2(Cl)C3(Cl)Cl)Cl	4,7-Methano-1H-indene, 1,2,4,5,6,7,8,8-octachloro-2,3,3a,4,7,7a-hexahydro-	6.62	-log10(LC50), mol/L	2 days	TEST
57057-83-7	COc1c(O)cc(Cl)c(Cl)c1Cl	Phenol, 3,4,5-trichloro-2-methoxy-	5.494	-log10(LC50), mol/L	2 days	TEST
57157-80-9	CC(C)CCCCCCCCCCNCCCCCCCCCCC(C)C	Diisotridecylamine	6.537	-log10(LC50), mol/L	2 days	TEST
576-26-1	Cc1cccc(C)c1O	Phenol, 2,6-dimethyl-	4.038	-log10(LC50), mol/L	2 days	TEST
578-54-1	CCc1ccccc1N	Aniline, o-ethyl- (8CI)	4.178	-log10(LC50), mol/L	2 days	TEST
58-14-0	CCc1nc(N)nc(N)c1c2ccc(Cl)cc2	Pyrimidine, 2,4-diamino-5-(p-chlorophenyl)-6-ethyl-	4.632	-log10(LC50), mol/L	2 days	TEST
58-27-5	CC1=CC(=O)c2ccccc2C1=O	1,4-Naphthalenedione, 2-methyl-	5.545	-log10(LC50), mol/L	2 days	TEST
58-90-2	Oc1c(Cl)cc(Cl)c(Cl)c1Cl	Phenol, 2,3,4,6-tetrachloro-	6.006	-log10(LC50), mol/L	2 days	TEST
586-62-9	CC(C)=C1CCC(=CC1)C	Cyclohexene, 3-methyl-6-(1-methylethylidene)- (9CI)	4.728	-log10(LC50), mol/L	2 days	TEST
589-16-2	CCc1ccc(N)cc1	Aniline, p-ethyl- (8CI)	6.129	-log10(LC50), mol/L	2 days	TEST
59-06-3	CCOc1cc(NC(C)=O)ccc1C(=O)OC	Benzoic acid, 4-(acetylamino)-2-ethoxy-, methyl ester	3.074	-log10(LC50), mol/L	2 days	TEST
59-50-7	Cc1cc(O)ccc1Cl	Phenol, 4-chloro-3-methyl-	4.853	-log10(LC50), mol/L	2 days	TEST
592-82-5	CCCCN=C=S	Isothiocyanic acid, butyl ester	5.428	-log10(LC50), mol/L	2 days	TEST
5964-62-5	CC(C)C1=CC(=N/Nc2ccc(cc2)[S](=O)(=O)c3ccc(N\N=C\4C=C(C(C)C)C(=O)C=C4C)cc3)/C(=CC1=O)C	Di(4-(4-hydroxy-2-methyl-5-isopropylphenylazo)phenyl)sulfone	5.44	-log10(LC50), mol/L	2 days	TEST
598-16-3	BrC=C(Br)Br	Ethylene, tribromo- (VAN) (8CI)	4.329	-log10(LC50), mol/L	2 days	TEST
598-52-7	CNC(N)=S	Pseudourea, 1-methyl-2-thio- (7CI)	3.977	-log10(LC50), mol/L	2 days	TEST
5989-27-5	CC(=C)[C@@H]1CCC(=CC1)C	Cyclohexene, 1-methyl-4-(1-methylethenyl)-, (theta)-	5.271	-log10(LC50), mol/L	2 days	TEST
60-00-4	OC(=O)CN(CCN(CC(O)=O)CC(O)=O)CC(O)=O	Glycine, N,N'-1,2-ethanediylbis(N-(carboxymethyl)-	3.103	-log10(LC50), mol/L	2 days	TEST
602-01-7	Cc1cccc(c1[N+]([O-])=O)[N+]([O-])=O	Benzene, 1-methyl-2,3-dinitro-	5.441	-log10(LC50), mol/L	2 days	TEST
608-93-5	Clc1cc(Cl)c(Cl)c(Cl)c1Cl	Benzene, pentachloro-	4.674	-log10(LC50), mol/L	2 days	TEST
609-19-8	Oc1cc(Cl)c(Cl)c(Cl)c1	Phenol, 3,4,5-trichloro-	5.463	-log10(LC50), mol/L	2 days	TEST
611-06-3	[O-][N+](=O)c1ccc(Cl)cc1Cl	Benzene, 2,4-dichloro-1-nitro-	4.66	-log10(LC50), mol/L	2 days	TEST
618-62-2	[O-][N+](=O)c1cc(Cl)cc(Cl)c1	Benzene, 1,3-dichloro-5-nitro-	4.408	-log10(LC50), mol/L	2 days	TEST
62-55-5	CC(N)=S	Acetamide, thio- (VAN) (8CI)	3.635	-log10(LC50), mol/L	2 days	TEST
62-56-6	NC(N)=S	Urea, thio- (8CI)	3.927	-log10(LC50), mol/L	2 days	TEST
62-73-7	CO[P](=O)(OC)OC=C(Cl)Cl	Phosphoric acid, 2,2-dichloroethenyl dimethyl ester	9.415	-log10(LC50), mol/L	2 days	TEST
622-78-6	S=C=NCc1ccccc1	Benzene, (isothiocyanatomethyl)-	6.54	-log10(LC50), mol/L	2 days	TEST
625-53-6	CCNC(N)=S	Urea, 1-ethyl-2-thio-	3.872	-log10(LC50), mol/L	2 days	TEST
626-43-7	Nc1cc(Cl)cc(Cl)c1	Benzenamine, 3,5-dichloro-	5.16	-log10(LC50), mol/L	2 days	TEST
6317-18-6	N#CSCSC#N	Thiocyanic acid, methylene ester	6.251	-log10(LC50), mol/L	2 days	TEST
632-22-4	CN(C)C(=O)N(C)C	Urea, 1,1,3,3-tetramethyl-	1.603	-log10(LC50), mol/L	2 days	TEST
634-67-3	Nc1ccc(Cl)c(Cl)c1Cl	Benzenamine, 2,3,4-trichloro- (9CI)	5.43	-log10(LC50), mol/L	2 days	TEST
634-83-3	Nc1cc(Cl)c(Cl)c(Cl)c1Cl	Benzenamine, 2,3,4,5-tetrachloro-	5.557	-log10(LC50), mol/L	2 days	TEST
634-90-2	Clc1cc(Cl)c(Cl)c(Cl)c1	Benzene, 1,2,3,5-tetrachloro-	5.133	-log10(LC50), mol/L	2 days	TEST
636-30-6	Nc1cc(Cl)c(Cl)cc1Cl	Aniline, 2,4,5-trichloro- (8CI)	4.762	-log10(LC50), mol/L	2 days	TEST
64-17-5	CCO	Ethyl alcohol	0.587	-log10(LC50), mol/L	2 days	TEST
66-25-1	CCCCCC=O	Hexaldehyde	4.039	-log10(LC50), mol/L	2 days	TEST
66841-25-6	CC1(C)[C@@H](C(Br)C(Br)(Br)Br)[C@H]1C(=O)O[C@H](C#N)c2cccc(Oc3ccccc3)c2	Cyclopropanecarboxylic acid, 2,2-dimethyl-3-(1,2,2,2-tetrabromoethyl)-, alpha-cyano(3-phenoxyphenyl)methyl ester, (1R-cis-(1alpha(S*),3alpha(RS*)))-	9.945	-log10(LC50), mol/L	2 days	TEST
67-66-3	ClC(Cl)Cl	Methane, trichloro-	3.254	-log10(LC50), mol/L	2 days	TEST
67-68-5	C[S](C)=O	Sulfinylbis-methane (9CI)	0.495	-log10(LC50), mol/L	2 days	TEST
67-72-1	ClC(Cl)(Cl)C(Cl)(Cl)Cl	Ethane, hexachloro-	4.943	-log10(LC50), mol/L	2 days	TEST
68-12-2	CN(C)C=O	Formamide, N,N-dimethyl-	0.706	-log10(LC50), mol/L	2 days	TEST
680-31-9	CN(C)[P](=O)(N(C)C)N(C)C	Phosphoric triamide, hexamethyl-	1.429	-log10(LC50), mol/L	2 days	TEST
68085-85-8	CC1(C)C(\C=C(/Cl)C(F)(F)F)C1C(=O)OC(C#N)c2cccc(Oc3ccccc3)c2	Cyclopropanecarboxylic acid, 3-(2-chloro-3,3,3-trifluoro-1-propenyl)-2,2-dimethyl-, cyano(3-phenoxyphenyl)methyl ester	7.222	-log10(LC50), mol/L	2 days	TEST
693-21-0	[O-][N+](=O)OCCOCCO[N+]([O-])=O	Ethanol, 2,2'-oxybis-, dinitrate	3.338	-log10(LC50), mol/L	2 days	TEST
6972-05-0	CN(C)C(N)=S	Urea, 1,1-dimethyl-2-thio- (8CI)	3.395	-log10(LC50), mol/L	2 days	TEST
70630-17-0	Cc1cccc(c1N([C@H](C)C(=O)OC)C(=O)COC)C	D-Alanine, N-(2,6-dimethylphenyl)-N-(methoxyacetyl)-, methyl ester	3.824	-log10(LC50), mol/L	2 days	TEST
709-98-8	CCC(=O)Nc1ccc(Cl)c(Cl)c1	Propanamide, N-(3,4-dichlorophenyl)-	4.639	-log10(LC50), mol/L	2 days	TEST
71-23-8	CCCO	Propyl alcohol	0.944	-log10(LC50), mol/L	2 days	TEST
72-20-8	ClC1=C(Cl)C2(Cl)C3C4CC(C5OC45)C3C1(Cl)C2(Cl)Cl	2,7:3,6-Dimethanonaphth(2,3-b)oxirene, 3,4,5,6,9,9-hexachloro-1a,2,2a,3,6,6a,7,7a-octahydro-, (1aalpha,2beta,2abeta,3alpha,6alpha,6abeta,7beta,7aalpha)-	6.428	-log10(LC50), mol/L	2 days	TEST
72-43-5	COc1ccc(cc1)C(c2ccc(OC)cc2)C(Cl)(Cl)Cl	Benzene, 1,1'-(2,2,2-trichloroethylidene)bis(4-methoxy- (9CI)	7.335	-log10(LC50), mol/L	2 days	TEST
74-83-9	CBr	Methane, bromo-	4.635	-log10(LC50), mol/L	2 days	TEST
75-05-8	CC#N	Acetonitrile	1.057	-log10(LC50), mol/L	2 days	TEST
75-08-1	CCS	Ethanethiol	5.563	-log10(LC50), mol/L	2 days	TEST
75-21-8	C1CO1	Ethylene oxide	2.343	-log10(LC50), mol/L	2 days	TEST
75-25-2	BrC(Br)Br	Methane, tribromo-	3.74	-log10(LC50), mol/L	2 days	TEST
76-01-7	ClC(Cl)C(Cl)(Cl)Cl	Ethane, pentachloro-	4.403	-log10(LC50), mol/L	2 days	TEST
76-44-8	ClC1C=CC2C1C3(Cl)C(=C(Cl)C2(Cl)C3(Cl)Cl)Cl	4,7-Methano-1H-indene, 1,4,5,6,7,8,8-heptachloro-3a,4,7,7a-tetrahydro-	6.512	-log10(LC50), mol/L	2 days	TEST
77-73-6	C1C=CC2C3CC(C=C3)C12	4,7-Methano-1H-indene, 3a,4,7,7a-tetrahydro-	4.1	-log10(LC50), mol/L	2 days	TEST
78-83-1	CC(C)CO	1-Propanol, 2-methyl-	1.826	-log10(LC50), mol/L	2 days	TEST
78-99-9	CCC(Cl)Cl	Propane, 1,1-dichloro-	3.691	-log10(LC50), mol/L	2 days	TEST
79-34-5	ClC(Cl)C(Cl)Cl	Ethane, 1,1,2,2-tetrachloro-	3.469	-log10(LC50), mol/L	2 days	TEST
79-92-5	CC1(C)C2CCC(C2)C1=C	(1)-2,2-Dimethyl-3-methylenebicyclo(2.2.1)heptane	3.792	-log10(LC50), mol/L	2 days	TEST
80-05-7	CC(C)(c1ccc(O)cc1)c2ccc(O)cc2	Phenol, 4,4'-(1-methylethylidene)bis-	4.251	-log10(LC50), mol/L	2 days	TEST
80-56-8	CC1=CCC2CC1C2(C)C	Bicyclo(3.1.1)hept-2-ene, 2,6,6-trimethyl-	3.522	-log10(LC50), mol/L	2 days	TEST
825-44-5	O=[S]1(=O)C=Cc2ccccc12	Benzo(b)thiophene 1,1-dioxide	4.074	-log10(LC50), mol/L	2 days	TEST
83-41-0	Cc1cccc(c1C)[N+]([O-])=O	Benzene, 1,2-dimethyl-3-nitro-	4.556	-log10(LC50), mol/L	2 days	TEST
83-42-1	Cc1c(Cl)cccc1[N+]([O-])=O	Benzene, 1-chloro-2-methyl-3-nitro-	4.611	-log10(LC50), mol/L	2 days	TEST
83-79-4	COc1cc2OC[C@H]3Oc4c5C[C@@H](Oc5ccc4C(=O)[C@H]3c2cc1OC)C(C)=C	(1)Benzopyrano(3,4-b)furo(2,3-h)(1)benzopyran-6(6aH)-one, 1,2,12,12a-tetrahydro-8,9-dimethoxy-2-(1-methylethenyl)-, (2R-(2alpha,6aalpha,12aalpha))-	8.028	-log10(LC50), mol/L	2 days	TEST
877-43-0	Cc1ccc2nc(C)ccc2c1	Quinoline, 2,6-dimethyl-	3.617	-log10(LC50), mol/L	2 days	TEST
88-06-2	Oc1c(Cl)cc(Cl)cc1Cl	Phenol, 2,4,6-trichloro-	5.147	-log10(LC50), mol/L	2 days	TEST
88-72-2	Cc1ccccc1[N+]([O-])=O	Benzene, 1-methyl-2-nitro-	4.144	-log10(LC50), mol/L	2 days	TEST
88-73-3	[O-][N+](=O)c1ccccc1Cl	Benzene, 1-chloro-2-nitro-	3.662	-log10(LC50), mol/L	2 days	TEST
88-75-5	Oc1ccccc1[N+]([O-])=O	Phenol, 2-nitro-	4.024	-log10(LC50), mol/L	2 days	TEST
88-85-7	CCC(C)c1cc(cc(c1O)[N+]([O-])=O)[N+]([O-])=O	Phenol, 2-(1-methylpropyl)-4,6-dinitro-	6	-log10(LC50), mol/L	2 days	TEST
88-89-1	Oc1c(cc(cc1[N+]([O-])=O)[N+]([O-])=O)[N+]([O-])=O	Phenol, 2,4,6-trinitro-	3.431	-log10(LC50), mol/L	2 days	TEST
89-59-8	Cc1ccc(Cl)cc1[N+]([O-])=O	Toluene, 4-chloro-2-nitro- (8CI)	4.266	-log10(LC50), mol/L	2 days	TEST
89-61-2	[O-][N+](=O)c1cc(Cl)ccc1Cl	Benzene, 1,4-dichloro-2-nitro-	4.242	-log10(LC50), mol/L	2 days	TEST
90-02-8	Oc1ccccc1C=O	Benzaldehyde, 2-hydroxy-	4.474	-log10(LC50), mol/L	2 days	TEST
90-04-0	COc1ccccc1N	Benzenamine, 2-methoxy-	4.011	-log10(LC50), mol/L	2 days	TEST
90-05-1	COc1ccccc1O	Phenol, 2-methoxy-	3.68	-log10(LC50), mol/L	2 days	TEST
90-13-1	Clc1cccc2ccccc12	Naphthalene, 1-chloro-	5.007	-log10(LC50), mol/L	2 days	TEST
91-64-5	O=C1Oc2ccccc2C=C1	2H-1-Benzopyran-2-one	4.034	-log10(LC50), mol/L	2 days	TEST
91465-08-6	CC1(C)[C@@H](\C=C(/Cl)C(F)(F)F)[C@H]1C(=O)OC(C#N)c2cccc(Oc3ccccc3)c2	Cyclopropanecarboxylic acid, 3-(2-chloro-3,3,3-trifluoro-1-propenyl)-2,2-dimethyl-, cyano(3-phenoxyphenyl)methyl ester, (1-alpha(S*),3-alpha(Z))- (+-)-	8.636	-log10(LC50), mol/L	2 days	TEST
92-52-4	c1ccc(cc1)c2ccccc2	1,1'-Biphenyl	4.909	-log10(LC50), mol/L	2 days	TEST
92-69-3	Oc1ccc(cc1)c2ccccc2	(1,1'-Biphenyl)-4-ol	4.667	-log10(LC50), mol/L	2 days	TEST
92-83-1	C1c2ccccc2Oc3ccccc13	9H-Xanthene	3.953	-log10(LC50), mol/L	2 days	TEST
935-95-5	Oc1c(Cl)c(Cl)cc(Cl)c1Cl	Phenol, 2,3,5,6-tetrachloro-	5.609	-log10(LC50), mol/L	2 days	TEST
944-22-9	CCO[P](=S)(CC)Sc1ccccc1	Phosphonodithioic acid, ethyl-, O-ethyl S-phenyl ester	7.96	-log10(LC50), mol/L	2 days	TEST
95-15-8	s1ccc2ccccc12	Benzo(b)thiophene	3.357	-log10(LC50), mol/L	2 days	TEST
95-47-6	Cc1ccccc1C	Benzene, 1,2-dimethyl-	3.79	-log10(LC50), mol/L	2 days	TEST
95-48-7	Cc1ccccc1O	Phenol, 2-methyl-	3.855	-log10(LC50), mol/L	2 days	TEST
95-51-2	Nc1ccccc1Cl	Benzenamine, 2-chloro-	5.461	-log10(LC50), mol/L	2 days	TEST
95-57-8	Oc1ccccc1Cl	Phenol, 2-chloro-	4.238	-log10(LC50), mol/L	2 days	TEST
95-76-1	Nc1ccc(Cl)c(Cl)c1	Benzenamine, 3,4-dichloro-	5.747	-log10(LC50), mol/L	2 days	TEST
95-82-9	Nc1cc(Cl)ccc1Cl	Benzenamine, 2,5-dichloro-	4.744	-log10(LC50), mol/L	2 days	TEST
95-95-4	Oc1cc(Cl)c(Cl)cc1Cl	Phenol, 2,4,5-trichloro-	4.921	-log10(LC50), mol/L	2 days	TEST
959-98-8	ClC1=C(Cl)C2(Cl)[C@H]3CO[S](=O)OC[C@H]3[C@]1(Cl)C2(Cl)Cl	6,9-Methano-2,4,3-benzodioxathiepin, 6,7,8,9,10,10-hexachloro-1,5,5a,6,9,9a-hexahydro-, 3-oxide, alpha-isomer (3alpha,5a beta,6alpha,9alpha,9a beta)-	5.538	-log10(LC50), mol/L	2 days	TEST
97-00-7	[O-][N+](=O)c1ccc(Cl)c(c1)[N+]([O-])=O	Benzene, 1-chloro-2,4-dinitro-	5.403	-log10(LC50), mol/L	2 days	TEST
97-74-5	CN(C)C(=S)SC(=S)N(C)C	Thiodicarbonic diamide (((H2N)C(S))2S), tetramethyl-	4.856	-log10(LC50), mol/L	2 days	TEST
97-77-8	CCN(CC)C(=S)SSC(=S)N(CC)CC	Thioperoxydicarbonic diamide (((H2N)C(S))2S2), tetraethyl-	6.393	-log10(LC50), mol/L	2 days	TEST
98-82-8	CC(C)c1ccccc1	Benzene, (1-methylethyl)-	3.684	-log10(LC50), mol/L	2 days	TEST
98886-44-3	CCO[P](=O)(SC(C)CC)N1CCSC1=O	Phosphonothioic acid, (2-oxo-3-thiazolidinyl)-, O-ethyl S-(1-methylpropyl) ester	5.633	-log10(LC50), mol/L	2 days	TEST
99-08-1	Cc1cccc(c1)[N+]([O-])=O	Benzene, 1-methyl-3-nitro-	4.077	-log10(LC50), mol/L	2 days	TEST
99-51-4	Cc1ccc(cc1C)[N+]([O-])=O	o-Xylene, 4-nitro- (8CI)	3.975	-log10(LC50), mol/L	2 days	TEST
99-86-5	CC(C)C1=CC=C(C)CC1	1,3-Cyclohexadiene, 1-methyl-4-(1-methylethyl)-	4.867	-log10(LC50), mol/L	2 days	TEST
99-87-6	CC(C)c1ccc(C)cc1	Benzene, 1-methyl-4-(1-methylethyl)-	4.315	-log10(LC50), mol/L	2 days	TEST
99-99-0	Cc1ccc(cc1)[N+]([O-])=O	Benzene, 1-methyl-4-nitro-	4.06	-log10(LC50), mol/L	2 days	TEST

## Sheet: Oryzias latipes
CAS Number	Chemical SMILEs	Chemical Name	LC50	LC50 Unit	Observed Duration Mean (Days)	Source	Comments	MW
56-23-5	ClC(Cl)(Cl)Cl	Carbon tetrachloride	4.30067	-Log10(LC50), mol/L	4 days	Ministry of the Environment in Japan	Not sure other lab condition and purity	151.875
56-37-1	[Cl-].CC[N+](CC)(CC)Cc1ccccc1	Benzyltriethylammonium chloride	2.51745	-Log10(LC50), mol/L	4 days	Ministry of the Environment in Japan		227.144
57-09-0	[Br-].CCCCCCCCCCCCCCCC[N+](C)(C)C	N,N,N-trimethyl-1-hexadecanaminium	6.11305	-Log10(LC50), mol/L	4 days	Ministry of the Environment in Japan		363.25
58-90-2	Oc1c(Cl)cc(Cl)c(Cl)c1Cl	2,3,4,6-Tetrachlorophenol	5.61332	-Log10(LC50), mol/L	4 days	Ministry of the Environment in Japan		229.886
60-00-4	OC(=O)CN(CCN(CC(O)=O)CC(O)=O)CC(O)=O	Ethylenediaminetetraacetic acid	3.59629	-Log10(LC50), mol/L	4 days	Ministry of the Environment in Japan		292.091
60-09-3	Nc1ccc(cc1)N=Nc2ccccc2	Aminoazobenzene>	5.75061	-Log10(LC50), mol/L	4 days	Ministry of the Environment in Japan		197.095
60-24-2	OCCS	2-Mercaptoethanol	3.42977	-Log10(LC50), mol/L	4 days	Ministry of the Environment in Japan		78.0139
60-34-4	CNN	Methylhydrazine	5.08348	-Log10(LC50), mol/L	4 days	Ministry of the Environment in Japan		46.0531
62-53-3	Nc1ccccc1	Aniline	3.53739	-Log10(LC50), mol/L	4 days	Ministry of the Environment in Japan		93.0578
68-11-1	OC(=O)CS	Mercaptoacetic acid	3.3617	-Log10(LC50), mol/L	4 days	Ministry of the Environment in Japan		91.9932
69-72-7	OC(=O)c1ccccc1O	Salicylic acid	3.54891	-Log10(LC50), mol/L	4 days	Ministry of the Environment in Japan		138.032
75-08-1	CCS	Ethanethiol	4.4501	-Log10(LC50), mol/L	4 days	Ministry of the Environment in Japan		62.019
75-27-4	ClC(Cl)Br	Bromodichloromethane	3.76199	-Log10(LC50), mol/L	4 days	Ministry of the Environment in Japan		161.864
75-35-4	ClC(Cl)=C	Ethene, 1,1-dichloro-	3.32885	-Log10(LC50), mol/L	4 days	Ministry of the Environment in Japan		95.9534
75-91-2	CC(C)(C)OO	tert-Butylhydroperoxide	2.98144	-Log10(LC50), mol/L	4 days	Ministry of the Environment in Japan		90.0681
76-06-2	[O-][N+](=O)C(Cl)(Cl)Cl	Trichloronitromethane	7.21192	-Log10(LC50), mol/L	4 days	Ministry of the Environment in Japan		162.899
76-13-1	FC(F)(Cl)C(F)(Cl)Cl	1,1,2-Trichloro-1,2,2-trifluoroethane	3.99053	-Log10(LC50), mol/L	4 days	Ministry of the Environment in Japan		185.902
77-47-4	ClC1=C(Cl)C(Cl)(Cl)C(=C1Cl)Cl	Hexachlorocyclopentadiene	7.28494	-Log10(LC50), mol/L	4 days	Ministry of the Environment in Japan		269.813
78-51-3	CCCCOCCO[P](=O)(OCCOCCCC)OCCOCCCC	Tri-n-butoxyethyl phosphate	4.27793	-Log10(LC50), mol/L	4 days	Ministry of the Environment in Japan		398.243
78-70-6	CC(C)=CCCC(C)(O)C=C	1,6-Octadiene-3-ol, 3,7-dimethyl-	3.59684	-Log10(LC50), mol/L	4 days	Ministry of the Environment in Japan		154.136
78-79-5	CC(=C)C=C	Isoprene	3.65682	-Log10(LC50), mol/L	4 days	Ministry of the Environment in Japan		68.0626
78-87-5	CC(Cl)CCl	1,2-Dichloropropane	2.84504	-Log10(LC50), mol/L	4 days	Ministry of the Environment in Japan		111.985
79-01-6	ClC=C(Cl)Cl	Trichloroethylene	3.53387	-Log10(LC50), mol/L	4 days	Ministry of the Environment in Japan		129.914
79-10-7	OC(=O)C=C	Acrylic acid	3.06507	-Log10(LC50), mol/L	4 days	Ministry of the Environment in Japan		72.0211
79-11-8	OC(=O)CCl	Chloroacetic acid	3.11571	-Log10(LC50), mol/L	4 days	Ministry of the Environment in Japan		93.9822
79-14-1	OCC(O)=O	Glycolic acid	2.98881	-Log10(LC50), mol/L	4 days	Ministry of the Environment in Japan		76.016
79-19-6	NNC(N)=S	Thiosemicarbazide	3.63692	-Log10(LC50), mol/L	4 days	Ministry of the Environment in Japan		91.0204
79-94-7	CC(C)(c1cc(Br)c(O)c(Br)c1)c2cc(Br)c(O)c(Br)c2	Tetrabromobisphenol A	4.76841	-Log10(LC50), mol/L	4 days	Ministry of the Environment in Japan		539.757
80-04-6	CC(C)(C1CCC(O)CC1)C2CCC(O)CC2	Hydrogenatedbisphenol A	4.10184	-Log10(LC50), mol/L	4 days	Ministry of the Environment in Japan		240.209
80-05-7	CC(C)(c1ccc(O)cc1)c2ccc(O)cc2	Bisphenol A	4.45506	-Log10(LC50), mol/L	4 days	Ministry of the Environment in Japan		228.115
80-43-3	CC(C)(OOC(C)(C)c1ccccc1)c2ccccc2	Di-α-cumyl peroxide	5.75953	-Log10(LC50), mol/L	4 days	Ministry of the Environment in Japan		270.162
82-68-8	[O-][N+](=O)c1c(Cl)c(Cl)c(Cl)c(Cl)c1Cl	Pentachloronitrobenzene	5.96148	-Log10(LC50), mol/L	4 days	Ministry of the Environment in Japan		292.837
84-15-1	c1ccc(cc1)c2ccccc2c3ccccc3	o-Terphenyl	6.28275	-Log10(LC50), mol/L	4 days	Ministry of the Environment in Japan		230.11
84-69-5	CC(C)COC(=O)c1ccccc1C(=O)OCC(C)C	Diisobutyl phthalate	4.96716	-Log10(LC50), mol/L	4 days	Ministry of the Environment in Japan		278.152
84-74-2	CCCCOC(=O)c1ccccc1C(=O)OCCCC	Dibutyl phthalate	4.99712	-Log10(LC50), mol/L	4 days	Ministry of the Environment in Japan		278.152
85-01-8	c1ccc2c(c1)ccc3ccccc23	Phenanthrene	5.10448	-Log10(LC50), mol/L	4 days	Ministry of the Environment in Japan		178.078
85-41-6	O=C1NC(=O)c2ccccc12	Phthalimide	3.16741	-Log10(LC50), mol/L	4 days	Ministry of the Environment in Japan		147.032
86-30-6	O=NN(c1ccccc1)c2ccccc2	N-Nitrosodiphenylamine	4.29684	-Log10(LC50), mol/L	4 days	Ministry of the Environment in Japan		198.079
87-61-6	Clc1cccc(Cl)c1Cl	1,2,3-Trichlorobenzene	4.74995	-Log10(LC50), mol/L	4 days	Ministry of the Environment in Japan		179.93
87-86-5	Oc1c(Cl)c(Cl)c(Cl)c(Cl)c1Cl	Pentachlorophenol	6.1426	-Log10(LC50), mol/L	4 days	Ministry of the Environment in Japan		263.847
88-05-1	[Cl-].Cc1cc(C)c([NH3+])c(C)c1	2,4,6-Trimethylaniline	3.49284	-Log10(LC50), mol/L	4 days	Ministry of the Environment in Japan		171.081
88-09-5	CCC(CC)C(O)=O	Butanoic acid, 2-ethyl-	3.13535	-Log10(LC50), mol/L	4 days	Ministry of the Environment in Japan		116.084
88-18-6	CC(C)(C)c1ccccc1O	2-tert-Butylphenol	4.60819	-Log10(LC50), mol/L	4 days	Ministry of the Environment in Japan		150.104
88-60-8	Cc1ccc(c(O)c1)C(C)(C)C	6-tert-Butyl-m-cresol	4.7838	-Log10(LC50), mol/L	4 days	Ministry of the Environment in Japan		164.12
88-74-4	Nc1ccccc1[N+]([O-])=O	o-Nitroaniline	3.51676	-Log10(LC50), mol/L	4 days	Ministry of the Environment in Japan		138.043
88-75-5	Oc1ccccc1[N+]([O-])=O	o-Nitrophenol	3.33692	-Log10(LC50), mol/L	4 days	Ministry of the Environment in Japan		139.027
88-85-7	CCC(C)c1cc(cc(c1O)[N+]([O-])=O)[N+]([O-])=O	Phenol, 2-(1-methylpropyl)-4,6-	5.93319	-Log10(LC50), mol/L	4 days	Ministry of the Environment in Japan		240.075
89-40-7	[O-][N+](=O)c1ccc2C(=O)NC(=O)c2c1	4-Nitrophthalimide	4.24195	-Log10(LC50), mol/L	4 days	Ministry of the Environment in Japan		192.017
89-63-4	Nc1ccc(Cl)cc1[N+]([O-])=O	4-Chloro-2-nitroaniline	4.00509	-Log10(LC50), mol/L	4 days	Ministry of the Environment in Japan		172.004
89-64-5	Oc1ccc(Cl)cc1[N+]([O-])=O	4-Chloro-2-nitrophenol	4.19662	-Log10(LC50), mol/L	4 days	Ministry of the Environment in Japan		172.988
89-72-5	CCC(C)c1ccccc1O	o-sec-Butylphenol	4.39824	-Log10(LC50), mol/L	4 days	Ministry of the Environment in Japan		150.104
89-83-8	CC(C)c1ccc(C)cc1O	Thymol	4.5043	-Log10(LC50), mol/L	4 days	Ministry of the Environment in Japan		150.104
90-02-8	Oc1ccccc1C=O	2-Hydroxybenzaldehyde	4.88237	-Log10(LC50), mol/L	4 days	Ministry of the Environment in Japan		122.037
90-04-0	COc1ccccc1N	o-Anisidine	2.78912	-Log10(LC50), mol/L	4 days	Ministry of the Environment in Japan		123.068
90-12-0	Cc1cccc2ccccc12	1-Methylnaphthalene	4.39665	-Log10(LC50), mol/L	4 days	Ministry of the Environment in Japan		142.078
90-13-1	Clc1cccc2ccccc12	1-Chloronaphthalene	4.97913	-Log10(LC50), mol/L	4 days	Ministry of the Environment in Japan		162.024
90-30-2	N(c1ccccc1)c2cccc3ccccc23	1-(N-phenylamino)-naphthalene	5.49555	-Log10(LC50), mol/L	4 days	Ministry of the Environment in Japan		219.105
91-15-6	N#Cc1ccccc1C#N	Phthalonitrile	3.74561	-Log10(LC50), mol/L	4 days	Ministry of the Environment in Japan		128.037
91-17-8	C1CCC2CCCCC2C1	Bicyclo[4.4.0]decane	5.57212	-Log10(LC50), mol/L	4 days	Ministry of the Environment in Japan		138.141
91-22-5	c1ccc2ncccc2c1	Quinoline	3.28471	-Log10(LC50), mol/L	4 days	Ministry of the Environment in Japan		129.058
91-23-6	COc1ccccc1[N+]([O-])=O	o-Nitroanisole	3.51271	-Log10(LC50), mol/L	4 days	Ministry of the Environment in Japan		153.043
91-53-2	CCOc1ccc2NC(C)(C)C=C(C)c2c1	6-Ethoxy-1,2-dihydro-2,2,4-	4.51068	-Log10(LC50), mol/L	4 days	Ministry of the Environment in Japan		217.147
91-57-6	Cc1ccc2ccccc2c1	2-Methylnaphthalene	4.87377	-Log10(LC50), mol/L	4 days	Ministry of the Environment in Japan		142.078
91-59-8	Nc1ccc2ccccc2c1	β-Naphthylamine	4.56449	-Log10(LC50), mol/L	4 days	Ministry of the Environment in Japan		143.073
91-66-7	CCN(CC)c1ccccc1	N,N-Diethylaniline	3.75856	-Log10(LC50), mol/L	4 days	Ministry of the Environment in Japan		149.12
91-94-1	Nc1ccc(cc1Cl)c2ccc(N)c(Cl)c2	3,3'-Dichlorobenzidine	5.69387	-Log10(LC50), mol/L	4 days	Ministry of the Environment in Japan		252.022
92-06-8	c1ccc(cc1)c2cccc(c2)c3ccccc3	m-Terphenyl	4.87057	-Log10(LC50), mol/L	4 days	Ministry of the Environment in Japan		230.11
92-52-4	c1ccc(cc1)c2ccccc2	Biphenyl	4.59668	-Log10(LC50), mol/L	4 days	Ministry of the Environment in Japan		154.078
92-69-3	Oc1ccc(cc1)c2ccccc2	p-Phenylphenol	4.69916	-Log10(LC50), mol/L	4 days	Ministry of the Environment in Japan		170.073
92-88-6	Oc1ccc(cc1)c2ccc(O)cc2	Biphenyl-4,4'-diol	4.15573	-Log10(LC50), mol/L	4 days	Ministry of the Environment in Japan		186.068
93-15-2	COc1ccc(CC=C)cc1OC	4-Allyl-1,2-dimethoxybenzene	4.10453	-Log10(LC50), mol/L	4 days	Ministry of the Environment in Japan		178.099
93-83-4	CCCCCCCC/C=C/CCCCCCCC(=O)N(CCO)CCO	N,N-Bis(2-hydroxyethyl)oleamide	5.39132	-Log10(LC50), mol/L	4 days	Ministry of the Environment in Japan		369.324
95-08-9	CCC(CC)C(=O)OCCOCCOCCOC(=O)C(CC)CC	2,2'-Ethylenedioxydiethyl bis(2-	4.56624	-Log10(LC50), mol/L	4 days	Ministry of the Environment in Japan		346.236
95-16-9	s1cnc2ccccc12	Benzothiazole	3.53932	-Log10(LC50), mol/L	4 days	Ministry of the Environment in Japan		135.014
95-31-8	CC(C)(C)NSc1sc2ccccc2n1	N-(tert-Butyl)-2-	5.23056	-Log10(LC50), mol/L	4 days	Ministry of the Environment in Japan		238.06
95-32-9	C1CN(CCO1)SSc2sc3ccccc3n2	2-(4'-Morpholinodithio)benzothiazole	5.76314	-Log10(LC50), mol/L	4 days	Ministry of the Environment in Japan		284.011
95-33-0	C1CCC(CC1)NSc2sc3ccccc3n2	N-Cyclohexyl-2-	5.09951	-Log10(LC50), mol/L	4 days	Ministry of the Environment in Japan		264.075
95-47-6	Cc1ccccc1C	o-Xylene	4.15639	-Log10(LC50), mol/L	4 days	Ministry of the Environment in Japan		106.078
95-49-8	Cc1ccccc1Cl	o-Chlorotoluene	4.21396	-Log10(LC50), mol/L	4 days	Ministry of the Environment in Japan		126.024
95-50-1	Clc1ccccc1Cl	o-Dichlorobenzene	4.58448	-Log10(LC50), mol/L	4 days	Ministry of the Environment in Japan		145.969
95-51-2	Nc1ccccc1Cl	o-Chloroaniline	4.24055	-Log10(LC50), mol/L	4 days	Ministry of the Environment in Japan		127.019
95-53-4	Cc1ccccc1N	o-Toluidine	2.85359	-Log10(LC50), mol/L	4 days	Ministry of the Environment in Japan		107.073
95-54-5	Nc1ccccc1N	o-Phenylenediamine	4.37094	-Log10(LC50), mol/L	4 days	Ministry of the Environment in Japan		108.069
95-55-6	Nc1ccccc1O	o-Aminophenol	5.21156	-Log10(LC50), mol/L	4 days	Ministry of the Environment in Japan		109.053
95-70-5	[H+].[H+].[Cl-].[Cl-].Cc1cc(N)ccc1N	2,5-Diaminotoluene	6.00913	-Log10(LC50), mol/L	4 days	Ministry of the Environment in Japan		194.038
95-75-0	Cc1ccc(Cl)c(Cl)c1	3,4-Dichlorotoluene	4.57061	-Log10(LC50), mol/L	4 days	Ministry of the Environment in Japan		159.985
95-76-1	Nc1ccc(Cl)c(Cl)c1	3,4-Dichloroaniline	4.16538	-Log10(LC50), mol/L	4 days	Ministry of the Environment in Japan		160.98
95-81-8	Cc1ccc(Cl)c(N)c1	2-Chloro-5-methylaniline	4.10793	-Log10(LC50), mol/L	4 days	Ministry of the Environment in Japan		141.035
95-82-9	Nc1cc(Cl)ccc1Cl	2,5-Dichloroaniline	4.86435	-Log10(LC50), mol/L	4 days	Ministry of the Environment in Japan		160.98
95-87-4	Cc1ccc(C)c(O)c1	2,5-Xylenol	4.33075	-Log10(LC50), mol/L	4 days	Ministry of the Environment in Japan		122.073
95-95-4	Oc1cc(Cl)c(Cl)cc1Cl	2,4,5-Trichlorophenol	5.116	-Log10(LC50), mol/L	4 days	Ministry of the Environment in Japan		195.925
96-09-3	C1OC1c2ccccc2	Styrene oxide	4.13491	-Log10(LC50), mol/L	4 days	Ministry of the Environment in Japan		120.058
96-12-8	ClCC(Br)CBr	1,2-Dibromo-3-chloropropane	3.77786	-Log10(LC50), mol/L	4 days	Ministry of the Environment in Japan		233.845
96-33-3	COC(=O)C=C	Methyl acrylate	4.78856	-Log10(LC50), mol/L	4 days	Ministry of the Environment in Japan		86.0368
96-76-4	CC(C)(C)c1ccc(O)c(c1)C(C)(C)C	2,4-Di-tert-butylphenol	5.48171	-Log10(LC50), mol/L	4 days	Ministry of the Environment in Japan		206.167
96-96-8	COc1ccc(N)c(c1)[N+]([O-])=O	2-Nitro-p-anisidine	3.61266	-Log10(LC50), mol/L	4 days	Ministry of the Environment in Japan		168.053
97-00-7	[O-][N+](=O)c1ccc(Cl)c(c1)[N+]([O-])=O	1-Chloro-2,4-dinitrobenzene	6.10118	-Log10(LC50), mol/L	4 days	Ministry of the Environment in Japan		201.978
97-39-2	Cc1ccccc1NC(N)=Nc2ccccc2C	N,N'-Bis(2-methylphenyl)guanidine	4.0999	-Log10(LC50), mol/L	4 days	Ministry of the Environment in Japan		239.142
97-88-1	CCCCOC(=O)C(C)=C	n-Butyl methacrylate	4.4044	-Log10(LC50), mol/L	4 days	Ministry of the Environment in Japan		142.099
98-04-4	[I-].C[N+](C)(C)c1ccccc1	Phenyl trimethyl ammonium iodide	2.65656	-Log10(LC50), mol/L	4 days	Ministry of the Environment in Japan		263.017
98-08-8	FC(F)(F)c1ccccc1	Benzotrifluoride	3.8857	-Log10(LC50), mol/L	4 days	Ministry of the Environment in Japan		146.034
98-51-1	Cc1ccc(cc1)C(C)(C)C	4-tert-Butyltoluene	4.94018	-Log10(LC50), mol/L	4 days	Ministry of the Environment in Japan		148.125
98-59-9	Cc1ccc(cc1)[S](Cl)(=O)=O	4-Toluenesulfonyl chloride <p-Toluene	3.39223	-Log10(LC50), mol/L	4 days	Ministry of the Environment in Japan		189.986
98-81-7	BrC(=C)c1ccccc1	alpha-Bromostyrene	6.08392	-Log10(LC50), mol/L	4 days	Ministry of the Environment in Japan		181.973
98-83-9	CC(=C)c1ccccc1	2-Phenylpropene	4.20885	-Log10(LC50), mol/L	4 days	Ministry of the Environment in Japan		118.078
98-87-3	ClC(Cl)c1ccccc1	alpha,alpha-Dichlorotoluene	3.84235	-Log10(LC50), mol/L	4 days	Ministry of the Environment in Japan		159.985
99-04-7	Cc1cccc(c1)C(O)=O	m-Toluic acid	3.21989	-Log10(LC50), mol/L	4 days	Ministry of the Environment in Japan		136.052
99-09-2	Nc1cccc(c1)[N+]([O-])=O	Benzenamine, 3-nitro- <m-	3.18577	-Log10(LC50), mol/L	4 days	Ministry of the Environment in Japan		138.043
99-54-7	[O-][N+](=O)c1ccc(Cl)c(Cl)c1	3,4-Dichloronitrobenzene	4.60883	-Log10(LC50), mol/L	4 days	Ministry of the Environment in Japan		190.954
99-65-0	[O-][N+](=O)c1cccc(c1)[N+]([O-])=O	m-Dinitrobenzene	4.14617	-Log10(LC50), mol/L	4 days	Ministry of the Environment in Japan		168.017
99-71-8	CCC(C)c1ccc(O)cc1	p-sec-Butylphenol	4.76142	-Log10(LC50), mol/L	4 days	Ministry of the Environment in Japan		150.104
99-76-3	COC(=O)c1ccc(O)cc1	Methyl p-hydroxybenzoate	3.40383	-Log10(LC50), mol/L	4 days	Ministry of the Environment in Japan		152.047
99-82-1	CC1CCC(CC1)C(C)C	p-Menthane	5.86786	-Log10(LC50), mol/L	4 days	Ministry of the Environment in Japan		140.157
99-87-6	CC(C)c1ccc(C)cc1	p-Cymene	4.82643	-Log10(LC50), mol/L	4 days	Ministry of the Environment in Japan		134.11
99-88-7	CC(C)c1ccc(N)cc1	4-Isopropylaniline	3.46791	-Log10(LC50), mol/L	4 days	Ministry of the Environment in Japan		135.105
99-94-5	Cc1ccc(cc1)C(O)=O	4-Methylbenzoic acid	3.32753	-Log10(LC50), mol/L	4 days	Ministry of the Environment in Japan		136.052
99-96-7	OC(=O)c1ccc(O)cc1	4-Hydroxybenzoic acid	3.1715	-Log10(LC50), mol/L	4 days	Ministry of the Environment in Japan		138.032
99-99-0	Cc1ccc(cc1)[N+]([O-])=O	p-Nitrotoluene	3.56867	-Log10(LC50), mol/L	4 days	Ministry of the Environment in Japan		137.048
100-01-6	Nc1ccc(cc1)[N+]([O-])=O	p-Nitroaniline	3.2106	-Log10(LC50), mol/L	4 days	Ministry of the Environment in Japan		138.043
100-14-1	[O-][N+](=O)c1ccc(CCl)cc1	alpha-Chloro-4-nitrotoluene	5.44769	-Log10(LC50), mol/L	4 days	Ministry of the Environment in Japan		171.009
100-25-4	[O-][N+](=O)c1ccc(cc1)[N+]([O-])=O	p-Dinitrobenzene	5.54411	-Log10(LC50), mol/L	4 days	Ministry of the Environment in Japan		168.017
100-40-3	C=CC1CCC=CC1	4-Vinylcyclohexene	4.37104	-Log10(LC50), mol/L	4 days	Ministry of the Environment in Japan		108.094
100-43-6	C=Cc1ccncc1	4-Vinylpyridine	5.02143	-Log10(LC50), mol/L	4 days	Ministry of the Environment in Japan		105.058
100-55-0	OCc1cccnc1	3-Hydroxymethylpyridine	2.06915	-Log10(LC50), mol/L	4 days	Ministry of the Environment in Japan		109.053
100-61-8	CNc1ccccc1	N-Methylaniline	3.26625	-Log10(LC50), mol/L	4 days	Ministry of the Environment in Japan		107.073
100-63-0	[H+].[Cl-].NNc1ccccc1	Hydrazine, phenyl-	6.95438	-Log10(LC50), mol/L	4 days	Ministry of the Environment in Japan		144.045
100-69-6	C=Cc1ccccn1	2-Vinylpyridine	4.20852	-Log10(LC50), mol/L	4 days	Ministry of the Environment in Japan		105.058
101-14-4	Nc1ccc(Cc2ccc(N)c(Cl)c2)cc1Cl	4,4'-Methylenebis(2-chloroaniline)	5.63961	-Log10(LC50), mol/L	4 days	Ministry of the Environment in Japan		266.038
101-77-9	Nc1ccc(Cc2ccc(N)cc2)cc1	4,4'-Methylenedianiline	3.9747	-Log10(LC50), mol/L	4 days	Ministry of the Environment in Japan		198.116
101-83-7	C1CCC(CC1)NC2CCCCC2	Dicyclohexylamine	4.17894	-Log10(LC50), mol/L	4 days	Ministry of the Environment in Japan		181.183
101-84-8	O(c1ccccc1)c2ccccc2	Diphenyl ether	4.97536	-Log10(LC50), mol/L	4 days	Ministry of the Environment in Japan		170.073
101-96-2	CCC(C)Nc1ccc(NC(C)CC)cc1	1,4-Benzenediamine, N,N'-bis(1-	5.7746	-Log10(LC50), mol/L	4 days	Ministry of the Environment in Japan		220.194
102-06-7	NC(Nc1ccccc1)=Nc2ccccc2	1,3-Diphenylguanidine	4.09406	-Log10(LC50), mol/L	4 days	Ministry of the Environment in Japan		211.111
102-81-8	CCCCN(CCO)CCCC	2-(Dibutylamino)ethanol	3.77609	-Log10(LC50), mol/L	4 days	Ministry of the Environment in Japan		173.178
103-50-4	C(OCc1ccccc1)c2ccccc2	Dibenzyl ether	4.46439	-Log10(LC50), mol/L	4 days	Ministry of the Environment in Japan		198.104
103-69-5	CCNc1ccccc1	N-Ethylaniline	3.25703	-Log10(LC50), mol/L	4 days	Ministry of the Environment in Japan		121.089
103-69-5	CCNc1ccccc1	N-Ethylaniline	3.18002	-Log10(LC50), mol/L	4 days	Ministry of the Environment in Japan		121.089
103-83-3	CN(C)Cc1ccccc1	N,N-Dimethylbenzylamine	3.75046	-Log10(LC50), mol/L	4 days	Ministry of the Environment in Japan		135.105
104-51-8	CCCCc1ccccc1	Butylbenzene	4.60895	-Log10(LC50), mol/L	4 days	Ministry of the Environment in Japan		134.11
105-53-3	CCOC(=O)CC(=O)OCC	Diethyl malonate	3.61325	-Log10(LC50), mol/L	4 days	Ministry of the Environment in Japan		160.074
105-67-9	Cc1ccc(O)c(C)c1	2,4-Xylenol	3.7644	-Log10(LC50), mol/L	4 days	Ministry of the Environment in Japan		122.073
105-67-9	Cc1ccc(O)c(C)c1	2,4-Xylenol	3.8825	-Log10(LC50), mol/L	4 days	Ministry of the Environment in Japan		122.073
106-41-2	Oc1ccc(Br)cc1	4-Bromophenol	4.29589	-Log10(LC50), mol/L	4 days	Ministry of the Environment in Japan		171.952
106-42-3	Cc1ccc(C)cc1	p-Xylene	3.98423	-Log10(LC50), mol/L	4 days	Ministry of the Environment in Japan		106.078
106-43-4	Cc1ccc(Cl)cc1	p-Chlorotoluene	4.31512	-Log10(LC50), mol/L	4 days	Ministry of the Environment in Japan		126.024
106-44-5	Cc1ccc(O)cc1	p-Cresol	3.88753	-Log10(LC50), mol/L	4 days	Ministry of the Environment in Japan		108.058
106-46-7	Clc1ccc(Cl)cc1	p-Dichlorobenzene	4.82184	-Log10(LC50), mol/L	4 days	Ministry of the Environment in Japan		145.969
106-47-8	Nc1ccc(Cl)cc1	p-Chloroaniline	4.34044	-Log10(LC50), mol/L	4 days	Ministry of the Environment in Japan		127.019
106-48-9	Oc1ccc(Cl)cc1	p-Chlorophenol	4.15783	-Log10(LC50), mol/L	4 days	Ministry of the Environment in Japan		128.003
106-49-0	Cc1ccc(N)cc1	p-Toluidine	2.9505	-Log10(LC50), mol/L	4 days	Ministry of the Environment in Japan		107.073
106-50-3	Nc1ccc(N)cc1	p-Phenylenediamine	6.21416	-Log10(LC50), mol/L	4 days	Ministry of the Environment in Japan		108.069
106-87-6	C1CC2OC2CC1C3CO3	7-Oxa-3-oxiranylbicyclo[4.1.0]heptane	3.9703	-Log10(LC50), mol/L	4 days	Ministry of the Environment in Japan		140.084
106-91-2	CC(=C)C(=O)OCC1CO1	Glycidyl methacrylate	4.70532	-Log10(LC50), mol/L	4 days	Ministry of the Environment in Japan		142.063
107-13-1	C=CC#N	2-Propenenitrile	4.01692	-Log10(LC50), mol/L	4 days	Ministry of the Environment in Japan		53.0265
107-18-6	OCC=C	Allyl alcohol	4.99289	-Log10(LC50), mol/L	4 days	Ministry of the Environment in Japan		58.0419
108-05-4	CC(=O)OC=C	Vinyl acetate	4.55447	-Log10(LC50), mol/L	4 days	Ministry of the Environment in Japan		86.0368
108-38-3	Cc1cccc(C)c1	m-Xylene	3.74687	-Log10(LC50), mol/L	4 days	Ministry of the Environment in Japan		106.078
108-42-9	Nc1cccc(Cl)c1	m-Chloroaniline	4.15939	-Log10(LC50), mol/L	4 days	Ministry of the Environment in Japan		127.019
108-69-0	Cc1cc(C)cc(N)c1	3,5-Dimethylaniline	3.55163	-Log10(LC50), mol/L	4 days	Ministry of the Environment in Japan		121.089
108-70-3	Clc1cc(Cl)cc(Cl)c1	1,3,5-Trichlorobenzene	4.74995	-Log10(LC50), mol/L	4 days	Ministry of the Environment in Japan		179.93
108-86-1	Brc1ccccc1	Bromobenzene	4.55954	-Log10(LC50), mol/L	4 days	Ministry of the Environment in Japan		155.957
108-87-2	CC1CCCCC1	Methylcyclohexane	4.66949	-Log10(LC50), mol/L	4 days	Ministry of the Environment in Japan		98.1096
108-88-3	Cc1ccccc1	Toluene	3.56614	-Log10(LC50), mol/L	4 days	Ministry of the Environment in Japan		92.0626
108-90-7	Clc1ccccc1	Chlorobenzene	4.22971	-Log10(LC50), mol/L	4 days	Ministry of the Environment in Japan		112.008
108-91-8	NC1CCCCC1	Cyclohexylamine	3.47758	-Log10(LC50), mol/L	4 days	Ministry of the Environment in Japan		99.1048
108-95-2	Oc1ccccc1	Phenol	3.57538	-Log10(LC50), mol/L	4 days	Ministry of the Environment in Japan		94.0419
108-98-5	Sc1ccccc1	Benzenethiol	7.08723	-Log10(LC50), mol/L	4 days	Ministry of the Environment in Japan		110.019
109-64-8	BrCCCBr	1,3-Dibromopropane	4.40868	-Log10(LC50), mol/L	4 days	Ministry of the Environment in Japan		199.884
109-89-7	CCNCC	Diethylamine	3.43249	-Log10(LC50), mol/L	4 days	Ministry of the Environment in Japan		73.0891
110-02-1	s1cccc1	Thiophene	3.43294	-Log10(LC50), mol/L	4 days	Ministry of the Environment in Japan		84.0034
110-19-0	CC(C)COC(C)=O	Isobutyl acetate	3.83432	-Log10(LC50), mol/L	4 days	Ministry of the Environment in Japan		116.084
110-26-9	C=CC(=O)NCNC(=O)C=C	N,N'-Methylenediacrylamide	2.80752	-Log10(LC50), mol/L	4 days	Ministry of the Environment in Japan		154.074
110-44-1	C/C=C/C=C/C(O)=O	Sorbic acid	3.17436	-Log10(LC50), mol/L	4 days	Ministry of the Environment in Japan		112.052
110-62-3	CCCCC=O	Valeraldehyde	3.82092	-Log10(LC50), mol/L	4 days	Ministry of the Environment in Japan		86.0732
110-66-7	CCCCCS	Pentane-1-thiol	4.90337	-Log10(LC50), mol/L	4 days	Ministry of the Environment in Japan		104.066
110-81-6	CCSSCC	Diethyl disulfide	4.00726	-Log10(LC50), mol/L	4 days	Ministry of the Environment in Japan		122.022
110-83-8	C1CCC=CC1	Cyclohexene	4.1508	-Log10(LC50), mol/L	4 days	Ministry of the Environment in Japan		82.0783
111-14-8	CCCCCCC(O)=O	Heptanoic acid	3.23921	-Log10(LC50), mol/L	4 days	Ministry of the Environment in Japan		130.099
111-15-9	CCOCCOC(C)=O	2-Ethoxyethyl acetate	3.49758	-Log10(LC50), mol/L	4 days	Ministry of the Environment in Japan		132.079
111-30-8	O=CCCCC=O	Glutaraldehyde	4.05574	-Log10(LC50), mol/L	4 days	Ministry of the Environment in Japan		100.052
111-65-9	CCCCCCCC	Octane	5.43419	-Log10(LC50), mol/L	4 days	Ministry of the Environment in Japan		114.141
111-70-6	CCCCCCCO	1-Heptanol	3.80963	-Log10(LC50), mol/L	4 days	Ministry of the Environment in Japan		116.12
111-78-4	C\1C\C=C/CC\C=C1	1,5-Cyclooctadiene	3.91986	-Log10(LC50), mol/L	4 days	Ministry of the Environment in Japan		108.094
111-85-3	CCCCCCCCCl	1-Chlorooctane	5.37817	-Log10(LC50), mol/L	4 days	Ministry of the Environment in Japan		148.102
111-88-6	CCCCCCCCS	1-Mercaptooctane <n-Octylmercaptan>	5.64617	-Log10(LC50), mol/L	4 days	Ministry of the Environment in Japan		146.113
112-30-1	CCCCCCCCCCO	1-Decanol	4.75196	-Log10(LC50), mol/L	4 days	Ministry of the Environment in Japan		158.167
112-41-4	CCCCCCCCCCC=C	Dodec-1-ene	4.81082	-Log10(LC50), mol/L	4 days	Ministry of the Environment in Japan		168.188
112-70-9	CCCCCCCCCCCCCO	Tridecan-1-ol	5.07105	-Log10(LC50), mol/L	4 days	Ministry of the Environment in Japan		200.214
113-48-4	CCCCC(CC)CN1C(=O)C2C3CC(C=C3)C2C1=O	N-(2-Ethylhexyl)-8,9,10-trinorborn-5-	5.1386	-Log10(LC50), mol/L	4 days	Ministry of the Environment in Japan		275.189
115-32-2	OC(c1ccc(Cl)cc1)(c2ccc(Cl)cc2)C(Cl)(Cl)Cl	Kelthane	6.11858	-Log10(LC50), mol/L	4 days	Ministry of the Environment in Japan		367.91
115-86-6	O=[P](Oc1ccccc1)(Oc2ccccc2)Oc3ccccc3	Triphenyl phosphate	5.39937	-Log10(LC50), mol/L	4 days	Ministry of the Environment in Japan		326.071
117-80-6	ClC1=C(Cl)C(=O)c2ccccc2C1=O	2,3-Dichloro-1,4-naphthoquinone	6.86267	-Log10(LC50), mol/L	4 days	Ministry of the Environment in Japan		225.959
117-81-7	CCCCC(CC)COC(=O)c1ccccc1C(=O)OCC(CC)CCCC	Bis(2-ethylhexyl) phthalate	3.71631	-Log10(LC50), mol/L	4 days	Ministry of the Environment in Japan		390.277
118-69-4	Cc1c(Cl)cccc1Cl	2,6-Dichlorotoluene	4.84235	-Log10(LC50), mol/L	4 days	Ministry of the Environment in Japan		159.985
118-79-6	Oc1c(Br)cc(Br)cc1Br	2,4,6-Tribromophenol	5.33948	-Log10(LC50), mol/L	4 days	Ministry of the Environment in Japan		327.773
119-64-2	C1CCc2ccccc2C1	Tetrahydronaphthalene	4.34273	-Log10(LC50), mol/L	4 days	Ministry of the Environment in Japan		132.094
119-93-7	Cc1cc(ccc1N)c2ccc(N)c(C)c2	o-Tolidine	4.21266	-Log10(LC50), mol/L	4 days	Ministry of the Environment in Japan		212.131
120-82-1	Clc1ccc(Cl)c(Cl)c1	1,2,4-Trichlorobenzene	4.87489	-Log10(LC50), mol/L	4 days	Ministry of the Environment in Japan		179.93
120-83-2	Oc1ccc(Cl)cc1Cl	2,4-Dichlorophenol	4.67794	-Log10(LC50), mol/L	4 days	Ministry of the Environment in Japan		161.964
120-95-6	CCC(C)(C)c1ccc(O)c(c1)C(C)(C)CC	2,4-Di-tert-pentylphenol	5.90719	-Log10(LC50), mol/L	4 days	Ministry of the Environment in Japan		234.198
121-44-8	CCN(CC)CC	Triethylamine	3.62463	-Log10(LC50), mol/L	4 days	Ministry of the Environment in Japan		101.12
122-39-4	N(c1ccccc1)c2ccccc2	Diphenylamine	4.40857	-Log10(LC50), mol/L	4 days	Ministry of the Environment in Japan		169.089
122-40-7	CCCCC/C(C=O)=C/c1ccccc1	Amylcinnamic aldehyde	5.3466	-Log10(LC50), mol/L	4 days	Ministry of the Environment in Japan		202.136
122-57-6	CC(=O)\C=C\c1ccccc1	Benzalacetone	4.4087	-Log10(LC50), mol/L	4 days	Ministry of the Environment in Japan		146.073
122-66-7	N(Nc1ccccc1)c2ccccc2	Hydrazobenzene	6.63159	-Log10(LC50), mol/L	4 days	Ministry of the Environment in Japan		184.1
123-11-5	COc1ccc(C=O)cc1	p-Methoxybenzaldehyde	3.53165	-Log10(LC50), mol/L	4 days	Ministry of the Environment in Japan		136.052
123-30-8	Nc1ccc(O)cc1	4-Aminophenol	5.06915	-Log10(LC50), mol/L	4 days	Ministry of the Environment in Japan		109.053
123-35-3	CC(C)=CCCC(=C)C=C	7-Methyl-3-methyleneocta-1,6-diene	5.17015	-Log10(LC50), mol/L	4 days	Ministry of the Environment in Japan		136.125
123-46-6	[Cl-].C[N+](C)(C)CC(=O)NN	Ethanaminium, 2-hydrazino-N,N,N-	1.0768	-Log10(LC50), mol/L	4 days	Ministry of the Environment in Japan		167.083
124-07-2	CCCCCCCC(O)=O	Octanoic acid	3.45114	-Log10(LC50), mol/L	4 days	Ministry of the Environment in Japan		144.115
124-09-4	NCCCCCCN	1,6-Hexanediamine	3.21369	-Log10(LC50), mol/L	4 days	Ministry of the Environment in Japan		116.131
124-28-7	[Cl-].CCCCCCCCCCCCCCCCCC[NH+](C)C	Dimantine	6.62523	-Log10(LC50), mol/L	4 days	Ministry of the Environment in Japan		333.316
124-48-1	ClC(Br)Br	Dibromochloromethane	3.41585	-Log10(LC50), mol/L	4 days	Ministry of the Environment in Japan		205.813
126-72-7	BrCC(Br)CO[P](=O)(OCC(Br)CBr)OCC(Br)CBr	Tris(2,3-dibromopropyl)phosphate <1-	5.56109	-Log10(LC50), mol/L	4 days	Ministry of the Environment in Japan		691.581
126-73-8	CCCCO[P](=O)(OCCCC)OCCCC	Tributyl phosphate	4.27902	-Log10(LC50), mol/L	4 days	Ministry of the Environment in Japan		266.165
127-18-4	ClC(Cl)=C(Cl)Cl	Tetrachloroethylene	4.06839	-Log10(LC50), mol/L	4 days	Ministry of the Environment in Japan		163.875
127-90-2	ClC(CC(Cl)(Cl)Cl)OC(Cl)CC(Cl)(Cl)Cl	2,3,3,3,2',3',3',3'-	5.80178	-Log10(LC50), mol/L	4 days	Ministry of the Environment in Japan		373.793
128-37-0	Cc1cc(c(O)c(c1)C(C)(C)C)C(C)(C)C	2,6-Di-tert-butyl-4-methylphenol	5.30139	-Log10(LC50), mol/L	4 days	Ministry of the Environment in Japan		220.183
129-00-0	c1cc2ccc3cccc4ccc(c1)c2c34	Pyrene	5.30552	-Log10(LC50), mol/L	4 days	Ministry of the Environment in Japan		202.078
131-17-9	C=CCOC(=O)c1ccccc1C(=O)OCC=C	Diallyl phthalate	5.74764	-Log10(LC50), mol/L	4 days	Ministry of the Environment in Japan		246.089
131-57-7	COc1ccc(c(O)c1)C(=O)c2ccccc2	2-Hydroxy-4-methoxybenzophenone	4.7783	-Log10(LC50), mol/L	4 days	Ministry of the Environment in Japan		228.079
132-27-4	[Na+].[O-]c1ccccc1c2ccccc2	[1,1'-Biphenyl]-2-ol, sodium salt	4.43833	-Log10(LC50), mol/L	4 days	Ministry of the Environment in Japan		192.055
132-65-0	s1c2ccccc2c3ccccc13	Dibenzothiophene	5.11877	-Log10(LC50), mol/L	4 days	Ministry of the Environment in Japan		184.035
135-19-3	Oc1ccc2ccccc2c1	2-Naphthol	4.55648	-Log10(LC50), mol/L	4 days	Ministry of the Environment in Japan		144.058
138-86-3	CC(=C)C1CCC(=CC1)C	p-Mentha-1,8-diene	5.09255	-Log10(LC50), mol/L	4 days	Ministry of the Environment in Japan		136.125
140-66-9	CC(C)(C)CC(C)(C)c1ccc(O)cc1	4-t-Octylphenol	5.75792	-Log10(LC50), mol/L	4 days	Ministry of the Environment in Japan		206.167
140-88-5	CCOC(=O)C=C	Ethyl acrylate	4.92105	-Log10(LC50), mol/L	4 days	Ministry of the Environment in Japan		100.052
141-32-2	CCCCOC(=O)C=C	n-Butyl acrylate	4.72728	-Log10(LC50), mol/L	4 days	Ministry of the Environment in Japan		128.084
143-07-7	CCCCCCCCCCCC(O)=O	Lauric acid	4.60245	-Log10(LC50), mol/L	4 days	Ministry of the Environment in Japan		200.178
143-08-8	CCCCCCCCCO	1-Nonanol	4.65367	-Log10(LC50), mol/L	4 days	Ministry of the Environment in Japan		144.151
144-62-7	OC(=O)C(O)=O	Oxalic acid	3.52286	-Log10(LC50), mol/L	4 days	Ministry of the Environment in Japan		89.9953
148-24-3	Oc1cccc2cccnc12	8-Hydroxyquinoline	4.76359	-Log10(LC50), mol/L	4 days	Ministry of the Environment in Japan		145.053
156-59-2	Cl\C=C/Cl	cis-1,2-Dichloroethene <cis-1,2-	3.15599	-Log10(LC50), mol/L	4 days	Ministry of the Environment in Japan		95.9534
286-62-4	C1CCCC2OC2CC1	Cyclooctene oxide	2.7997	-Log10(LC50), mol/L	4 days	Ministry of the Environment in Japan		126.104
298-06-6	CCO[P](S)(=S)OCC	O,O-Diethyldithio phosphate	3.44995	-Log10(LC50), mol/L	4 days	Ministry of the Environment in Japan		185.994
298-12-4	OC(=O)C=O	Glyoxylic acid	3.25645	-Log10(LC50), mol/L	4 days	Ministry of the Environment in Japan		74.0004
348-54-9	Nc1ccccc1F	o-Fluoroaniline	3.17045	-Log10(LC50), mol/L	4 days	Ministry of the Environment in Japan		111.048
348-61-8	Fc1ccc(Br)cc1F	4-Bromo-1,2-difluorobenzene	4.39107	-Log10(LC50), mol/L	4 days	Ministry of the Environment in Japan		191.939
350-30-1	[O-][N+](=O)c1ccc(F)c(Cl)c1	2-Chloro-1-fluoro-4-nitrobenzene	4.94197	-Log10(LC50), mol/L	4 days	Ministry of the Environment in Japan		174.984
352-87-4	CC(=C)C(=O)OCC(F)(F)F	2,2,2-Trifluoroethyl methacrylate	4.30633	-Log10(LC50), mol/L	4 days	Ministry of the Environment in Japan		168.04
372-19-0	Nc1cccc(F)c1	m-Fluoroaniline	3.86942	-Log10(LC50), mol/L	4 days	Ministry of the Environment in Japan		111.048
402-31-3	FC(F)(F)c1cccc(c1)C(F)(F)F	Metaxylene hexafluoride	4.46713	-Log10(LC50), mol/L	4 days	Ministry of the Environment in Japan		214.022
462-08-8	Nc1cccnc1	3-Aminopyridine	4.03887	-Log10(LC50), mol/L	4 days	Ministry of the Environment in Japan		94.0531
479-27-6	Nc1cccc2cccc(N)c12	1,8-Naphthylenediamine	4.4507	-Log10(LC50), mol/L	4 days	Ministry of the Environment in Japan		158.084
483-63-6	CCN(C(=O)\C=C\C)c1ccccc1C	N-Ethyl-N-crotonoyl-2-toluidine	3.43271	-Log10(LC50), mol/L	4 days	Ministry of the Environment in Japan		203.131
487-68-3	Cc1cc(C)c(C=O)c(C)c1	2,4,6-Trimethylbenzaldehyde	4.09134	-Log10(LC50), mol/L	4 days	Ministry of the Environment in Japan		148.089
497-18-7	NNC(=O)NN	Carbonohydrazide	3.2385	-Log10(LC50), mol/L	4 days	Ministry of the Environment in Japan		90.0542
504-24-5	Nc1ccncc1	4-Aminopyridine	4.44189	-Log10(LC50), mol/L	4 days	Ministry of the Environment in Japan		94.0531
504-29-0	Nc1ccccn1	2-Aminopyridine	3.93198	-Log10(LC50), mol/L	4 days	Ministry of the Environment in Japan		94.0531
515-84-4	CCOC(=O)C(Cl)(Cl)Cl	Ethyl trichloroacetate	3.63515	-Log10(LC50), mol/L	4 days	Ministry of the Environment in Japan		189.936
526-73-8	Cc1cccc(C)c1C	1,2,3-Trimethylbenzene	4.18743	-Log10(LC50), mol/L	4 days	Ministry of the Environment in Japan		120.094
528-29-0	[O-][N+](=O)c1ccccc1[N+]([O-])=O	o-Dinitrobenzene	5.11141	-Log10(LC50), mol/L	4 days	Ministry of the Environment in Japan		168.017
534-52-1	Cc1cc(cc(c1O)[N+]([O-])=O)[N+]([O-])=O	4,6-Dinitro-o-cresol	5.25533	-Log10(LC50), mol/L	4 days	Ministry of the Environment in Japan		198.028
541-73-1	Clc1cccc(Cl)c1	m-Dichlorobenzene	4.40839	-Log10(LC50), mol/L	4 days	Ministry of the Environment in Japan		145.969
542-75-6	ClC\C=C/Cl	1,3-Dichloropropene	4.86518	-Log10(LC50), mol/L	4 days	Ministry of the Environment in Japan		109.969
544-01-4	CC(C)CCOCCC(C)C	Diisopentyl ether	4.36661	-Log10(LC50), mol/L	4 days	Ministry of the Environment in Japan		158.167
545-06-2	ClC(Cl)(Cl)C#N	Trichloroacetonitrile	6.29773	-Log10(LC50), mol/L	4 days	Ministry of the Environment in Japan		142.91
554-00-7	Nc1ccc(Cl)cc1Cl	2,4-Dichloroaniline	4.29829	-Log10(LC50), mol/L	4 days	Ministry of the Environment in Japan		160.98
555-03-3	COc1cccc(c1)[N+]([O-])=O	m-Nitroanisole	3.41396	-Log10(LC50), mol/L	4 days	Ministry of the Environment in Japan		153.043
556-61-6	CN=C=S	Methyl isothiocyanate	5.78413	-Log10(LC50), mol/L	4 days	Ministry of the Environment in Japan		72.9986
556-82-1	CC(C)=CCO	3-Methylbut-2-en-1-ol	3.26277	-Log10(LC50), mol/L	4 days	Ministry of the Environment in Japan		86.0732
569-64-2	[Cl-].CN(C)c1ccc(cc1)[C+](c2ccccc2)c3ccc(cc3)N(C)C	Basic Green 4	6.41518	-Log10(LC50), mol/L	4 days	Ministry of the Environment in Japan		364.171
573-98-8	Cc1ccc2ccccc2c1C	1,2-Dimethylnaphthalene	4.83166	-Log10(LC50), mol/L	4 days	Ministry of the Environment in Japan		156.094
575-41-7	Cc1cc(C)c2ccccc2c1	1,3-Dimethylnaphthalene	4.93811	-Log10(LC50), mol/L	4 days	Ministry of the Environment in Japan		156.094
576-26-1	Cc1cccc(C)c1O	2,6-Xylenol	3.91053	-Log10(LC50), mol/L	4 days	Ministry of the Environment in Japan		122.073
577-11-7	[Na+].CCCCC(CC)COC(=O)CC(C(=O)OCC(CC)CCCC)[S]([O-])(=O)=O	Docusate sodium	3.81509	-Log10(LC50), mol/L	4 days	Ministry of the Environment in Japan		444.216
582-16-1	Cc1ccc2ccc(C)cc2c1	2,7-Dimethylnaphthalene	4.93811	-Log10(LC50), mol/L	4 days	Ministry of the Environment in Japan		156.094
591-27-5	Nc1cccc(O)c1	3-Aminophenol	2.95846	-Log10(LC50), mol/L	4 days	Ministry of the Environment in Japan		109.053
599-64-4	CC(C)(c1ccccc1)c2ccc(O)cc2	4-(α,α-Dimethylbenzyl)phenol	5.2474	-Log10(LC50), mol/L	4 days	Ministry of the Environment in Japan		212.12
606-20-2	Cc1c(cccc1[N+]([O-])=O)[N+]([O-])=O	2,6-Dinitrotoluene	3.72867	-Log10(LC50), mol/L	4 days	Ministry of the Environment in Japan		182.033
611-19-8	ClCc1ccccc1Cl	2-Chlorobenzyl chloride	5.77271	-Log10(LC50), mol/L	4 days	Ministry of the Environment in Japan		159.985
615-58-7	Oc1ccc(Br)cc1Br	2,4-Dibromophenol	4.8414	-Log10(LC50), mol/L	4 days	Ministry of the Environment in Japan		249.863
619-24-9	[O-][N+](=O)c1cccc(c1)C#N	3-Nitrobenzonitrile	3.54709	-Log10(LC50), mol/L	4 days	Ministry of the Environment in Japan		148.027
620-92-8	Oc1ccc(Cc2ccc(O)cc2)cc1	4,4'-Dihydroxydiphenylmethane	4.18727	-Log10(LC50), mol/L	4 days	Ministry of the Environment in Japan		200.084
620-93-9	Cc1ccc(Nc2ccc(C)cc2)cc1	Di-p-tolylamine	5.66126	-Log10(LC50), mol/L	4 days	Ministry of the Environment in Japan		197.12
623-15-4	CC(=O)\C=C\c1occc1	4-(2-Furyl)but-3-en-2-one	3.81149	-Log10(LC50), mol/L	4 days	Ministry of the Environment in Japan		136.052
624-92-0	CSSC	Dimethyl disulphide	4.93169	-Log10(LC50), mol/L	4 days	Ministry of the Environment in Japan		93.9911
629-40-3	N#CCCCCCCC#N	Octanedinitrile	2.3935	-Log10(LC50), mol/L	4 days	Ministry of the Environment in Japan		136.1
634-93-5	Nc1c(Cl)cc(Cl)cc1Cl	2,4,6-Trichloroaniline	4.56563	-Log10(LC50), mol/L	4 days	Ministry of the Environment in Japan		194.941
674-82-8	C=C1CC(=O)O1	But-3-en-3-olide	3.97991	-Log10(LC50), mol/L	4 days	Ministry of the Environment in Japan		84.0211
683-10-3	[Na+].[Cl-].CCCCCCCCCCCC[N+](C)(C)CC([O-])=O	N,N-dimethyl-, inner salt	5.57299	-Log10(LC50), mol/L	4 days	Ministry of the Environment in Japan		329.21
683-10-3	[Na+].[Cl-].CCCCCCCCCCCC[N+](C)(C)CC([O-])=O	1-Dodecanaminium, N-(carboxymethyl)-	5.37134	-Log10(LC50), mol/L	4 days	Ministry of the Environment in Japan		329.21
688-84-6	CCCCC(CC)COC(=O)C(C)=C	2-Ethylhexyl methacrylate	4.84986	-Log10(LC50), mol/L	4 days	Ministry of the Environment in Japan		198.162
716-79-0	[nH]1c2ccccc2nc1c3ccccc3	1H-Benzimidazole, 2-phenyl-	4.35349	-Log10(LC50), mol/L	4 days	Ministry of the Environment in Japan		194.084
760-23-6	ClCC(Cl)C=C	3,4-Dichlorobut-1-ene	3.662	-Log10(LC50), mol/L	4 days	Ministry of the Environment in Japan		123.985
764-13-6	CC(C)=CC=C(C)C	2,5-Dimethylhexa-2,4-diene	4.62685	-Log10(LC50), mol/L	4 days	Ministry of the Environment in Japan		110.11
764-42-1	N#C\C=C\C#N	2-Butenedinitrile, (E)-	5.33591	-Log10(LC50), mol/L	4 days	Ministry of the Environment in Japan		78.0218
782-74-1	Clc1ccccc1NNc2ccccc2Cl	1,2-Bis(2-chlorophenyl)hydrazine	6.40144	-Log10(LC50), mol/L	4 days	Ministry of the Environment in Japan		252.022
793-24-8	CC(C)CC(C)Nc1ccc(Nc2ccccc2)cc1	N-1,3-Dimethylbutyl-N'-phenyl-p-	6.96605	-Log10(LC50), mol/L	4 days	Ministry of the Environment in Japan		268.194
818-61-1	OCCOC(=O)C=C	2-Hydroxyethyl acrylate	4.25172	-Log10(LC50), mol/L	4 days	Ministry of the Environment in Japan		116.047
827-43-0	Cc1[nH]c(nc1)c2ccccc2	4-Methyl-2-phenyl-1H-imidazole	3.54568	-Log10(LC50), mol/L	4 days	Ministry of the Environment in Japan		158.084
827-52-1	C1CCC(CC1)c2ccccc2	Cyclohexylbenzene	5.12528	-Log10(LC50), mol/L	4 days	Ministry of the Environment in Japan		160.125
843-55-0	Oc1ccc(cc1)C2(CCCCC2)c3ccc(O)cc3	1,1-Bis(4-hydroxyphenyl)-cyclohexane	5.1731	-Log10(LC50), mol/L	4 days	Ministry of the Environment in Japan		268.146
868-63-3	O[C@H](NC(=O)C=C)[C@@H](O)NC(=O)C=C	2-Propenamide, N,N'-(1,2-dihydroxy-	3.25981	-Log10(LC50), mol/L	4 days	Ministry of the Environment in Japan		200.08
873-32-5	Clc1ccccc1C#N	o-Chlorobenzonitrile	3.56853	-Log10(LC50), mol/L	4 days	Ministry of the Environment in Japan		137.003
882-33-7	S(Sc1ccccc1)c2ccccc2	Phenyl disulfide	6.57507	-Log10(LC50), mol/L	4 days	Ministry of the Environment in Japan		218.022
901-44-0	CC(C)(c1ccc(OCCO)cc1)c2ccc(OCCO)cc2	hydroxyethoxy)phenyl]propane	4.1777	-Log10(LC50), mol/L	4 days	Ministry of the Environment in Japan		316.167
920-37-6	ClC(=C)C#N	2-Propenenitrile, 2-chloro-	6.01518	-Log10(LC50), mol/L	4 days	Ministry of the Environment in Japan		86.9876
947-04-6	O=C1CCCCCCCCCCCN1	Dodecane-12-lactam	3.5545	-Log10(LC50), mol/L	4 days	Ministry of the Environment in Japan		197.178
948-65-2	[nH]1c2ccccc2cc1c3ccccc3	2-Phenylindole	5.85439	-Log10(LC50), mol/L	4 days	Ministry of the Environment in Japan		193.089
1118-61-2	C\C(N)=C/C#N	2-Butenenitrile, 3-amino-	3.68365	-Log10(LC50), mol/L	4 days	Ministry of the Environment in Japan		82.0531
1151-97-9	[O-][N+](=O)c1ccc(Cc2ccccn2)c(c1)[N+]([O-])=O	2-[(2,4-Dinitrophenyl)methyl]pyridine	4.05167	-Log10(LC50), mol/L	4 days	Ministry of the Environment in Japan		259.059
1321-74-0	C=Cc1ccccc1C=C	Divinylbenzene	4.49096	-Log10(LC50), mol/L	4 days	Ministry of the Environment in Japan		130.078
1330-78-5	Cc1ccc(O[P](=O)(Oc2ccc(C)cc2)Oc3ccc(C)cc3)cc1	Tricresyl phosphate	5.64171	-Log10(LC50), mol/L	4 days	Ministry of the Environment in Japan		368.118
1335-46-2	CCC(=O)/C=C/C1C(=CCCC1(C)C)C	Methylionone	4.8371	-Log10(LC50), mol/L	4 days	Ministry of the Environment in Japan		206.167
1477-55-0	NCc1cccc(CN)c1	m-Phenylenebis(methylamine)	3.18938	-Log10(LC50), mol/L	4 days	Ministry of the Environment in Japan		136.1
1502-22-3	O=C1CCCCC1C2=CCCCC2	2-(1'-Cyclohexenyl)cyclohexanone	3.78835	-Log10(LC50), mol/L	4 days	Ministry of the Environment in Japan		178.136
1540-36-9	CCCCC(C(C)=O)C(C)=O	2,4-Pentanedione, 3-butyl-	2.87123	-Log10(LC50), mol/L	4 days	Ministry of the Environment in Japan		156.115
1643-20-5	CCCCCCCCCCCC[N+](C)(C)[O-]	Dodecyldimethylamine oxide	3.88317	-Log10(LC50), mol/L	4 days	Ministry of the Environment in Japan		229.241
1678-91-7	CCC1CCCCC1	Ethylcyclohexane	5.17464	-Log10(LC50), mol/L	4 days	Ministry of the Environment in Japan		112.125
1806-26-4	CCCCCCCCc1ccc(O)cc1	p-Octylphenol	6.36974	-Log10(LC50), mol/L	4 days	Ministry of the Environment in Japan		206.167
1855-63-6	N#CC1=CCCCC1	1-Cyclohexene-1-carbonitrile	3.4169	-Log10(LC50), mol/L	4 days	Ministry of the Environment in Japan		107.073
1879-09-0	Cc1cc(C)c(O)c(c1)C(C)(C)C	dimethylphenol	4.85281	-Log10(LC50), mol/L	4 days	Ministry of the Environment in Japan		178.136
1953-99-7	Clc1c(Cl)c(Cl)c(C#N)c(C#N)c1Cl	3,4,5,6-Tetrachlorobenzene-1,2-	6.34223	-Log10(LC50), mol/L	4 days	Ministry of the Environment in Japan		263.882
2100-42-7	COc1ccc(OC)c(Cl)c1	2-Chlorohydroquinonedimethylether	3.78844	-Log10(LC50), mol/L	4 days	Ministry of the Environment in Japan		172.029
2219-82-1	Cc1cccc(c1O)C(C)(C)C	6-Tert-butyl-o-cresol	4.58169	-Log10(LC50), mol/L	4 days	Ministry of the Environment in Japan		164.12
2243-62-1	Nc1cccc2c(N)cccc12	1,5-Naphthalenediamine	3.96844	-Log10(LC50), mol/L	4 days	Ministry of the Environment in Japan		158.084
2409-55-4	Cc1ccc(O)c(c1)C(C)(C)C	2-tert-Butyl-p-cresol	4.93641	-Log10(LC50), mol/L	4 days	Ministry of the Environment in Japan		164.12
2425-79-8	C(CCOCC1CO1)COCC2CO2	1,4-Bis(2,3-epoxypropoxy)butane	4.19167	-Log10(LC50), mol/L	4 days	Ministry of the Environment in Japan		202.121
2437-25-4	CCCCCCCCCCCC#N	Dodecanenitrile	5.33384	-Log10(LC50), mol/L	4 days	Ministry of the Environment in Japan		181.183
2439-35-2	CN(C)CCOC(=O)C=C	2-(Dimethylamino)ethyl acrylate	4.2262	-Log10(LC50), mol/L	4 days	Ministry of the Environment in Japan		143.095
2465-27-2	[H+].[Cl-].CN(C)c1ccc(cc1)C(=N)c2ccc(cc2)N(C)C	4,4'-(Iminomethylene)bis(N,N-	4.70351	-Log10(LC50), mol/L	4 days	Ministry of the Environment in Japan		303.15
2479-46-1	Nc1ccc(Oc2cccc(Oc3ccc(N)cc3)c2)cc1	4,4'-(m-Phenylenedioxy)dianiline	5.18681	-Log10(LC50), mol/L	4 days	Ministry of the Environment in Japan		292.121
2867-47-2	CN(C)CCOC(=O)C(C)=C	<DMMA>	3.91745	-Log10(LC50), mol/L	4 days	Ministry of the Environment in Japan		157.11
3006-82-4	CCCCC(CC)C(=O)OOC(C)(C)C	tert-Butyl 2-ethylperoxyhexanoate	4.67204	-Log10(LC50), mol/L	4 days	Ministry of the Environment in Japan		216.173
3048-65-5	C1C=CCC2C=CCC12	3a,4,7,7a-Tetrahydro-1H-indene	4.43607	-Log10(LC50), mol/L	4 days	Ministry of the Environment in Japan		120.094
3268-49-3	CSCCC=O	3-(Methylthio)propionaldehyde	4.17206	-Log10(LC50), mol/L	4 days	Ministry of the Environment in Japan		104.03
3295-94-1	CCCCCCOCC=C	Allyl n-hexyl ether	4.46251	-Log10(LC50), mol/L	4 days	Ministry of the Environment in Japan		142.136
3380-34-5	Oc1cc(Cl)ccc1Oc2ccc(Cl)cc2Cl	Triclosan	5.63324	-Log10(LC50), mol/L	4 days	Ministry of the Environment in Japan		287.951
3452-97-9	CC(CCO)CC(C)(C)C	3,5,5-Trimethyl-1-hexanol	3.71166	-Log10(LC50), mol/L	4 days	Ministry of the Environment in Japan		144.151
3766-81-2	CCC(C)c1ccccc1OC(=O)NC	2-sec-Butylphenyl N-methylcarbamate	4.32501	-Log10(LC50), mol/L	4 days	Ministry of the Environment in Japan		207.126
3984-22-3	C=CC1OCCO1	2-Vinyl-1,3-dioxolane	3.18731	-Log10(LC50), mol/L	4 days	Ministry of the Environment in Japan		100.052
4016-24-4	[Na+].CCCCCCCCCCCCCCC(C(=O)OCC)[S]([O-])(=O)=O	Sodium 1-methoxy-1-oxohexadecane-2-	5.41073	-Log10(LC50), mol/L	4 days	Ministry of the Environment in Japan		386.21
4130-42-1	CCc1cc(c(O)c(c1)C(C)(C)C)C(C)(C)C	2,6-Di-tert-Butyl-4-ethylphenol	5.59873	-Log10(LC50), mol/L	4 days	Ministry of the Environment in Japan		234.198
4170-30-3	C\C=C/C=O	Crotonaldehyde	5.98803	-Log10(LC50), mol/L	4 days	Ministry of the Environment in Japan		70.0419
5329-12-4	NNc1c(Cl)cc(Cl)cc1Cl	2,4,6-Trichlorophenylhydrazine	5.32212	-Log10(LC50), mol/L	4 days	Ministry of the Environment in Japan		209.952
5394-18-3	BrCCCCN1C(=O)c2ccccc2C1=O	N-(4-Bromobutyl)phthalimide	4.65632	-Log10(LC50), mol/L	4 days	Ministry of the Environment in Japan		281.005
5510-99-6	CC[C@@H](C)c1cccc([C@@H](C)CC)c1O	2,6-Di-sec-butylphenol	6.13813	-Log10(LC50), mol/L	4 days	Ministry of the Environment in Japan		206.167
5536-61-8	[Na+].CC(=C)C([O-])=O	Sodium methacrylate	3.21396	-Log10(LC50), mol/L	4 days	Ministry of the Environment in Japan		108.019
5707-44-8	CCc1ccc(cc1)c2ccccc2	1,1'-Biphenyl, 4-ethyl- <4-Ethyl-	5.48218	-Log10(LC50), mol/L	4 days	Ministry of the Environment in Japan		182.11
6099-79-2	CCC(C)c1cc(cc(c1OC)[N+]([O-])=O)[N+]([O-])=O	Dinoseb methyl ether	5.25886	-Log10(LC50), mol/L	4 days	Ministry of the Environment in Japan		254.09
6117-91-5	C\C=C/CO	2-Buten-1-ol	4.25562	-Log10(LC50), mol/L	4 days	Ministry of the Environment in Japan		72.0575
6165-51-1	CC(c1ccccc1)c2cc(C)ccc2C	2-(1-Phenylethyl)-p-xylene	5.83115	-Log10(LC50), mol/L	4 days	Ministry of the Environment in Japan		210.141
6807-17-6	CC(C)CC(C)(c1ccc(O)cc1)c2ccc(O)cc2	4,4-Isobutylethylidendiphenol	5.00026	-Log10(LC50), mol/L	4 days	Ministry of the Environment in Japan		270.162
6864-37-5	CC1CC(CCC1N)CC2CCC(N)C(C)C2	2,2'-Dimethyl-4,4'-	4.03459	-Log10(LC50), mol/L	4 days	Ministry of the Environment in Japan		238.241
7791-20-0	O.O.O.O.O.O.[Cl-].[Cl-].[Ni++]	Nickel chloride	4.3314	-Log10(LC50), mol/L	4 days	Ministry of the Environment in Japan		235.936
7803-57-8	O.NN	Hydrazine monohydrate	4.55326	-Log10(LC50), mol/L	4 days	Ministry of the Environment in Japan		50.048
9002-93-1	CC(C)(C)CC(C)(C)c1ccc(OCCO)cc1	Polyethylene glycol mono[4-(1,1,3,3-	4.01806	-Log10(LC50), mol/L	4 days	Ministry of the Environment in Japan		250.193
9014-90-8	[Na+].CCCCCCCCCc1ccccc1Oc2ccccc2CCCCCCCCC.[O-][S]([O-])(=O)=O	1,2-ethanediyl), sodium salt	4.3355	-Log10(LC50), mol/L	4 days	Ministry of the Environment in Japan		541.297
10325-94-7	[Cd++].O[N+]([O-])=O.O[N+]([O-])=O	Cadmium nitrate	4.84854	-Log10(LC50), mol/L	4 days	Ministry of the Environment in Japan		239.894
10500-57-9	C1CCc2ncccc2C1	5,6,7,8-Tetrahydroquinoline	3.55594	-Log10(LC50), mol/L	4 days	Ministry of the Environment in Japan		133.089
13048-33-4	C=CC(=O)OCCCCCCOC(=O)C=C	Hexamethylene diacrylate	5.77456	-Log10(LC50), mol/L	4 days	Ministry of the Environment in Japan		226.121
13481-25-9	N#Cc1nccnc1C#N	2,3-Pyrazinedicarbonitrile	4.81301	-Log10(LC50), mol/L	4 days	Ministry of the Environment in Japan		130.028
13826-35-2	OCc1cccc(Oc2ccccc2)c1	Benzyl alcohol, 3-phenoxy-	4.72143	-Log10(LC50), mol/L	4 days	Ministry of the Environment in Japan		200.084
14802-03-0	CCCCC(CC)CO[P](O)(=O)CC(CC)CCCC	ethylhexyl)phosphonate	3.49483	-Log10(LC50), mol/L	4 days	Ministry of the Environment in Japan		306.232
14938-35-3	CCCCCc1ccc(O)cc1	4-Pentylphenol	5.06903	-Log10(LC50), mol/L	4 days	Ministry of the Environment in Japan		164.12
16219-75-3	C\C=C1/CC2CC1C=C2	5-Ethylidene-8,9,10-trinorborn-2-ene	4.23442	-Log10(LC50), mol/L	4 days	Ministry of the Environment in Japan		120.094
16669-59-3	CC(C)COCNC(=O)C=C	N-(Isobutoxymethyl)acrylamide	3.41805	-Log10(LC50), mol/L	4 days	Ministry of the Environment in Japan		157.11
19398-61-9	Cc1cc(Cl)ccc1Cl	2,5-Dichlorotoluene	4.60202	-Log10(LC50), mol/L	4 days	Ministry of the Environment in Japan		159.985
19715-19-6	CC(C)(C)c1cc(C(O)=O)c(O)c(c1)C(C)(C)C	3,5-Di-tert-butylsalicylic acid	4.96685	-Log10(LC50), mol/L	4 days	Ministry of the Environment in Japan		250.157
20103-09-7	Nc1cc(Cl)c(N)cc1Cl	2,5-Dichloro-1,4-benzenediamine	3.90307	-Log10(LC50), mol/L	4 days	Ministry of the Environment in Japan		175.991
20766-36-3	CC(=O)/C=C/c1cccc(Cl)c1	3-Buten-2-one, 4-(3-chlorophenyl)-	4.77823	-Log10(LC50), mol/L	4 days	Ministry of the Environment in Japan		180.034
22509-74-6	CCOC(=O)N1C(=O)c2ccccc2C1=O	N-Carboethoxyphthalimide	5.19442	-Log10(LC50), mol/L	4 days	Ministry of the Environment in Japan		219.053
22720-75-8	CC(=O)c1sc2ccccc2c1	1-Benzo[b]thien-2-ylethan-1-one	4.24559	-Log10(LC50), mol/L	4 days	Ministry of the Environment in Japan		176.03
23184-66-9	CCCCOCN(C(=O)CCl)c1c(CC)cccc1CC	N-(Butoxymethyl)-2-Chloro-2',6'-	6.04583	-Log10(LC50), mol/L	4 days	Ministry of the Environment in Japan		311.165
25013-16-5	COc1ccc(O)c(c1)C(C)(C)C	Butylated hydroxyanisole	4.49212	-Log10(LC50), mol/L	4 days	Ministry of the Environment in Japan		180.115
25103-58-6	CC(C)C(C)(C)C(C)(C)C(C)(C)S	tert-Dodecanethiol	5.72594	-Log10(LC50), mol/L	4 days	Ministry of the Environment in Japan		202.176
25155-23-1	Cc1cc(C)cc(O[P](=O)(Oc2cc(C)cc(C)c2)Oc3cc(C)cc(C)c3)c1	Trixylyl phosphate	4.38251	-Log10(LC50), mol/L	4 days	Ministry of the Environment in Japan		410.165
25321-09-9	CC(C)c1ccccc1C(C)C	Diisopropylbenzene	5.35863	-Log10(LC50), mol/L	4 days	Ministry of the Environment in Japan		162.141
25321-09-9	CC(C)c1ccccc1C(C)C	Diisopropylbenzene	5.25085	-Log10(LC50), mol/L	4 days	Ministry of the Environment in Japan		162.141
25339-17-7	CC(C)CCCCCCCO	Isodecyl alcohol	4.42826	-Log10(LC50), mol/L	4 days	Ministry of the Environment in Japan		158.167
25377-73-5	CCCCCCCCCC/C=C/C1CC(=O)OC1=O	Dodecenylsuccinic anhydride	4.84541	-Log10(LC50), mol/L	4 days	Ministry of the Environment in Japan		266.188
25675-28-9	CC(O)c1ccccc1C	1-(3-Methylphenyl)ethanol	2.90337	-Log10(LC50), mol/L	4 days	Ministry of the Environment in Japan		136.089
26087-47-8	CC(C)O[P](=O)(OC(C)C)SCc1ccccc1	Iprobenfos	4.92806	-Log10(LC50), mol/L	4 days	Ministry of the Environment in Japan		288.095
27176-87-0	[Na+].CCCCCCCCCCCCc1ccccc1[S]([O-])(=O)=O	Dodecylbenzenesulfonic acid	4.88858	-Log10(LC50), mol/L	4 days	Ministry of the Environment in Japan		348.174
28249-77-6	CCN(CC)C(=O)SCc1ccc(Cl)cc1	<Benthiocarb>	5.2961	-Log10(LC50), mol/L	4 days	Ministry of the Environment in Japan		257.064
29253-36-9	CC(C)c1cccc2ccccc12	Isopropylnaphthalene	5.3615	-Log10(LC50), mol/L	4 days	Ministry of the Environment in Japan		170.11
30171-80-3	BrC(Br)c1ccccc1OCC2CO2	Dibromocresyl glycidyl ether	5.39108	-Log10(LC50), mol/L	4 days	Ministry of the Environment in Japan		319.905
40220-08-4	C=CC(=O)OCCN1C(=O)N(CCOC(=O)C=C)C(=O)N(CCOC(=O)C=C)C1=O	Tris(2-hydroxyethyl)isocyanuric acid	4.79396	-Log10(LC50), mol/L	4 days	Ministry of the Environment in Japan		423.128
50512-35-1	CC(C)OC(=O)C(C(=O)OC(C)C)=C1SCCS1	Diisopropyl 1,3-dithiolan-2-	4.49401	-Log10(LC50), mol/L	4 days	Ministry of the Environment in Japan		290.065
51218-49-6	CCCOCCN(C(=O)CCl)c1c(CC)cccc1CC	propoxyethyl)acetanilide	5.11278	-Log10(LC50), mol/L	4 days	Ministry of the Environment in Japan		311.165
51963-82-7	CCOc1cc(N2CCOCC2)c(OCC)cc1N	Benzenamine, 2,5-diethoxy-4-(4-	4.08273	-Log10(LC50), mol/L	4 days	Ministry of the Environment in Japan		266.163
52829-07-9	CC1(C)CNCC(C)(C)C1OC(=O)CCCCCCCCC(=O)OC2C(C)(C)CNCC2(C)C	Bis(2,2,6,6-tetramethyl-4-piperidyl)	4.95732	-Log10(LC50), mol/L	4 days	Ministry of the Environment in Japan		480.393
61788-44-1	Oc1ccc(C=C)cc1C=C	Mono (or di or tri)-(.alpha.-	4.41638	-Log10(LC50), mol/L	4 days	Ministry of the Environment in Japan		146.073
76334-36-6	OCCC(Br)=C	3-Bromo-3-buten-1-ol	3.54253	-Log10(LC50), mol/L	4 days	Ministry of the Environment in Japan		149.968
85068-29-7	[NH3+]Cc1cc(cc(c1)C(F)(F)F)C(F)(F)F	3,5-Bis(trifluoromethyl)benzylamine	4.3461	-Log10(LC50), mol/L	4 days	Ministry of the Environment in Japan		244.056
85785-20-2	CCN(C(C)C(C)C)C(=O)SCc1ccccc1	ethylthiocarbamate	5.30955	-Log10(LC50), mol/L	4 days	Ministry of the Environment in Japan		265.15

## Sheet: Oncorhynchus Mykiss
CAS Number	Chemical SMILEs	Chemical Name	LC50	LC50 Unit	Observed Duration Mean (Days)	Source	Comments	MW	App
1024-57-3	ClC1C2OC2C3C1C4(Cl)C(=C(Cl)C3(Cl)C4(Cl)Cl)Cl	Heptachlor epoxide	7.29	log 1/LC50 (mmol/L)	4	Devillers (2000)			1
10605-21-7	COC(=O)Nc1[nH]c2ccccc2n1	MBC	5.47	log 1/LC50 (mmol/L)	4	Devillers (2000)			1
116-06-3	CNC(=O)O\N=C\C(C)(C)SC	Aldicarb	5.49475	log 1/LC50 (mmol/L)	4	Devillers (2000)			1
122-42-9	CC(C)OC(=O)Nc1ccccc1	Propham	3.67	log 1/LC50 (mmol/L)	4	Devillers (2000)			1
15457-05-3	[O-][N+](=O)c1ccc(Oc2ccc(cc2[N+]([O-])=O)C(F)(F)F)cc1	Fluorodifen	5.77	log 1/LC50 (mmol/L)	4	Devillers (2000)			1
17804-35-2	CCCCNC(=O)n1c(NC(=O)OC)nc2ccccc12	Benomyl	6.17265	log 1/LC50 (mmol/L)	4	Devillers (2000)			1
18181-70-9	CO[P](=S)(OC)Oc1cc(Cl)c(I)cc1Cl	Jodfenphos	7.41	log 1/LC50 (mmol/L)	4	Devillers (2000)			1
1929-77-7	CCCSC(=O)N(CCC)CCC	Vernolate	4.67	log 1/LC50 (mmol/L)	4	Devillers (2000)			1
1982-47-4	CN(C)C(=O)Nc1ccc(Oc2ccc(Cl)cc2)cc1	Chloroxuron	5.83	log 1/LC50 (mmol/L)	4	Devillers (2000)			1
2008-41-5	CCSC(=O)N(CC(C)C)CC(C)C	Butylate	5.02	log 1/LC50 (mmol/L)	4	Devillers (2000)			1
2032-59-9	CNC(=O)Oc1ccc(N(C)C)c(C)c1	Aminocarb	4.04865	log 1/LC50 (mmol/L)	4	Devillers (2000)			1
2032-65-7	CNC(=O)Oc1cc(C)c(SC)c(C)c1	Methiocarb	5.48	log 1/LC50 (mmol/L)	4	Devillers (2000)			1
2104-64-5	CCO[P](=S)(Oc1ccc(cc1)[N+]([O-])=O)c2ccccc2	EPN	6.19	log 1/LC50 (mmol/L)	4	Devillers (2000)			1
2212-67-1	CCSC(=O)N1CCCCCC1	Molinate	5.95	log 1/LC50 (mmol/L)	4	Devillers (2000)			1
28249-77-6	CCN(CC)C(=O)SCc1ccc(Cl)cc1	Benthiocarb	5.74	log 1/LC50 (mmol/L)	4	Devillers (2000)			1
29091-05-2	CCN(CC)c1c(cc(c(N)c1[N+]([O-])=O)C(F)(F)F)[N+]([O-])=O	Dinitramine	5.59	log 1/LC50 (mmol/L)	4	Devillers (2000)			1
298-02-2	CCO[P](=S)(OCC)SCSCC	Phorate	7.3	log 1/LC50 (mmol/L)	4	Devillers (2000)			1
299-84-3	CO[P](=S)(OC)Oc1cc(Cl)c(Cl)cc1Cl	Ronnel	5.77	log 1/LC50 (mmol/L)	4	Devillers (2000)			1
327-98-0	CCO[P](=S)(CC)Oc1cc(Cl)c(Cl)cc1Cl	Trichloronate	6.38	log 1/LC50 (mmol/L)	4	Devillers (2000)			1
33245-39-5	CCCN(CCCl)c1c(cc(cc1[N+]([O-])=O)C(F)(F)F)[N+]([O-])=O	Fluchloralin	7.94	log 1/LC50 (mmol/L)	4	Devillers (2000)			1
510-15-6	CCOC(=O)C(O)(c1ccc(Cl)cc1)c2ccc(Cl)cc2	Chlorobenzilat	5.69	log 1/LC50 (mmol/L)	4	Devillers (2000)			1
51338-27-3	COC(=O)C(C)Oc1ccc(Oc2ccc(Cl)cc2Cl)cc1	Diclofop methyl	6.14	log 1/LC50 (mmol/L)	4	Devillers (2000)			1
52-68-6	CO[P](=O)(OC)C(O)C(Cl)(Cl)Cl	Trichlorfon	5.3577	log 1/LC50 (mmol/L)	4	Devillers (2000)			1
52756-25-9	COC(=O)C(C)N(C(=O)c1ccccc1)c2ccc(F)c(Cl)c2	Flamprop-methyl	5.7	log 1/LC50 (mmol/L)	4	Devillers (2000)			1
534-52-1	Cc1cc(cc(c1O)[N+]([O-])=O)[N+]([O-])=O	DNOC	6.48	log 1/LC50 (mmol/L)	4	Devillers (2000)			1
55-38-9	CO[P](=S)(OC)Oc1ccc(SC)c(C)c1	Fenthion	5.7	log 1/LC50 (mmol/L)	4	Devillers (2000)			1
5598-13-0	COP(=S)(OC)Oc1c(cc(c(n1)Cl)Cl)Cl	Chlorpyrifos-methy	6.03	log 1/LC50 (mmol/L)	4	Devillers (2000)			1
5598-52-7	CO[P](=O)(OC)Oc1nc(Cl)c(Cl)cc1Cl	Fospirate	8.19	log 1/LC50 (mmol/L)	4	Devillers (2000)			1
56-38-2	CCO[P](=S)(OCC)Oc1ccc(cc1)[N+]([O-])=O	Parathion	5.4175	log 1/LC50 (mmol/L)	4	Devillers (2000)			1
563-12-2	CCO[P](=S)(OCC)SCS[P](=S)(OCC)OCC	Ethion	5.89	log 1/LC50 (mmol/L)	4	Devillers (2000)			1
57-74-9	ClC1CC2C(C1Cl)C3(Cl)C(=C(Cl)C2(Cl)C3(Cl)Cl)Cl	Chlordane	7.04623	log 1/LC50 (mmol/L)	4	Devillers (2000)			1
59756-60-4	CN1C=C(c2ccccc2)C(=O)C(=C1)c3cccc(c3)C(F)(F)F	Fluridone	4.81444	log 1/LC50 (mmol/L)	4	Devillers (2000)			1
6164-98-3	CN(C)C=Nc1ccc(Cl)cc1C	Chlordimeform	4.17	log 1/LC50 (mmol/L)	4	Devillers (2000)			1
72-20-8	ClC1=C(Cl)C2(Cl)C3C4CC(C5OC45)C3C1(Cl)C2(Cl)Cl	Endrin	8.62436	log 1/LC50 (mmol/L)	4	Devillers (2000)			1
72-43-5	COc1ccc(cc1)C(c2ccc(OC)cc2)C(Cl)(Cl)Cl	Methoxychlor	7.21748	log 1/LC50 (mmol/L)	4	Devillers (2000)			1
76-44-8	ClC1C=CC2C1C3(Cl)C(=C(Cl)C2(Cl)C3(Cl)Cl)Cl	Heptachlor	7.30325	log 1/LC50 (mmol/L)	4	Devillers (2000)			1
78-34-2	CCO[P](=S)(OCC)SC1OCCOC1S[P](=S)(OCC)OCC	Dioxathion	6.82	log 1/LC50 (mmol/L)	4	Devillers (2000)			1
78-48-8	CCCCS[P](=O)(SCCCC)SCCCC	DEF	5.4106	log 1/LC50 (mmol/L)	4	Devillers (2000)			1
944-22-9	CCO[P](=S)(CC)Sc1ccccc1	Fonofos	7.09	log 1/LC50 (mmol/L)	4	Devillers (2000)			1
1001354-72-8	CCCCC(C(CC)N)O	3-Aminooctan-4-ol	3.3293	-Log10(LC50), mol/L	4	eChem	Static Water	145.147	1
104-68-7	OCCOCCOc1ccccc1	2-(2-phenoxyethoxy)ethanol	2.62481	-Log10(LC50), mol/L	4	eChem	Static Water	182.094	1
106-93-4	BrCCBr	1,2-dibromoethane	4.90606	-Log10(LC50), mol/L	4	eChem	Static Water	185.868	1
109-89-7	CCNCC	N-ethylethanamine	2.84891	-Log10(LC50), mol/L	4	eChem	Static Water	73.0891	1
112-05-0	CCCCCCCCC(O)=O	nonanoic acid	3.23997	-Log10(LC50), mol/L	4	eChem	Static Water	158.131	1
112-18-5	CCCCCCCCCCCCN(C)C	N,N-dimethyldodecan-1-amine	5.57301	-Log10(LC50), mol/L	4	eChem	Static Water	213.246	1
112-69-6	CCCCCCCCCCCCCCCCN(C)C	N,N-dimethylhexadecan-1-amine	6.17498	-Log10(LC50), mol/L	4	eChem	Static Water	269.308	1
112-75-4	CCCCCCCCCCCCCCN(C)C	N,N-dimethyltetradecan-1-amine	5.87737	-Log10(LC50), mol/L	4	eChem	Static Water	241.277	1
1120-24-7	CCCCCCCCCCN(C)C	N,N-dimethyldecan-1-amine	5.0124	-Log10(LC50), mol/L	4	eChem	Static Water	185.214	1
115-86-6	O=[P](Oc1ccccc1)(Oc2ccccc2)Oc3ccccc3	Phosphoric acid, triphenyl ester	5.93353	-Log10(LC50), mol/L	4	eChem	Static Water	326.071	1
118135-28-7	CC(C)(C)C1CCC2(CC1)OCC(O2)CCl	2-Chlormethyl-8-(1,1-dimethylethyl)-1,4-dioxaspiro[4.5]decan	4.93481	-Log10(LC50), mol/L	4	eChem	Static Water	246.139	1
119-80-2	OC(=O)c1ccccc1SSc2ccccc2C(O)=O	2-(2-carboxyphenyl)disulfanylbenzoic acid	3.67059	-Log10(LC50), mol/L	4	eChem	Static Water	306.002	1
12069-32-8	B12B3B4B1C234	boron carbide	2.74848	-Log10(LC50), mol/L	4	eChem	Static Water	56.0372	1
1305-62-0	[OH-].[OH-].[Ca++]	calcium dihydroxide	3.16489	-Log10(LC50), mol/L	4	eChem	Static Water	73.9681	1
130841-23-5	c1c(c(cc(c1Cl)OC(C(C(F)(F)F)F)(F)F)Cl)N(=O)=O	1,4-dichloro-2-(1,1,2,3,3,3-hexafluoropropoxy)-5-nitrobenzene	6.43865	-Log10(LC50), mol/L	4	eChem	Static Water	356.939	1
135590-91-9	CCOC(=O)C1=NN(C(C1)(C)C(=O)OCC)C2=C(C=C(C=C2)Cl)Cl	diethyl 1-(2,4-dichlorophenyl)-5-methyl-4,5-dihydro-1H-pyrazole-3,5-dicarboxylate	4.94737	-Log10(LC50), mol/L	4	eChem	Static Water	372.064	1
136465-81-1	CC(C)(C)NC(=O)[C@@H]1C[C@@H]2CCCC[C@H]2C[NH2+]1	(3S,4aS,8aS)-Ntertbutyldecahydroisoquinoline-3-carboxamide	3.54627	-Log10(LC50), mol/L	4	eChem	Static Water	239.212	1
137-26-8	CN(C)C(=S)SSC(=S)N(C)C	tetramethylthiuram disulfide	6.71743	-Log10(LC50), mol/L	4	eChem	Static Water	239.988	1
13701-59-2	[Ba++].[O-][B][O-]	Barium diborate monohydrate	3.46506	-Log10(LC50), mol/L	4	eChem	Static Water	180.904	1
138495-42-8	FC(C(F)C(F)(F)C(F)(F)F)C(F)(F)F	Reaction mass of (3R,4R)-1,1,1,2,2,3,4,5,5,5-decafluoropentane and (3S,4S)-1,1,1,2,2,3,4,5,5,5-decafluoropentane	4.20967	-Log10(LC50), mol/L	4	eChem	Static Water	252	1
140-89-6	[K+].CCOC([S-])=S	potassium O-ethyl dithiocarbonate	4.02022	-Log10(LC50), mol/L	4	eChem	Static Water	159.942	1
140-90-9	[Na+].CCOC([S-])=S	sodium O-ethyl dithiocarbonate	3.72959	-Log10(LC50), mol/L	4	eChem	Static Water	143.968	1
140-93-2	[Na+].CC(C)OC([S-])=S	sodium O-isopropyl dithiocarbonate	3.12673	-Log10(LC50), mol/L	4	eChem	Static Water	157.984	1
143-29-3	CCCCOCCOCCOCOCCOCCOCCCC	5,8,11,13,16,19-hexaoxatricosane	2.83558	-Log10(LC50), mol/L	4	eChem	Static Water	336.251	1
1459-93-4	COC(=O)c1cccc(c1)C(=O)OC	dimethyl isophthalate	3.95348	-Log10(LC50), mol/L	4	eChem	Static Water	194.058	1
15307-93-4	Clc1cccc(Cl)c1Nc2ccccc2	2,6-dichloro-N-phenylaniline	5.18444	-Log10(LC50), mol/L	4	eChem	Static Water	237.011	1
166524-65-8	CCOC1=NC(=CC(=N1)F)F	2-Ethoxy-4,6-Difluoropyrimidine	4.23436	-Log10(LC50), mol/L	4	eChem	Static Water	160.045	1
1671-49-4	Cc1ccc(cc1[N+]([O-])=O)[S](C)(=O)=O	1-methyl-4-(methylsulfonyl)-2-nitrobenzene	3.53086	-Log10(LC50), mol/L	4	eChem	Static Water	215.025	1
1762-95-4	[NH4+].[S-]C#N	ammonium thiocyanate	2.99157	-Log10(LC50), mol/L	4	eChem	Static Water	76.0095	1
19444-21-4	O=C(OC/C=C)C(O)(C)C	2-hydroxy-2-methyl-propionic acid allyl ester	4.57625	-Log10(LC50), mol/L	4	eChem	Static Water	144.079	1
211515-46-7	ClC(=O)C1(CC(CC)CC)CCCCC1	1-(2-ethylbutyl)cyclohexanecarbonyl chloride	4.23913	-Log10(LC50), mol/L	4	eChem	Static Water	230.144	1
219715-34-1	COc1cc(ccn1)C(F)(F)F	2-Methoxy-4-(trifluoromethyl)pyridine	3.28193	-Log10(LC50), mol/L	4	eChem	Static Water	177.04	1
2373-38-8	[Na+].CC(C)CC(C)OC(=O)CC(C(=O)OC(C)CC(C)C)[S]([O-])(=O)=O	sodium 1,4-bis(1,3-dimethylbutoxy)-1,4-dioxobutane-2-sulfonate	2.60673	-Log10(LC50), mol/L	4	eChem	Static Water	388.153	1
24863-70-5	CCCCCC1=C(CCC1=O)CC(=O)OC	Methyl (3-oxo-2-pentylcyclopent-1-en-1-yl)acetate	4.09165	-Log10(LC50), mol/L	4	eChem	Static Water	224.141	1
25306-75-6	[Na+].CCC(C)OC(S)=S	sodium O-isobutyl dithiocarbonate	3.39296	-Log10(LC50), mol/L	4	eChem	Static Water	173.007	1
256473-04-8	c1cc(c(nc1)Cl)OCC(F)(F)F	2-Chloro-3-(2,2,2-trifluoroethoxy)pyridine	4.16743	-Log10(LC50), mol/L	4	eChem	Static Water	211.001	1
2720-73-2	[K+].CCCCCOC([S-])=S	potassium O-pentyl dithiocarbonate	3.58724	-Log10(LC50), mol/L	4	eChem	Static Water	201.989	1
29761-21-5	CC(C)CCCCCCCO[P](=O)(Oc1ccccc1)Oc2ccccc2	8-methylnonyl diphenyl phosphate	4.17631	-Log10(LC50), mol/L	4	eChem	Static Water	390.196	1
3030-47-5	CN(C)CCN(C)CCN(C)C	N-[2-(dimethylamino)ethyl]-N,N',N'-trimethylethane-1,2-diamine	3.02901	-Log10(LC50), mol/L	4	eChem	Static Water	173.189	1
3101-60-8	CC(C)(C)c1ccc(OCC2CO2)cc1	2-[(4-tert-butylphenoxy)methyl]oxirane	4.43908	-Log10(LC50), mol/L	4	eChem	Static Water	206.131	1
371-40-4	Nc1ccc(F)cc1	4-fluoroaniline	3.68949	-Log10(LC50), mol/L	4	eChem	Static Water	111.048	1
37443-42-8	COC(=O)C1CCCO1	Methyl tetrahydro-2-furancarboxylate	3.48407	-Log10(LC50), mol/L	4	eChem	Static Water	130.063	1
40758-65-4	CCOC1=NC(=CC(=N1)Cl)Cl	4,6-Dichloro-2-ethoxypyrimidine	4.28763	-Log10(LC50), mol/L	4	eChem	Static Water	191.986	1
5080-22-8	CC(C)NO.CC(C)NO.O[S](O)(=O)=O	N-hydroxypropan-2-amine	2.60224	-Log10(LC50), mol/L	4	eChem	Static Water	248.104	1
53378-52-2	CC(C)COP(=S)([O-])OCC(C)C.[Na+]	Phosphorothioic acid, O,O-bis(2-methylpropyl) ester, sodium 1:1)	3.91744	-Log10(LC50), mol/L	4	eChem	Static Water	248.061	1
55184-72-0	[Na+].CC(C)CCCCCCCCCCOC(=O)CC(C(=O)OCCCCCCCCCCC(C)C)[S]([O-])(=O)=O	Butanedioic acid, sulfo-, 1,4-diisotridecyl ester, sodium salt	5.39011	-Log10(LC50), mol/L	4	eChem	Static Water	584.372	1
554-13-2	[Li+].[Li+].[O-]C([O-])=O	dilithium carbonate	3.61418	-Log10(LC50), mol/L	4	eChem	Static Water	74.0168	1
57374-49-9	O=C(OC)CC1C(=C(\OC(=O)C)CC1)\CCCCC	methyl [3-(acetyloxy)-2-pentylcyclopent-2-en-1-yl]acetate	4.81739	-Log10(LC50), mol/L	4	eChem	Static Water	268.167	1
577-11-7	[Na+].CCCCC(CC)COC(=O)CC(C(=O)OCC(CC)CCCC)[S]([O-])(=O)=O	sodium 1,4-bis[(2-ethylhexyl)oxy]-1,4-dioxobutane-2-sulfonate	4.14894	-Log10(LC50), mol/L	4	eChem	Static Water	444.216	1
66063-15-8	Clc1ccc(CNC2CCCC2)cc1	N-(4-chlorobenzyl)cyclopentanamine	3.84613	-Log10(LC50), mol/L	4	eChem	Static Water	209.097	1
675-62-7	C[Si](Cl)(Cl)CCC(F)(F)F	dichloro(methyl)(3,3,3-trifluoropropyl)silane	3.77808	-Log10(LC50), mol/L	4	eChem	Static Water	209.965	1
68955-53-3	CC(C)(C)CCCCCCCCCN	Amines, C12-C14 tert alkyl	5.18541	-Log10(LC50), mol/L	4	eChem	Static Water	199.23	1
705-86-2	CCCCCC1CCCC(=O)O1	6-pentyltetrahydro-2H-pyran-2-one	2.47567	-Log10(LC50), mol/L	4	eChem	Static Water	170.131	1
75-75-2	C[S](O)(=O)=O	methanesulfonic acid	3.11889	-Log10(LC50), mol/L	4	eChem	Static Water	95.9881	1
7526-26-3	C[P](=O)(Oc1ccccc1)Oc2ccccc2	diphenyl methylphosphonate	4.05213	-Log10(LC50), mol/L	4	eChem	Static Water	248.06	1
7727-54-0	[NH4+].[NH4+].[O-][S](=O)(=O)OO[S]([O-])(=O)=O	diammonium peroxodisulphate	3.47536	-Log10(LC50), mol/L	4	eChem	Static Water	227.972	1
7775-27-1	[Na+].[Na+].[O-][S](=O)(=O)OO[S]([O-])(=O)=O	disodium peroxodisulphate	3.16418	-Log10(LC50), mol/L	4	eChem	Static Water	237.883	1
79-21-0	CC(=O)OO	ethaneperoxoic acid	3.99479	-Log10(LC50), mol/L	4	eChem	Static Water	76.016	1
834-12-8	CCNc1nc(NC(C)C)nc(SC)n1	N-ethyl-N'-isopropyl-6-(methylsulfanyl)-1,3,5-triazine-2,4-diamine	4.48184	-Log10(LC50), mol/L	4	eChem	Static Water	227.12	1
93-20-9	OCCOc1ccc2ccccc2c1	2-(2-naphthyloxy)ethanol	4.16041	-Log10(LC50), mol/L	4	eChem	Static Water	188.084	1
94239-04-0	Fc1cccc(n1)C(F)(F)F	2-Fluoro-6-trifluoromethylpyridine	3.30372	-Log10(LC50), mol/L	4	eChem	Static Water	165.02	1
98-94-2	CN(C)C1CCCCC1	N,N-dimethylcyclohexanamine	3.65711	-Log10(LC50), mol/L	4	eChem	Static Water	127.136	1
98730-04-2	CC1COc2ccccc2N1C(=O)C(Cl)Cl	2,2-dichloro-1-(3-methyl-2,3-dihydro-4H-1,4-benzoxazin-4-yl)ethanone	4.95093	-Log10(LC50), mol/L	4	eChem	Static Water	259.017	1
99-93-4	CC(=O)c1ccc(O)cc1	1-(4-hydroxyphenyl)ethanone	3.73577	-Log10(LC50), mol/L	4	eChem	Static Water	136.052	1
998-40-3	CCCCP(CCCC)CCCC	tributylphosphine	3.56539	-Log10(LC50), mol/L	4	eChem	Static Water	202.185	1
100-41-4	CCc1ccccc1	Ethylbenzene	3.8795	-Log10(LC50), mol/L	4	ECOTOX	Static Water, Purity >= 85%	106.078	1
106-46-7	Clc1ccc(Cl)cc1	1,4-Dichlorobenzene	5.21978	-Log10(LC50), mol/L	4	ECOTOX	Static Water, Purity >= 85%	145.969	1
107-06-2	ClCCCl	1,2-Dichloroethane	2.63891	-Log10(LC50), mol/L	4	ECOTOX	Static Water, Purity >= 85%	97.969	1
108-88-3	Cc1ccccc1	Methylbenzene	3.58387	-Log10(LC50), mol/L	4	ECOTOX	Static Water, Purity >= 85%	92.0626	1
67-56-1	CO	Methanol	0.328576	-Log10(LC50), mol/L	4	ECOTOX	Static Water, Purity >= 85%	32.0262	1
67-64-1	CC(C)=O	2-Propanone	1.12206	-Log10(LC50), mol/L	4	ECOTOX	Static Water, Purity >= 85%	58.0419	1
71-43-2	c1ccccc1	Benzene	3.92857	-Log10(LC50), mol/L	4	ECOTOX	Static Water, Purity >= 85%	78.047	1
10453-86-8	CC(C)=CC1C(C(=O)OCc2coc(Cc3ccccc3)c2)C1(C)C	2,2-Dimethyl-3-(2-methyl-1-propen-1-yl)cyclopropanecarboxylic acid [5-(phenylmethyl)-3-furanyl]methyl ester	8.03223	-Log10(LC50), mol/L	4	ECOTOX	Static Water, Purity >= 85%	338.188	1
107-02-8	C=CC=O	2-Propenal	6.28599	-Log10(LC50), mol/L	4	ECOTOX	Static Water, Purity >= 85%	56.0262	1
107-18-6	OCC=C	2-Propen-1-ol	4.73436	-Log10(LC50), mol/L	4	ECOTOX	Static Water, Purity >= 85%	58.0419	1
107-21-1	OCCO	1,2-Ethanediol	0.291309	-Log10(LC50), mol/L	4	ECOTOX	Static Water, Purity >= 85%	62.0368	1
1071-83-6	OC(=O)CNC[P](O)(O)=O	N-(Phosphonomethyl)glycine	3.0211	-Log10(LC50), mol/L	4	ECOTOX	Static Water, Purity >= 85%	169.014	1
109-86-4	COCCO	2-Methoxyethanol	2.88111	-Log10(LC50), mol/L	4	ECOTOX	Static Water, Purity >= 85%	76.0524	1
111988-49-9	Clc1ccc(CN2CCSC2=NC#N)cn1	[N(Z)]-N-[3-[(6-Chloro-3-pyridinyl)methyl]-2-thiazolidinylidene]cyanamide	3.92143	-Log10(LC50), mol/L	4	ECOTOX	Static Water, Purity >= 85%	252.024	1
115-29-7	ClC1=C(Cl)C2(Cl)C3CO[S](=O)OCC3C1(Cl)C2(Cl)Cl	6,7,8,9,10,10-Hexachloro-1,5,5a,6,9,9a-hexahydro-6,9-methano-2,4,3-benzodioxathiepin 3-oxide	8.47065	-Log10(LC50), mol/L	4	ECOTOX	Static Water, Purity >= 85%	403.817	1
117-81-7	CCCCC(CC)COC(=O)c1ccccc1C(=O)OCC(CC)CCCC	1,2-Benzenedicarboxylic acid, 1,2-Bis(2-ethylhexyl)ester	3.59137	-Log10(LC50), mol/L	4	ECOTOX	Static Water, Purity >= 85%	390.277	1
1194-65-6	Clc1cccc(Cl)c1C#N	2,6-Dichlorobenzonitrile	4.48511	-Log10(LC50), mol/L	4	ECOTOX	Static Water, Purity >= 85%	170.964	1
119446-68-3	CC1COC(Cn2cncn2)(O1)c3ccc(Oc4ccc(Cl)cc4)cc3Cl	1-[[2-[2-Chloro-4-(4-chlorophenoxyl)phenyl]-4-methyl-1,3-dioxolan-2-yl]methyl]-1H-1,2,4-triazole	5.69904	-Log10(LC50), mol/L	4	ECOTOX	Static Water, Purity >= 85%	405.065	1
121-75-5	CCOC(=O)CC(S[P](=S)(OC)OC)C(=O)OCC	[(Dimethoxyphosphinothioyl)thio]butanedioic acid, Diethyl ester	6.4232	-Log10(LC50), mol/L	4	ECOTOX	Static Water, Purity >= 85%	330.036	1
122-34-9	CCNc1nc(Cl)nc(NCC)n1	6-Chloro-N,N'-diethyl-1,3,5-triazine-2,4-diamine	3.563	-Log10(LC50), mol/L	4	ECOTOX	Static Water, Purity >= 85%	201.078	1
12674-11-2	Clc1cccc(c1)c2cc(Cl)cc(Cl)c2	Aroclor 1016	6.27784	-Log10(LC50), mol/L	4	ECOTOX	Static Water, Purity >= 85%	255.961	1
13071-79-9	CCO[P](=S)(OCC)SCSC(C)(C)C	Phosphorodithioic acid S-[[(1,1-dimethylethyl)thio]O,O-diethylmethyl]ester	7.41154	-Log10(LC50), mol/L	4	ECOTOX	Static Water, Purity >= 85%	288.044	1
13194-48-4	CCCS[P](=O)(OCC)SCCC	Phosphorodithioic acid O-ethyl S,S-dipropyl ester	5.32322	-Log10(LC50), mol/L	4	ECOTOX	Static Water, Purity >= 85%	242.056	1
133-06-2	ClC(Cl)(Cl)SN1C(=O)C2CC=CCC2C1=O	3a,4,7,7a-Tetrahydro-2-[(trichloromethyl)thio]-1H-isoindole-1,3-(2H)-dione	6.61106	-Log10(LC50), mol/L	4	ECOTOX	Static Water, Purity >= 85%	298.934	1
133-07-3	ClC(Cl)(Cl)SN1C(=O)c2ccccc2C1=O	2-[(Trichloromethyl)thio]-1H-isoindole-1,3(2H)dione	6.87861	-Log10(LC50), mol/L	4	ECOTOX	Static Water, Purity >= 85%	294.903	1
1330-20-7	Cc1cccc(C)c1	Dimethylbenzene	3.91168	-Log10(LC50), mol/L	4	ECOTOX	Static Water, Purity >= 85%	106.078	1
13356-08-6	O(|[Sn](CC(C)(C)c1ccccc1)(CC(C)(C)c2ccccc2)CC(C)(C)c3ccccc3)|[Sn](CC(C)(C)c4ccccc4)(CC(C)(C)c5ccccc5)CC(C)(C)c6ccccc6	1,1,1,3,3,3-Hexakis(2-methyl-2-phenylpropyl)distannoxane	8.49942	-Log10(LC50), mol/L	4	ECOTOX	Static Water, Purity >= 85%	1052.68	1
135410-20-7	CN(Cc1ccc(Cl)nc1)C(C)=NC#N	(1E)-N-[(6-Chloro-3-pyridinyl)methyl]-N'-cyano-N-methylethanimidamide	3.34648	-Log10(LC50), mol/L	4	ECOTOX	Static Water, Purity >= 85%	222.067	1
138261-41-3	[O-][N+](=O)NC1=NCCN1Cc2ccc(Cl)nc2	(2E)-1-[(6-Chloro-3-pyridinyl)methyl]-N-nitro-2-imidazolidinimine	3.21337	-Log10(LC50), mol/L	4	ECOTOX	Static Water, Purity >= 85%	255.052	1
141-66-2	CO[P](=O)(OC)OC(/C)=C/C(=O)N(C)C	Phosphoric acid, (1E)-3-(Dimethylamino)-1-methyl-3-oxo-1-propen-1-yl dimethyl ester	4.57555	-Log10(LC50), mol/L	4	ECOTOX	Static Water, Purity >= 85%	237.077	1
1563-66-2	CNC(=O)Oc1cccc2CC(C)(C)Oc12	2,3-Dihydro-2,2-dimethyl-7-benzofuranol 7-(N-methylcarbamate)	5.67559	-Log10(LC50), mol/L	4	ECOTOX	Static Water, Purity >= 85%	221.105	1
1582-09-8	CCCN(CCC)c1c(cc(cc1[N+]([O-])=O)C(F)(F)F)[N+]([O-])=O	2,6-Dinitro-N,N-dipropyl-4-(trifluoromethyl)benzenamine	6.57309	-Log10(LC50), mol/L	4	ECOTOX	Static Water, Purity >= 85%	335.109	1
15972-60-8	CCc1cccc(CC)c1N(COC)C(=O)CCl	2-Chloro-N-(2,6-diethylphenyl)-N-(methoxymethyl)acetamide	5.10772	-Log10(LC50), mol/L	4	ECOTOX	Static Water, Purity >= 85%	269.118	1
165252-70-0	CN=C(NCC1CCOC1)N[N+]([O-])=O	N''-Methyl-N-nitro-N'-[(tetrahydro-3-furanyl)methyl]guanidine	3.30776	-Log10(LC50), mol/L	4	ECOTOX	Static Water, Purity >= 85%	202.107	1
16752-77-5	CNC(=O)O\N=C(/C)SC	N-[[(Methylamino)carbonyl]oxy]ethanimidothioic acid methyl ester	4.96149	-Log10(LC50), mol/L	4	ECOTOX	Static Water, Purity >= 85%	162.046	1
178928-70-6	OC(CN1NC=NC1=S)(Cc2ccccc2Cl)C3(Cl)CC3	2-[2-(1-Chlorocyclopropyl)-3-(2-chlorophenyl)-2-hydroxypropyl]-1,2-dihydro-3H-1,2,4-triazole-3-thione	5.27288	-Log10(LC50), mol/L	4	ECOTOX	Static Water, Purity >= 85%	343.031	1
1861-32-1	COC(=O)c1c(Cl)c(Cl)c(c(Cl)c1Cl)C(=O)OC	2,3,5,6-Tetrachloro-1,4-benzenedicarboxylic acid, 1-4-Dimethyl ester	4.69884	-Log10(LC50), mol/L	4	ECOTOX	Static Water, Purity >= 85%	329.902	1
1897-45-6	Clc1c(Cl)c(C#N)c(Cl)c(C#N)c1Cl	2,4,5,6-Tetrachloro-1,3-benzenedicarbonitrile	6.63253	-Log10(LC50), mol/L	4	ECOTOX	Static Water, Purity >= 85%	263.882	1
1912-24-9	CCNc1nc(Cl)nc(NC(C)C)n1	6-Chloro-N-ethyl-N'-(1-methylethyl)-1,3,5-triazine-2,4-diamine	4.60835	-Log10(LC50), mol/L	4	ECOTOX	Static Water, Purity >= 85%	215.094	1
1918-16-7	CC(C)N(C(=O)CCl)c1ccccc1	2-Chloro-N-(1-methylethyl)-N-phenylacetamide	3.64606	-Log10(LC50), mol/L	4	ECOTOX	Static Water, Purity >= 85%	211.076	1
2051-60-7	Clc1ccccc1c2ccccc2	2-Chlorobiphenyl	5.45012	-Log10(LC50), mol/L	4	ECOTOX	Static Water, Purity >= 85%	188.039	1
2051-61-8	Clc1cccc(c1)c2ccccc2	3-Chloro-1,1'-biphenyl	5.30043	-Log10(LC50), mol/L	4	ECOTOX	Static Water, Purity >= 85%	188.039	1
2051-62-9	Clc1ccc(cc1)c2ccccc2	4-Chloro-1,1'-biphenyl	5.36576	-Log10(LC50), mol/L	4	ECOTOX	Static Water, Purity >= 85%	188.039	1
21087-64-9	CSC1=NN=C(C(=O)N1N)C(C)(C)C	4-Amino-6-(1,1-dimethylethyl)-3-methylthio)-1,2,4-triazin-5(4H)-one	3.54581	-Log10(LC50), mol/L	4	ECOTOX	Static Water, Purity >= 85%	214.089	1
210880-92-5	CN=C(NCc1sc(Cl)nc1)N[N+]([O-])=O	[C(E)]-N-[(2-Chloro-5-thiazolyl)methyl]-N'-methyl-N''-nitroguanidine	3.37173	-Log10(LC50), mol/L	4	ECOTOX	Static Water, Purity >= 85%	249.009	1
23135-22-0	CNC(=O)O\N=C(SC)\C(=O)N(C)C	2-(Dimethylamino)-N-[[(methylamino)carbonyl]oxy]-2-oxo-ethanimidothioic acid methyl ester	4.71733	-Log10(LC50), mol/L	4	ECOTOX	Static Water, Purity >= 85%	219.068	1
2437-79-8	Clc1ccc(c(Cl)c1)c2ccc(Cl)cc2Cl	2,2',4,4'-Tetrachloro-1,1-biphenyl	6.3831	-Log10(LC50), mol/L	4	ECOTOX	Static Water, Purity >= 85%	289.922	1
27314-13-2	CNC1=C(Cl)C(=O)N(N=C1)c2cccc(c2)C(F)(F)F	4-Chloro-5-(methylamino)-2-[3-(trifluoromethyl)phenyl]-3(2H)-pyridazinone	4.57301	-Log10(LC50), mol/L	4	ECOTOX	Static Water, Purity >= 85%	303.039	1
2921-88-2	CCO[P](=S)(OCC)Oc1nc(Cl)c(Cl)cc1Cl	Phosphorothioic acid, O,O-Diethyl O-(3,5,6-trichloro-2-pyridinyl) ester	7.27498	-Log10(LC50), mol/L	4	ECOTOX	Static Water, Purity >= 85%	348.926	1
29457-72-5	[Li+].[O-][S](=O)(=O)C(F)(F)C(F)(F)C(F)(F)C(F)(F)C(F)(F)C(F)(F)C(F)(F)C(F)(F)F	1,1,2,2,3,3,4,4,5,5,6,6,7,7,8,8,8-Heptadecafluoro-1-octanesulfonic acid, Lithium salt	5.08085	-Log10(LC50), mol/L	4	ECOTOX	Static Water, Purity >= 85%	505.946	1
298-00-0	CO[P](=S)(OC)Oc1ccc(cc1)[N+]([O-])=O	O,O-Dimethyl O-(4-nitrophenyl) ester phosphorothioic acid	4.91143	-Log10(LC50), mol/L	4	ECOTOX	Static Water, Purity >= 85%	263.002	1
298-04-4	CCO[P](=S)(OCC)SCCSCC	Phosphorodithioic acid, O,O-Diethyl-S-[2-(ethylthio)ethyl] ester	5.05308	-Log10(LC50), mol/L	4	ECOTOX	Static Water, Purity >= 85%	274.028	1
301-12-2	CC[S](=O)CCS[P](=O)(OC)OC	Phosphorothioic acid, S-[2-(Ethylsulfinyl)ethyl] O,O-dimethyl ester	5.52764	-Log10(LC50), mol/L	4	ECOTOX	Static Water, Purity >= 85%	246.015	1
30560-19-1	CO[P](=O)(NC(C)=O)SC	N-Acetylphosphoramidothioic acid O,S-dimethyl ester	2.41055	-Log10(LC50), mol/L	4	ECOTOX	Static Water, Purity >= 85%	183.012	1
330-54-1	CN(C)C(=O)Nc1ccc(Cl)c(Cl)c1	N'-(3,4-Dichlorophenyl)-N,N-dimethylurea	4.55474	-Log10(LC50), mol/L	4	ECOTOX	Static Water, Purity >= 85%	232.017	1
330-55-2	CON(C)C(=O)Nc1ccc(Cl)c(Cl)c1	N'-(3,4-Dichlorophenyl)-N-methoxy-N-methylurea	4.90522	-Log10(LC50), mol/L	4	ECOTOX	Static Water, Purity >= 85%	248.012	1
333-41-5	CCO[P](=S)(OCC)Oc1cc(C)nc(n1)C(C)C	O,O-Diethyl O-[6-methyl-2-(1-methylethyl)-4-pyrimidinyl] ester phosphorothioic acid	5.74003	-Log10(LC50), mol/L	4	ECOTOX	Static Water, Purity >= 85%	304.101	1
34256-82-1	CCOCN(C(=O)CCl)c1c(C)cccc1CC	2-Chloro-N-(ethoxymethyl)-N-(2-ethyl-6-methylphenyl)acetamide	5.60603	-Log10(LC50), mol/L	4	ECOTOX	Static Water, Purity >= 85%	269.118	1
361377-29-9	CO\N=C(C1=NOCCO1)/c2ccccc2Oc3ncnc(Oc4ccccc4Cl)c3F	(1E)-[2-[[6-(2-Chlorophenoxy)-5-fluoro-4-pyrimidinyl]oxy]phenyl](5,6-dihydro-1,4,2-dioxazin-3-yl)-methanone, O-Methyloxime	6.02245	-Log10(LC50), mol/L	4	ECOTOX	Static Water, Purity >= 85%	458.079	1
36734-19-7	CC(C)NC(=O)N1CC(=O)N(C1=O)c2cc(Cl)cc(Cl)c2	3-(3,5-Dichlorophenyl)-N-(1-methylethyl)-2,4-dioxo-1-imidazolidinecarboxamide	4.89399	-Log10(LC50), mol/L	4	ECOTOX	Static Water, Purity >= 85%	329.033	1
3765-57-9	COC(=O)c1c(Cl)c(Cl)c(c(Cl)c1Cl)C(=O)SC	2,3,5,6-Tetrachloro-4-[(methylthio)carbonyl]benzoic acid, Methyl ester	5.3928	-Log10(LC50), mol/L	4	ECOTOX	Static Water, Purity >= 85%	345.879	1
39148-24-8	[Al+3].CCO[P](=O)=O.CCO[P](=O)=O.CCO[P](=O)=O	Monoethyl ester phosphonic acid aluminum salt (3:1)	3.14396	-Log10(LC50), mol/L	4	ECOTOX	Static Water, Purity >= 85%	350.973	1
41198-08-7	CCCS[P](=O)(OCC)Oc1ccc(Br)cc1Cl	Phosphorothioic acid O-(4-bromo-2-chlorophenyl) O-ethyl S-propyl ester	7.2056	-Log10(LC50), mol/L	4	ECOTOX	Static Water, Purity >= 85%	371.935	1
4151-50-2	CCN[S](=O)(=O)C(F)(F)C(F)(F)C(F)(F)C(F)(F)C(F)(F)C(F)(F)C(F)(F)C(F)(F)F	N-Ethyl-1,1,2,2,3,3,4,4,5,5,6,6,7,7,8,8,8-heptadecafluoro-1-octanesulfonamide	5.10848	-Log10(LC50), mol/L	4	ECOTOX	Static Water, Purity >= 85%	526.985	1
43121-43-3	CC(C)(C)C(=O)C(Oc1ccc(Cl)cc1)n2cncn2	1-(4-Chlorophenoxy)-3,3-dimethyl-1-(1H-1,2,4-triazol-1-yl)-2-butanone	4.32088	-Log10(LC50), mol/L	4	ECOTOX	Static Water, Purity >= 85%	293.093	1
443-48-1	Cc1ncc(n1CCO)[N+]([O-])=O	2-Methyl-5-nitro-1H-imidazole-1-ethanol	2.6311	-Log10(LC50), mol/L	4	ECOTOX	Static Water, Purity >= 85%	171.064	1
50-29-3	Clc1ccc(cc1)C(c2ccc(Cl)cc2)C(Cl)(Cl)Cl	1,1'-(2,2,2-Trichloroethylidene)bis[4-chlorobenzene]	7.69825	-Log10(LC50), mol/L	4	ECOTOX	Static Water, Purity >= 85%	351.915	1
50471-44-8	CC1(OC(=O)N(C1=O)c2cc(Cl)cc(Cl)c2)C=C	3-(3,5-Dichlorophenyl)-5-ethenyl-5-methyl-2,4-oxazolidinedione	4.43697	-Log10(LC50), mol/L	4	ECOTOX	Static Water, Purity >= 85%	284.996	1
51-03-6	CCCCOCCOCCOCc1cc2OCOc2cc1CCC	5-[[2-(2-Butoxyethoxy)ethoxy]methyl]-6-propyl-1,3-benzodioxole	5.15505	-Log10(LC50), mol/L	4	ECOTOX	Static Water, Purity >= 85%	338.209	1
52645-53-1	CC1(C)[C@@H](C=C(Cl)Cl)[C@H]1C(=O)OCc2cccc(Oc3ccccc3)c2	3-(2,2-Dichloroethenyl)-2,2-dimethylcyclopropanecarboxylic acid, (3-Phenoxyphenyl)methyl ester	7.91216	-Log10(LC50), mol/L	4	ECOTOX	Static Water, Purity >= 85%	390.079	1
55219-65-3	CC(C)(C)C(O)C(Oc1ccc(Cl)cc1)n2cncn2	beta-(4-Chlorophenoxy)-alpha-(1,1-dimethylethyl)-1H-1,2,4-triazole-1-ethanol	4.19698	-Log10(LC50), mol/L	4	ECOTOX	Static Water, Purity >= 85%	295.109	1
56-72-4	CCO[P](=S)(OCC)Oc1ccc2C(=C(Cl)C(=O)Oc2c1)C	Phosphorothioic acid O-(3-chloro-4-methyl-2-oxo-2H-1-benzopyran-7-yl) O,O-diethyl ester	5.02789	-Log10(LC50), mol/L	4	ECOTOX	Static Water, Purity >= 85%	362.014	1
57837-19-1	COCC(=O)N(C(C)C(=O)OC)c1c(C)cccc1C	N-(2,6-Dimethylphenyl)-N-(methoxyacetyl)alanine methyl ester	3.32856	-Log10(LC50), mol/L	4	ECOTOX	Static Water, Purity >= 85%	279.147	1
58-89-9	ClC1C(Cl)C(Cl)C(Cl)C(Cl)C1Cl	(1alpha,2alpha,3beta,4alpha,5alpha,6beta)-1,2,3,4,5,6-Hexachlorocyclohexane	7.00893	-Log10(LC50), mol/L	4	ECOTOX	Static Water, Purity >= 85%	287.86	1
58842-20-9	[O-][N+](=O)\C=C1/NCCCS1	Tetrahydro-2-(nitromethylene)-2H-1,3-thiazine	3.13602	-Log10(LC50), mol/L	4	ECOTOX	Static Water, Purity >= 85%	160.031	1
60-51-5	CNC(=O)CS[P](=S)(OC)OC	Phosphorodithioic acid, O,O-Dimethyl S-[2-(methylamino)-2-oxoethyl] ester	4.48865	-Log10(LC50), mol/L	4	ECOTOX	Static Water, Purity >= 85%	229	1
60207-90-1	CCCC1COC(Cn2cncn2)(O1)c3ccc(Cl)cc3Cl	1-[[2-(2,4-Dichlorophenyl)-4-propyl-1,3-dioxolan-2-yl]methyl]-1H-1,2,4-triazole	5.05212	-Log10(LC50), mol/L	4	ECOTOX	Static Water, Purity >= 85%	341.07	1
63-25-2	CNC(=O)Oc1cccc2ccccc12	1-Naphthalenol methylcarbamate	5.05036	-Log10(LC50), mol/L	4	ECOTOX	Static Water, Purity >= 85%	201.079	1
66215-27-8	Nc1nc(N)nc(NC2CC2)n1	N-Cyclopropyl-1,3,5-triazine-2,4,6-triamine	3.27637	-Log10(LC50), mol/L	4	ECOTOX	Static Water, Purity >= 85%	166.097	1
66332-96-5	CC(C)Oc1cccc(NC(=O)c2ccccc2C(F)(F)F)c1	N-[3-(1-Methylethoxy)phenyl]-2-(trifluoromethyl)benzamide	4.77696	-Log10(LC50), mol/L	4	ECOTOX	Static Water, Purity >= 85%	323.113	1
68359-37-5	CC1(C)C(C=C(Cl)Cl)C1C(=O)OC(C#N)c2ccc(F)c(Oc3ccccc3)c2	3-(2,2-Dichloroethenyl)-2,2-dimethyl cyclopropanecarboxylic acid cyano(4-fluoro-3-phenoxyphenyl)methyl ester	8.80404	-Log10(LC50), mol/L	4	ECOTOX	Static Water, Purity >= 85%	433.065	1
68694-11-1	CCCOCC(=Nc1ccc(Cl)cc1C(F)(F)F)n2ccnc2	1-[(1E)-1-[[4-Chloro-2-(trifluoromethyl)phenyl]imino]-2-propoxyethyl]-1H-imidazole	5.7745	-Log10(LC50), mol/L	4	ECOTOX	Static Water, Purity >= 85%	345.086	1
71283-80-2	CCOC(=O)[C@@H](C)Oc1ccc(Oc2oc3cc(Cl)ccc3n2)cc1	(2R)-2-[4-[(6-Chloro-2-benzoxazolyl)oxy]phenoxy]propanoic acid, Ethyl ester	5.84159	-Log10(LC50), mol/L	4	ECOTOX	Static Water, Purity >= 85%	361.072	1
71751-41-2	CCC(C)[C@H]1O[C@@]2(C[C@@H]3C[C@@H](C\C=C(C)\[C@@H](O[C@H]4C[C@H](OC)[C@@H](O[C@H]5C[C@H](OC)[C@@H](O)[C@H](C)O5)[C@H](C)O4)[C@@H](C)/C=C/C=C/6CO[C@@H]7[C@H](O)C(=C[C@@H](C(=O)O3)[C@]67O)C)O2)C=C[C@@H]1C.CO[C@H]8C[C@@H](O[C@@H](C)[C@@H]8O)O[C@H]9[C@H](C)O[C@H](C[C@@H]9OC)O[C@H]/%10[C@@H](C)/C=C/C=C/%11CO[C@@H]%12[C@H](O)C(=C[C@@H](C(=O)O[C@H]%13C[C@@H](C\C=C%10C)O[C@@]%14(C%13)O[C@H](C(C)C)[C@@H]…	Avermectin B1	8.68199	-Log10(LC50), mol/L	4	ECOTOX	Static Water, Purity >= 85%	1730.97	1
72-54-8	ClC(Cl)C(c1ccc(Cl)cc1)c2ccc(Cl)cc2	1,1'-(2,2-Dichloroethylidene)bis[4-chlorobenzene]	6.65727	-Log10(LC50), mol/L	4	ECOTOX	Static Water, Purity >= 85%	317.954	1
72-55-9	Clc1ccc(cc1)C(=C(Cl)Cl)c2ccc(Cl)cc2	1,1'-(2,2-Dichloroethenylidene)bis[4-chlorobenzene]	6.99445	-Log10(LC50), mol/L	4	ECOTOX	Static Water, Purity >= 85%	315.938	1
72-56-0	CCc1ccc(cc1)C(C(Cl)Cl)c2ccc(CC)cc2	1,1'-(2,2-Dichloroethylidene)bis[4-ethylbenzene	7.8424	-Log10(LC50), mol/L	4	ECOTOX	Static Water, Purity >= 85%	306.094	1
732-11-6	CO[P](=S)(OC)SCN1C(=O)c2ccccc2C1=O	S-[(1,3-Dihydro-1,3-dioxo-2H-isoindol-2-yl)methyl]O,O-dimethyl ester, Phosphorodithioic acid	5.14637	-Log10(LC50), mol/L	4	ECOTOX	Static Water, Purity >= 85%	316.995	1
741-58-2	CC(C)O[P](=S)(OC(C)C)SCCN[S](=O)(=O)c1ccccc1	Phosphorodithioic acid, O,O-Bis(1-methylethyl) S-[2-[(phenylsulfonyl)amino]ethyl] ester	5.63982	-Log10(LC50), mol/L	4	ECOTOX	Static Water, Purity >= 85%	397.061	1
759-94-4	CCCN(CCC)C(=O)SCC	N,N-dipropylcarbamothioic acid S-ethyl ester	3.9654	-Log10(LC50), mol/L	4	ECOTOX	Static Water, Purity >= 85%	189.119	1
76-87-9	C1=CC=C(C=C1)[Sn+](C2=CC=CC=C2)C3=CC=CC=C3.[OH-]	Hydroxytriphenylstannane	7.16676	-Log10(LC50), mol/L	4	ECOTOX	Static Water, Purity >= 85%	367.029	1
76738-62-0	CC(C)(C)[C@@H](O)C(Cc1ccc(Cl)cc1)n2cncn2.CC(C)(C)[C@H](O)C(Cc3ccc(Cl)cc3)n4cncn4	(alphaR,betaR)-rel-beta-[(4-Chlorophenyl)methyl]-alpha-(1,1-dimethylethyl)-1H-1,2,4-triazole-1-ethanol	4.32404	-Log10(LC50), mol/L	4	ECOTOX	Static Water, Purity >= 85%	586.259	1
77182-82-2	[NH4+].C[P](O)(=O)CCC(N)C([O-])=O	2-Amino-4-(hydroxymethylphosphinyl)butanoic acid monoammonium salt	2.79168	-Log10(LC50), mol/L	4	ECOTOX	Static Water, Purity >= 85%	198.077	1
78587-05-0	C[C@H]1C(SC(=O)N1C(=O)NC2CCCCC2)c3ccc(Cl)cc3	(4R,5R)-rel-5-(4-Chlorophenyl)-N-cyclohexyl-4-methyl-2-oxo-3-thiazolidinecarboxamide	4.94461	-Log10(LC50), mol/L	4	ECOTOX	Static Water, Purity >= 85%	352.101	1
79-09-4	CCC(O)=O	Propanoic acid	3.09823	-Log10(LC50), mol/L	4	ECOTOX	Static Water, Purity >= 85%	74.0368	1
80844-07-1	CCOc1ccc(cc1)C(C)(C)COCc2cccc(Oc3ccccc3)c2	1-[[2-(4-Ethoxyphenyl)-2-methylpropoxy]methyl]-3-phenoxybenzene	8.05691	-Log10(LC50), mol/L	4	ECOTOX	Static Water, Purity >= 85%	376.204	1
81-81-2	CC(=O)CC(c1ccccc1)C2=C(O)Oc3ccccc3C2=O	4-Hydroxy-3-(3-oxo-1-phenylbutyl)-2H-1-benzopyran-2-one	2.78283	-Log10(LC50), mol/L	4	ECOTOX	Static Water, Purity >= 85%	308.105	1
81777-89-1	CC1(C)CON(Cc2ccccc2Cl)C1=O	2-[(2-Chlorophenyl)methyl]-4,4-dimethyl-3-isoxazolidinone	4.09977	-Log10(LC50), mol/L	4	ECOTOX	Static Water, Purity >= 85%	239.071	1
82558-50-7	CCC(C)(CC)c1cc(NC(=O)c2c(OC)cccc2OC)on1	N-[3-(1-Ethyl-1-methylpropyl)-5-isoxazolyl]-2,6-dimethyoxybenzamide	5.47997	-Log10(LC50), mol/L	4	ECOTOX	Static Water, Purity >= 85%	332.174	1
84-74-2	CCCCOC(=O)c1ccccc1C(=O)OCCCC	1,2-Benzenedicarboxylic acid, 1,2-Dibutyl ester	4.78962	-Log10(LC50), mol/L	4	ECOTOX	Static Water, Purity >= 85%	278.152	1
84087-01-4	OC(=O)c1c(Cl)ccc2cc(Cl)cnc12	3,7-Dichloro-8-quinolinecarboxylic acid	3.46028	-Log10(LC50), mol/L	4	ECOTOX	Static Water, Purity >= 85%	240.97	1
85-01-8	c1ccc2c(c1)ccc3ccccc23	Phenanthrene	4.74546	-Log10(LC50), mol/L	4	ECOTOX	Static Water, Purity >= 85%	178.078	1
86-73-7	C1c2ccccc2c3ccccc13	9H-Fluorene	5.3065	-Log10(LC50), mol/L	4	ECOTOX	Static Water, Purity >= 85%	166.078	1
87-86-5	Oc1c(Cl)c(Cl)c(Cl)c(Cl)c1Cl	2,3,4,5,6-Pentachlorophenol	6.28414	-Log10(LC50), mol/L	4	ECOTOX	Static Water, Purity >= 85%	263.847	1
90-43-7	Oc1ccccc1c2ccccc2	[1,1'-Biphenyl]-2-ol	4.70108	-Log10(LC50), mol/L	4	ECOTOX	Static Water, Purity >= 85%	170.073	1
91-20-3	c1ccc2ccccc2c1	Naphthalene	3.85596	-Log10(LC50), mol/L	4	ECOTOX	Static Water, Purity >= 85%	128.063	1
94-75-7	OC(=O)COc1ccc(Cl)cc1Cl	2-(2,4-Dichlorophenoxy)acetic acid	2.9025	-Log10(LC50), mol/L	4	ECOTOX	Static Water, Purity >= 85%	219.969	1
94361-06-5	CC(C1CC1)C(O)(Cn2cncn2)c3ccc(Cl)cc3	alpha-(4-Chlorophenyl)-alpha-(1-cyclopropylethyl)-1H-1,2,4-triazole-1-ethanol	4.18531	-Log10(LC50), mol/L	4	ECOTOX	Static Water, Purity >= 85%	291.114	1
950-37-8	COC1=NN(CS[P](=S)(OC)OC)C(=O)S1	Phosphorodithioic acid S-[(5-methoxy-2-oxo-1,3,4-thiadiazol-3(2H)yl)methyl] O,O-dimethyl ester	7.40077	-Log10(LC50), mol/L	4	ECOTOX	Static Water, Purity >= 85%	301.962	1
96-45-7	S=C1NCCN1	2-Imidazolidinethione	2.308	-Log10(LC50), mol/L	4	ECOTOX	Static Water, Purity >= 85%	102.025	1
98967-40-9	Cc1ccn2nc(nc2n1)[S](=O)(=O)Nc3c(F)cccc3F	N-(2,6-Difluorophenyl)-5-methyl-[1,2,4]triazolo[1,5-a]pyrimidine-2-sulfonamide	3.03482	-Log10(LC50), mol/L	4	ECOTOX	Static Water, Purity >= 85%	325.045	1
99-65-0	[O-][N+](=O)c1cccc(c1)[N+]([O-])=O	1,3-Dinitrobenzene	4.9949	-Log10(LC50), mol/L	4	ECOTOX	Static Water, Purity >= 85%	168.017	1
101200-48-0	CC1=NC(=NC(=N1)OC)N(C)C(=O)NS(=O)(=O)C2=CC=CC=C2C(=O)OC	Tribenuron-methyl	2.72864	-Log10(LC50), mol/L	4	EFSA	Pesticide Data	395.09	1
101205-02-1	CCC/C(=N\OCC)C=1C(=O)CC(CC=1O)C2CCCSC2	Cycloxydim	3.16969	-Log10(LC50), mol/L	4	EFSA	Pesticide Data	325.171	1
101463-69-8	O=C(NC(NC2=C(F)C=C(OC3=C(Cl)C=C(C(F)(F)F)C=C3)C=C2)=O)C1=C(F)C=CC=C1F	Flufenoxuron	7.98948	-Log10(LC50), mol/L	4	EFSA	Pesticide Data	488.036	1
102851-06-9	CC(C)[C@H](C(=O)OC(C#N)C1=CC(=CC=C1)OC2=CC=CC=C2)NC3=C(C=C(C=C3)C(F)(F)F)Cl	Tau-fluvalinate	7.80099	-Log10(LC50), mol/L	4	EFSA	Pesticide Data	502.127	1
103361-09-7	C#CCN1C(=O)COC2=CC(=C(C=C21)N3C(=O)C4=C(C3=O)CCCC4)F	Flumioxazin	5.1874	-Log10(LC50), mol/L	4	EFSA	Pesticide Data	354.102	1
104040-78-0	COC1=CC(=NC(=N1)NC(=O)NS(=O)(=O)C2=C(C=CC=N2)C(F)(F)F)OC	Flazasulfuron	4.26723	-Log10(LC50), mol/L	4	EFSA	Pesticide Data	407.051	1
106325-08-0	ClC3=C(C=CC=C3)C1OC(C4=CC=C(F)C=C4)1CN2N=CN=C2	Epoxiconazole	5.02036	-Log10(LC50), mol/L	4	EFSA	Pesticide Data	329.073	1
107534-96-3	OC(C(C)(C)C)(CN2N=CN=C2)CCC1=CC=C(Cl)C=C1	Tebuconazole	4.84389	-Log10(LC50), mol/L	4	EFSA	Pesticide Data	307.145	1
108-62-3	CC1OC(C)OC(C)OC(C)O1	2,4,6,8-Tetramethyl-1,3,5,7-tetraoxacyclooctane	3.37071	-Log10(LC50), mol/L	4	EFSA	Pesticide Data	176.105	1
110488-70-5	COC1=C(C=C(C=C1)/C(=C/C(=O)N2CCOCC2)/C3=CC=C(C=C3)Cl)OC	Dimethomorph	5.05637	-Log10(LC50), mol/L	4	EFSA	Pesticide Data	387.124	1
11141-17-6	C24(C(C3C1(C=COC1OC2C3)O)(C)O4)C6(C8C5(C(CC(C7(C5C(C6O)OC7)OC(=O)C)OC(=O)C)OC(/C(=C/C)C)=O)COC8(C(=O)OC)O)C	Azadirachtin A	7.17625	-Log10(LC50), mol/L	4	EFSA	Pesticide Data	720.263	1
111991-09-4	CN(C)C(=O)C1=C(N=CC=C1)S(=O)(=O)NC(=O)NC2=NC(=CC(=N2)OC)OC	Nicosulfuron	3.79533	-Log10(LC50), mol/L	4	EFSA	Pesticide Data	410.101	1
114311-32-9	CC(C)C1(C(=O)NC(=N1)C2=NC=C(C=C2C(=O)O)COC)C	Imazamox	3.39814	-Log10(LC50), mol/L	4	EFSA	Pesticide Data	305.138	1
116255-48-2	BrC1CC(CN2N=CN=C2)(C3=C(Cl)C=C(Cl)C=C3)OC1	Bromuconazole	5.34353	-Log10(LC50), mol/L	4	EFSA	Pesticide Data	374.954	1
117428-22-5	CO/C=C(\C1=CC=CC=C1COC2=CC=CC(=N2)C(F)(F)F)/C(=O)OC	Picoxystrobin	6.86582	-Log10(LC50), mol/L	4	EFSA	Pesticide Data	367.103	1
119168-77-3	O=C(NCC2=CC=C(C(C)(C)C)C=C2)C1=C(Cl)C(CC)=NN1C	Tebufenpyrad	7.04553	-Log10(LC50), mol/L	4	EFSA	Pesticide Data	333.161	1
120-23-0	C1=CC=C2C=C(C=CC2=C1)OCC(=O)O	2-Naphthyloxyacetic acid	4.92709	-Log10(LC50), mol/L	4	EFSA	Pesticide Data	202.063	1
120116-88-3	CC1=CC=C(C=C1)C2=C(N=C(N2S(=O)(=O)N(C)C)C#N)Cl	Cyazofamid	6.48122	-Log10(LC50), mol/L	4	EFSA	Pesticide Data	324.045	1
120162-55-2	Cn1nc(nn1)c2cnn(C)c2S(=O)(=O)NC(=O)Nc3nc(OC)cc(OC)n3	Azimsulfuron	3.43995	-Log10(LC50), mol/L	4	EFSA	Pesticide Data	424.103	1
120928-09-8	CC(C)(C)C3=CC=C(C=C3)CCOC1=NC=NC2=C1C=CC=C2	Fenazaquin	7.66642	-Log10(LC50), mol/L	4	EFSA	Pesticide Data	306.173	1
121552-61-2	CC1=NC(NC3=CC=CC=C3)=NC(C2CC2)=C1	Cyprodinil	5.22209	-Log10(LC50), mol/L	4	EFSA	Pesticide Data	225.127	1
122-14-5	COP(=S)(OC)Oc1ccc(c(C)c1)[N+](=O)[O-]	Fenitrothion	5.32856	-Log10(LC50), mol/L	4	EFSA	Pesticide Data	277.017	1
122-39-4	N(c1ccccc1)c2ccccc2	Diphenylamine	4.88569	-Log10(LC50), mol/L	4	EFSA	Pesticide Data	169.089	1
122931-48-0	O=S(C1=NC=CC=C1S(CC)(=O)=O)(NC(NC2=NC(OC)=CC(OC)=N2)=O)=O	Rimsulfuron	3.04347	-Log10(LC50), mol/L	4	EFSA	Pesticide Data	431.057	1
123-33-1	C1=CC(=O)NNC1=O	Maleic hydrazide	3.1495	-Log10(LC50), mol/L	4	EFSA	Pesticide Data	112.027	1
125401-92-5	COC1=CC(=NC(=N1)OC2=C(C(=CC=C2)OC3=NC(=CC(=N3)OC)OC)C(=O)[O-])OC.[Na+]	Bispyribac-sodium	3.67751	-Log10(LC50), mol/L	4	EFSA	Pesticide Data	452.094	1
126535-15-7	CC1=CC=CC(=C1S(=O)(=O)NC(=O)NC2=NC(=NC(=N2)OCC(F)(F)F)N(C)C)C(=O)OC	Triflusulfuron-methyl	2.82873	-Log10(LC50), mol/L	4	EFSA	Pesticide Data	492.104	1
128621-72-7	O=C(O)C(Cl)Cc1cc(c(F)cc1Cl)N2N=C(C)N(C2=O)C(F)F	Carfentrazone	3.58669	-Log10(LC50), mol/L	4	EFSA	Pesticide Data	383.005	1
128639-02-1	CCOC(=O)C(Cc1cc(c(cc1Cl)F)n2c(=O)n(c(n2)C)C(F)F)Cl	Carfentrazone-ethyl	5.40976	-Log10(LC50), mol/L	4	EFSA	Pesticide Data	411.036	1
130561-48-7	O=C(O)C2=NN(c1ccc(Cl)cc1)c3cccc(OCCOC)c3C2=O	Sintofen (aka cintofen)	2.81707	-Log10(LC50), mol/L	4	EFSA	Pesticide Data	374.067	1
131341-86-1	FC3(F)OC(C(O3)=CC=C2)=C2C1=CNC=C1C#N	Fludioxonil	6.03279	-Log10(LC50), mol/L	4	EFSA	Pesticide Data	248.04	1
131807-57-3	CC1(C(=O)N(C(=O)O1)NC2=CC=CC=C2)C3=CC=C(C=C3)OC4=CC=CC=C4	Famoxadone	7.53163	-Log10(LC50), mol/L	4	EFSA	Pesticide Data	374.127	1
131860-33-8	N#CC1=CC=CC=C1OC2=NC=NC(OC3=CC=CC=C3/C(C(OC)=O)=C\OC)=C2	Azoxystrobin	5.93333	-Log10(LC50), mol/L	4	EFSA	Pesticide Data	403.117	1
131983-72-7	OC1(CN2N=CN=C2)C(C)(C)CCC1=CC3=CC=C(Cl)C=C3	Triticonazole	4.94493	-Log10(LC50), mol/L	4	EFSA	Pesticide Data	317.129	1
134098-61-6	CC1=NN(C(=C1/C=N/OCC2=CC=C(C=C2)C(=O)OC(C)(C)C)OC3=CC=CC=C3)C	Fenpyroximate	8.6033	-Log10(LC50), mol/L	4	EFSA	Pesticide Data	421.2	1
135158-54-2	CSC(=O)C1=C2C(=CC=C1)N=NS2	Acibenzolar-S-methyl	5.42275	-Log10(LC50), mol/L	4	EFSA	Pesticide Data	209.992	1
13598-36-2	OP(O)O	Phosphonic acid	2.96127	-Log10(LC50), mol/L	4	EFSA	Pesticide Data	81.982	1
139528-85-1	Clc3c(C)ccc(Cl)c3NS(=O)(=O)c1nc2nc(cc(OC)n2n1)OC	Metosulam	4.15328	-Log10(LC50), mol/L	4	EFSA	Pesticide Data	417.007	1
139968-49-3	C1=CC(=CC(=C1)C(F)(F)F)C(=NNC(=O)NC2=CC=C(C=C2)OC(F)(F)F)CC3=CC=C(C=C3)C#N	Metaflumizone	6.34632	-Log10(LC50), mol/L	4	EFSA	Pesticide Data	506.118	1
141112-29-0	CS(=O)(=O)C1=C(C=CC(=C1)C(F)(F)F)C(=O)C2=C(ON=C2)C3CC3	Isoxaflutole	5.3247	-Log10(LC50), mol/L	4	EFSA	Pesticide Data	359.044	1
143390-89-0	CC1=CC=CC=C1OCC2=CC=CC=C2/C(=N\OC)/C(=O)OC	Kresoxim-methyl	6.21697	-Log10(LC50), mol/L	4	EFSA	Pesticide Data	313.131	1
143807-66-3	CC1=CC(=CC(=C1)C(=O)N(C(C)(C)C)NC(=O)C2=C(C3=C(C=C2)OCCC3)C)C	Chromafenozide	4.94274	-Log10(LC50), mol/L	4	EFSA	Pesticide Data	394.226	1
144740-54-5	COC1=CC(=NC(=N1)[N-]C(=O)NS(=O)(=O)C2=C(C=CC(=N2)C(F)(F)F)C(=O)OC)OC.[Na+]	Flupyrsulfuron-methyl-sodium	3.01547	-Log10(LC50), mol/L	4	EFSA	Pesticide Data	487.039	1
148-24-3	C1=CC2=C(C(=C1)O)N=CC=C2	8-Hydroxyquinoline	4.8605	-Log10(LC50), mol/L	4	EFSA	Pesticide Data	145.053	1
148477-71-8	O=C2OC1(C(OC(C(CC)(C)C)=O)=C2C3=CC(Cl)=CC(Cl)=C3)CCCCC1	Spirodiclofen	7.06759	-Log10(LC50), mol/L	4	EFSA	Pesticide Data	410.105	1
149961-52-4	CC1=CC(=C(C=C1)C)OCC2=CC=CC=C2C(=NOC)C(=O)NC	Dimoxystrobin	6.87595	-Log10(LC50), mol/L	4	EFSA	Pesticide Data	326.163	1
15165-67-0	Clc1cc(Cl)ccc1O[C@H](C)C(=O)O	Dichlorprop-P	3.1931	-Log10(LC50), mol/L	4	EFSA	Pesticide Data	233.985	1
15299-99-7	CCN(CC)C(=O)C(C)Oc2cccc1ccccc12	Napropamide	4.61368	-Log10(LC50), mol/L	4	EFSA	Pesticide Data	271.157	1
161326-34-7	CC1(C(=O)N(C(=N1)SC)NC2=CC=CC=C2)C3=CC=CC=C3	Fenamidone	5.62368	-Log10(LC50), mol/L	4	EFSA	Pesticide Data	311.109	1
1698-60-8	NC1=C(Cl)C(=O)N(N=C1)c2ccccc2	Chloridazon	3.72851	-Log10(LC50), mol/L	4	EFSA	Pesticide Data	221.036	1
173662-97-0	CC1=CC(=C(C=C1)C)OCC2=CC=CC=C2C(C(=O)NC)OC	Mandestrobin	5.5715	-Log10(LC50), mol/L	4	EFSA	Pesticide Data	313.168	1
177406-68-7	C[C@H](C1=NC2=C(S1)C=C(C=C2)F)NC(=O)[C@@H](C(C)C)NC(=O)OC(C)C	Benthiavalicarb-isopropyl	4.5811	-Log10(LC50), mol/L	4	EFSA	Pesticide Data	381.152	1
179101-81-6	C1=CC(=NC(=C1)OCCCOC2=C(C=C(C=C2Cl)OCC=C(Cl)Cl)Cl)C(F)(F)F	Pyridalyl	5.99031	-Log10(LC50), mol/L	4	EFSA	Pesticide Data	488.968	1
1861-40-1	CCCCN(CC)C1=C(C=C(C=C1[N+](=O)[O-])C(F)(F)F)[N+](=O)[O-]	Benfluralin	6.6167	-Log10(LC50), mol/L	4	EFSA	Pesticide Data	335.109	1
189278-12-4	Ic1ccc2N=C(OCCC)N(CCC)C(=O)c2c1	Proquinazid	6.02776	-Log10(LC50), mol/L	4	EFSA	Pesticide Data	372.033	1
19044-88-3	[O-][N+](=O)c1cc(cc([N+]([O-])=O)c1N(CCC)CCC)S(N)(=O)=O	Oryzalin	5.08283	-Log10(LC50), mol/L	4	EFSA	Pesticide Data	346.095	1
1918-02-1	C1(=C(C(=NC(=C1Cl)Cl)C(=O)O)Cl)N	Picloram	4.43559	-Log10(LC50), mol/L	4	EFSA	Pesticide Data	239.926	1
19666-30-9	CC(C)OC1=C(C=C(C(=C1)N2C(=O)OC(=N2)C(C)(C)C)Cl)Cl	Oxadiazon	5.45746	-Log10(LC50), mol/L	4	EFSA	Pesticide Data	344.069	1
20859-73-8	[Al]#P	Aluminium phosphide	7.09285	-Log10(LC50), mol/L	4	EFSA	Pesticide Data	57.9553	1
2164-08-1	O=C1NC2=C(CCC2)C(=O)N1C3CCCCC3	Lenacil	5.06844	-Log10(LC50), mol/L	4	EFSA	Pesticide Data	234.137	1
2164-17-2	CN(C)C(=O)Nc1cccc(c1)C(F)(F)F	Fluometuron	3.88852	-Log10(LC50), mol/L	4	EFSA	Pesticide Data	232.082	1
220899-03-6	CC1=CC(=C(C(=C1C(=O)C2=C(C=CC(=C2C)Br)OC)OC)OC)OC	Metrafenone	5.69691	-Log10(LC50), mol/L	4	EFSA	Pesticide Data	408.057	1
22373-78-0	CCC1(CCC(O1)C2(CCC3(O2)CC(C(C(O3)C(C)C(C(C)C(=O)[O-])OC)C)O)C)C4C(CC(O4)C5C(CC(C(O5)(CO)O)C)C)C.[Na+]	Monensin sodium	5.56621	-Log10(LC50), mol/L	4	EFSA	Pesticide Data	692.411	1
2303-17-5	CC(C)N(C(C)C)C(=O)SCC(=C(Cl)Cl)Cl	Tri-allate	5.50372	-Log10(LC50), mol/L	4	EFSA	Pesticide Data	303.002	1
2310-17-0	CCOP(=S)(OCC)SCN1C(=O)Oc2cc(Cl)ccc12	Phosalone	5.76531	-Log10(LC50), mol/L	4	EFSA	Pesticide Data	366.987	1
23103-98-2	CC1=C(N=C(N=C1OC(=O)N(C)C)N(C)C)C	Pirimicarb	3.47921	-Log10(LC50), mol/L	4	EFSA	Pesticide Data	238.143	1
2312-35-8	CC(C)(C)c1ccc(cc1)OC2CCCCC2OS(=O)OCC#C	Propargite	6.91079	-Log10(LC50), mol/L	4	EFSA	Pesticide Data	350.155	1
239110-15-7	C1=CC(=C(C(=C1)Cl)C(=O)NCC2=C(C=C(C=N2)C(F)(F)F)Cl)Cl	Fluopicolide	6.02572	-Log10(LC50), mol/L	4	EFSA	Pesticide Data	381.965	1
243973-20-8	CCC1=CC(=CC(=C1C2=C(N3CCOCCN3C2=O)OC(=O)C(C)(C)C)CC)C	Pinoxaden	4.58948	-Log10(LC50), mol/L	4	EFSA	Pesticide Data	400.236	1
25057-89-0	CC(C)N1C(=O)C2=CC=CC=C2NS1(=O)=O	Bentazone	3.69368	-Log10(LC50), mol/L	4	EFSA	Pesticide Data	240.057	1
2593-15-9	ClC(Cl)(Cl)C1=NSC(OCC)=N1	Etridiazole	5.01058	-Log10(LC50), mol/L	4	EFSA	Pesticide Data	245.919	1
2797-51-5	NC1=C(Cl)C(=O)c2ccccc2C1=O	Quinoclamine	6.51665	-Log10(LC50), mol/L	4	EFSA	Pesticide Data	207.009	1
283594-90-1	O=C(CC(C)(C)C)OC1=C(C3=C(C)C=C(C)C=C3C)C(OC21CCCC2)=O	Spiromesifen	7.36433	-Log10(LC50), mol/L	4	EFSA	Pesticide Data	370.214	1
28772-56-7	C1=CC=C(C=C1)C(CC(C2=CC=C(C=C2)C3=CC=C(C=C3)Br)O)C4=C(C5=CC=CC=C5OC4=O)O	Bromadiolone	4.81796	-Log10(LC50), mol/L	4	EFSA	Pesticide Data	526.078	1
288-88-0	C1=NC=NN1	1,2,4-Triazole	2.14183	-Log10(LC50), mol/L	4	EFSA	Pesticide Data	69.0327	1
29232-93-7	CCN(CC)c1nc(C)cc(OP(=S)(OC)OC)n1	Pirimiphos-methyl	6.18341	-Log10(LC50), mol/L	4	EFSA	Pesticide Data	305.096	1
298-14-6	C(=O)(O)[O-].[K+]	Potassium hydrogen carbonate	1.92063	-Log10(LC50), mol/L	4	EFSA	Pesticide Data	99.9563	1
3100-04-7	CC1=CC1	1-Methylcyclopropene formulation (BAS 5-80)	4.74779	-Log10(LC50), mol/L	4	EFSA	Pesticide Data	54.047	1
31717-87-0	CC1CN(CC(O1)C)C2CCCCCCCCCCC2.CC(=O)O	Dodemorph acetate	5.44322	-Log10(LC50), mol/L	4	EFSA	Pesticide Data	341.293	1
317815-83-1	CC1=C(C(=CS1)C(=O)OC)S(=O)(=O)NC(=O)N2C(=O)N(C(=N2)OC)C	Thiencarbazone-methyl	3.57407	-Log10(LC50), mol/L	4	EFSA	Pesticide Data	390.03	1
35367-38-5	Fc1cccc(F)c1C(=O)NC(=O)Nc2ccc(Cl)cc2	Diflubenzuron formulation (Dimilin WG 80)	3.48281	-Log10(LC50), mol/L	4	EFSA	Pesticide Data	310.032	1
35554-44-0	C=CCOC(CN1C=CN=C1)C2=C(C=C(C=C2)Cl)Cl	Imazalil	5.3011	-Log10(LC50), mol/L	4	EFSA	Pesticide Data	296.048	1
3878-19-1	o1cccc1c2nc3ccccc3[nH]2	Fuberidazole	5.30593	-Log10(LC50), mol/L	4	EFSA	Pesticide Data	184.064	1
40020-01-7	C1=CC=C(C=C1)C2=NN=C(C=C2O)Cl	Pyridafol	4.1044	-Log10(LC50), mol/L	4	EFSA	Pesticide Data	206.025	1
41394-05-2	O=C1C(C2=CC=CC=C2)=NN=C(C)N1N	Metamitron	3.02678	-Log10(LC50), mol/L	4	EFSA	Pesticide Data	202.085	1
41483-43-6	O=S(OC1=C(CCCC)C(C)=NC(NCC)=N1)(N(C)C)=O	Bupirimate	5.4999	-Log10(LC50), mol/L	4	EFSA	Pesticide Data	316.157	1
422556-08-9	COC1=CC(=NC2=NC(=NN12)NS(=O)(=O)C3=C(C=CN=C3OC)C(F)(F)F)OC	Pyroxsulam	4.8667	-Log10(LC50), mol/L	4	EFSA	Pesticide Data	434.062	1
468-44-0	C[C@@]12[C@H](CC[C@@]3([C@@H]1[C@@H]([C@]45[C@H]3CC[C@H](C4)C(=C)C5)C(=O)O)OC2=O)O	Gibberellin A4	5.40747	-Log10(LC50), mol/L	4	EFSA	Pesticide Data	332.162	1
50-81-7	C([C@@H]([C@@H]1C(=C(C(=O)O1)O)O)O)O	Ascorbic acid	2.23699	-Log10(LC50), mol/L	4	EFSA	Pesticide Data	176.032	1
50563-36-5	ClCC(=O)N(CCOC)c1c(C)cccc1C	Dimethachlor	4.81565	-Log10(LC50), mol/L	4	EFSA	Pesticide Data	255.103	1
510-75-8	C[C@@]12[C@H](C=C[C@@]3([C@@H]1[C@@H]([C@]45[C@H]3CC[C@H](C4)C(=C)C5)C(=O)O)OC2=O)O	Gibberellin A7	5.40483	-Log10(LC50), mol/L	4	EFSA	Pesticide Data	330.147	1
5234-68-4	CC1=C(SCCO1)C(=O)Nc2ccccc2	Carboxin	5.00946	-Log10(LC50), mol/L	4	EFSA	Pesticide Data	235.067	1
52888-80-9	CCCN(CCC)C(=O)SCc1ccccc1	Prosulfocarb	5.47563	-Log10(LC50), mol/L	4	EFSA	Pesticide Data	251.134	1
53112-28-0	CC1=NC(NC2=CC=CC=C2)=NC(C)=C1	Pyrimethanil	4.27543	-Log10(LC50), mol/L	4	EFSA	Pesticide Data	199.111	1
5406-86-0	CC(C)(C)c1ccc(CCO)cc1	4-(1,1-Dimethylethyl)benzene ethanol	4.1269	-Log10(LC50), mol/L	4	EFSA	Pesticide Data	178.136	1
55179-31-2	CC(C)(C)C(O)C(Oc1ccc(cc1)c2ccccc2)n3cncn3	Bitertanol	5.19745	-Log10(LC50), mol/L	4	EFSA	Pesticide Data	337.179	1
55512-33-9	CCCCCCCCSC(=O)OC1=CC(=NN=C1C2=CC=CC=C2)Cl	Pyridate	5.5733	-Log10(LC50), mol/L	4	EFSA	Pesticide Data	378.117	1
556-61-6	CN=C=S	Methyl isothiocyanate	6.13822	-Log10(LC50), mol/L	4	EFSA	Pesticide Data	72.9986	1
55721-31-8	CCC(C1CCC(C(O1)C(C)C(C(C)C(=O)C(CC)C2C(CC(C3(O2)C=CC(C4(O3)CCC(O4)(C)C5CCC(C(O5)C)(CC)O)O)C)C)O)C)C(=O)O.[Na]	Salinomycin sodium	5.658	-Log10(LC50), mol/L	4	EFSA	Pesticide Data	773.482	1
56073-07-5	C1C(CC2=CC=CC=C2C1C3=C(C4=CC=CC=C4OC3=O)O)C5=CC=C(C=C5)C6=CC=CC=C6	Difenacoum	6.84137	-Log10(LC50), mol/L	4	EFSA	Pesticide Data	444.173	1
57018-04-9	S=P(OC)(OC)OC1=C(Cl)C=C(C)C=C1Cl	Tolclofos-methyl	5.63821	-Log10(LC50), mol/L	4	EFSA	Pesticide Data	299.954	1
571-58-4	Cc1ccc(C)c2ccccc12	1,4-Dimethylnaphthalene	5.36731	-Log10(LC50), mol/L	4	EFSA	Pesticide Data	156.094	1
57960-19-7	CC(=O)OC2=C(CCCCCCCCCCCC)C(=O)c1ccccc1C2=O	Acequinocyl	3.77168	-Log10(LC50), mol/L	4	EFSA	Pesticide Data	384.23	1
5915-41-3	CCNc1nc(Cl)nc(NC(C)(C)C)n1	Terbuthylazine	5.01762	-Log10(LC50), mol/L	4	EFSA	Pesticide Data	229.109	1
61-82-5	C1=NNC(=N1)N	Amitrole	1.9245	-Log10(LC50), mol/L	4	EFSA	Pesticide Data	84.0436	1
61213-25-0	C1C(C(C(=O)N1C2=CC=CC(=C2)C(F)(F)F)Cl)CC	(3RS,4RS;3RS,4SR)-3-chloro-4-chloromethyl-1-(alpha,alpha,alpha-trifluoro-m-tolyl)-2-pyrrolidone with ratio of (1RS,2RS)(trans)- and (1RS,2SR)(cis)-isomers not exactly 3:1	4.98687	-Log10(LC50), mol/L	4	EFSA	Pesticide Data	291.064	1
62-73-7	COP(=O)(OC)OC=C(Cl)Cl	Dichlorvos	5.60195	-Log10(LC50), mol/L	4	EFSA	Pesticide Data	219.946	1
64902-72-3	Cc2nc(NC(=O)NS(=O)(=O)c1ccccc1Cl)nc(OC)n2	Chlorsulfuron	3.46634	-Log10(LC50), mol/L	4	EFSA	Pesticide Data	357.03	1
66063-05-6	O=C(NC2=CC=CC=C2)N(C3CCCC3)CC1=CC=C(Cl)C=C1	Pencycuron	6.03893	-Log10(LC50), mol/L	4	EFSA	Pesticide Data	328.134	1
66230-04-4	CC(C)C(C1=CC=C(C=C1)Cl)C(=O)OC(C#N)C2=CC(=CC=C2)OC3=CC=CC=C3	Esfenvalerate	9.62235	-Log10(LC50), mol/L	4	EFSA	Pesticide Data	419.129	1
66246-88-6	ClC2=C(C=CC(Cl)=C2)C(CCC)CN1N=CN=C1	Penconazole	5.39881	-Log10(LC50), mol/L	4	EFSA	Pesticide Data	283.064	1
67129-08-2	O=C(CCl)N(Cn1cccn1)c2c(C)cccc2C	Metazachlor	4.51321	-Log10(LC50), mol/L	4	EFSA	Pesticide Data	277.098	1
67747-09-5	O=C(N(CCOc1c(Cl)cc(Cl)cc1Cl)CCC)n2ccnc2	Prochloraz	5.39798	-Log10(LC50), mol/L	4	EFSA	Pesticide Data	375.031	1
69327-76-0	O=C1N(C(C)C)C(SCN1C2=CC=CC=C2)=NC(C)(C)C	Buprofezin	5.96601	-Log10(LC50), mol/L	4	EFSA	Pesticide Data	305.156	1
70630-17-0	Cc1cccc(c1N([C@H](C)C(=O)OC)C(=O)COC)C	Metalaxyl-M	3.44583	-Log10(LC50), mol/L	4	EFSA	Pesticide Data	279.147	1
709-98-8	CCC(=O)Nc1ccc(Cl)c(Cl)c1	Propanil	4.60408	-Log10(LC50), mol/L	4	EFSA	Pesticide Data	217.006	1
72490-01-8	O=C(NCCOC1=CC=C(OC2=CC=CC=C2)C=C1)OCC	Fenoxycarb	5.65921	-Log10(LC50), mol/L	4	EFSA	Pesticide Data	301.131	1
731-27-1	CC1=CC=C(C=C1)N(SC(F)(Cl)Cl)S(=O)(=O)N(C)C	Tolylfluanid	6.88584	-Log10(LC50), mol/L	4	EFSA	Pesticide Data	345.978	1
74-83-9	CBr	Bromomethane	4.38179	-Log10(LC50), mol/L	4	EFSA	Pesticide Data	93.9418	1
74070-46-5	Clc2c(N)c(ccc2Oc1ccccc1)[N+]([O-])=O	Aclonifen	5.59558	-Log10(LC50), mol/L	4	EFSA	Pesticide Data	264.03	1
74115-24-5	Clc3ccccc3c1nnc(nn1)c2ccccc2Cl	Clofentezine	7.31567	-Log10(LC50), mol/L	4	EFSA	Pesticide Data	302.013	1
76-06-2	[O-][N+](=O)C(Cl)(Cl)Cl	Trichloronitromethane	7.53068	-Log10(LC50), mol/L	4	EFSA	Pesticide Data	162.899	1
7720-78-7	[O-]S(=O)(=O)[O-].[Fe+2]	Iron sulfate anhydrous	3.52734	-Log10(LC50), mol/L	4	EFSA	Pesticide Data	151.887	1
79277-27-3	CC1=NC(=NC(=N1)OC)NC(=O)NS(=O)(=O)C2=C(SC=C2)C(=O)OC	Thifensulfuron-methyl	3.83647	-Log10(LC50), mol/L	4	EFSA	Pesticide Data	387.031	1
79538-32-2	O=C(OCC2=C(F)C(F)=C(C)C(F)=C2F)C1C(C)(C)C1/C=C(Cl)/C(F)(F)F	Tefluthrin	9.84308	-Log10(LC50), mol/L	4	EFSA	Pesticide Data	418.057	1
824-78-2	C1=CC(=CC=C1[N+](=O)[O-])[O-].[Na+]	Sodium p-nitrophenolate	3.80891	-Log10(LC50), mol/L	4	EFSA	Pesticide Data	161.009	1
82657-04-3	O=C(OCC2=CC=CC(C3=CC=CC=C3)=C2C)C1C(C)(C)C1/C=C(Cl)/C(F)(F)F	Bifenthrin	9.62544	-Log10(LC50), mol/L	4	EFSA	Pesticide Data	422.126	1
83055-99-6	COC1=CC(=NC(=N1)NC(=O)NS(=O)(=O)CC2=CC=CC=C2C(=O)OC)OC	Bensulfuron-methyl	3.79333	-Log10(LC50), mol/L	4	EFSA	Pesticide Data	410.09	1
86-86-2	NC(=O)Cc1cccc2ccccc12	2-(1-Naphthyl)acetamide	3.62392	-Log10(LC50), mol/L	4	EFSA	Pesticide Data	185.084	1
865318-97-4	n1c(c(c(n2ncnc12)N)CCCCCCCC)CC	Ametoctradin	6.62943	-Log10(LC50), mol/L	4	EFSA	Pesticide Data	275.211	1
87130-20-9	O=C(OC(C)C)NC1=CC=C(OCC)C(OCC)=C1	Diethofencarb	4.42675	-Log10(LC50), mol/L	4	EFSA	Pesticide Data	267.147	1
87674-68-8	O=C(CCl)N(C(C)COC)C1=C(C)SC=C1C	Dimethenamid	5.02448	-Log10(LC50), mol/L	4	EFSA	Pesticide Data	275.075	1
88671-89-0	Clc1ccc(cc1)C(CCCC)(Cn2cncn2)C#N	Myclobutanil	5.15853	-Log10(LC50), mol/L	4	EFSA	Pesticide Data	288.114	1
90717-03-6	O=C(O)C1=C(Cl)C=CC2=C1N=CC(C)=C2	Quinmerac	3.40592	-Log10(LC50), mol/L	4	EFSA	Pesticide Data	221.024	1
91-53-2	CCOc1ccc2NC(C)(C)C=C(C)c2c1	Ethoxyquin	4.08148	-Log10(LC50), mol/L	4	EFSA	Pesticide Data	217.147	1
94-82-6	C1=CC(=C(C=C1Cl)Cl)OCCCC(=O)O	2,4-DB	4.91733	-Log10(LC50), mol/L	4	EFSA	Pesticide Data	248.001	1
94125-34-5	CC1=NC(=NC(=N1)OC)NC(=O)NS(=O)(=O)C2=CC=CC=C2CCC(F)(F)F	Prosulfuron	3.57386	-Log10(LC50), mol/L	4	EFSA	Pesticide Data	419.088	1
95465-99-9	CCC(C)SP(=O)(OCC)SC(C)CC	Cadusafos	6.31756	-Log10(LC50), mol/L	4	EFSA	Pesticide Data	270.088	1
958647-10-4	COC1=CC=CC=C1N\2CCS/C2=C(/C#N)\SC3=C(C=CC(=C3)C(F)(F)F)F	Flutianil	6.92189	-Log10(LC50), mol/L	4	EFSA	Pesticide Data	426.048	1
96489-71-3	O=C1N(C(C)(C)C)N=CC(SCC2=CC=C(C(C)(C)C)C=C2)=C1Cl	Pyridaben	8.69794	-Log10(LC50), mol/L	4	EFSA	Pesticide Data	364.138	1
97780-06-8	CCOC1=NC(=NC(=N1)NC)NC(=O)NS(=O)(=O)C2=CC=CC=C2C(=O)OC	Ethametsulfuron methyl	3.51252	-Log10(LC50), mol/L	4	EFSA	Pesticide Data	410.101	1
98243-83-5	C[C@@H](N(C(=O)Cc1ccccc1)c2c(C)cccc2C)C(=O)OC	Benalaxyl-M	4.82191	-Log10(LC50), mol/L	4	EFSA	Pesticide Data	325.168	1
99-30-9	Nc1c(Cl)cc(cc1Cl)[N+](=O)[O-]	Dicloran	5.63255	-Log10(LC50), mol/L	4	EFSA	Pesticide Data	205.965	1
99105-77-8	O=C2CCCC(=O)C2C(=O)c1ccc(cc1Cl)S(C)(=O)=O	Sulcotrione	3.15987	-Log10(LC50), mol/L	4	EFSA	Pesticide Data	328.017	1
99129-21-2	CC/C(=N\OC\C=C\Cl)C1=C(O)CC(CC(C)SCC)CC1=O	Clethodim	4.15731	-Log10(LC50), mol/L	4	EFSA	Pesticide Data	359.132	1
999-81-5	C[N+](C)(C)CCCl.[Cl-]	Chlormequat chloride	3.19602	-Log10(LC50), mol/L	4	EFSA	Pesticide Data	157.043	1
106-42-3	Cc1ccc(C)cc1	4-Xylene	4.61	-Log10(LC50), mol/L	4	Raevsky et al. (2008)	source from ECOTOX	106.078	1
107-41-5	CC(O)CC(C)(C)O	2-Methyl-2,4-pentanediol	4.9	-Log10(LC50), mol/L	4	Raevsky et al. (2008)	source from ECOTOX	118.099	1
108-38-3	Cc1cccc(C)c1	3-Xylene	4.1	-Log10(LC50), mol/L	4	Raevsky et al. (2008)	source from ECOTOX	106.078	1
108-90-7	Clc1ccccc1	Chlorobenzene	4.38	-Log10(LC50), mol/L	4	Raevsky et al. (2008)	source from ECOTOX	112.008	1
111-87-5	CCCCCCCCO	1-Octanol	3.87	-Log10(LC50), mol/L	4	Raevsky et al. (2008)	source from ECOTOX	130.136	1
111-90-0	CCOCCOCCO	2-(2-Ethoxyethoxy)ethanol	5	-Log10(LC50), mol/L	4	Raevsky et al. (2008)	source from ECOTOX	134.094	1
112-12-9	CCCCCCCCCC(C)=O	2-Undecanone	4.75	-Log10(LC50), mol/L	4	Raevsky et al. (2008)	source from ECOTOX	170.167	1
112-30-1	CCCCCCCCCCO	1-Decanol	4.61	-Log10(LC50), mol/L	4	Raevsky et al. (2008)	source from ECOTOX	158.167	1
115-20-8	OCC(Cl)(Cl)Cl	2,2,2-Trichloroethanol	3.19	-Log10(LC50), mol/L	4	Raevsky et al. (2008)	source from ECOTOX	147.925	1
120-82-1	Clc1ccc(Cl)c(Cl)c1	1,2,4-Trichlorobenzene	5.07	-Log10(LC50), mol/L	4	Raevsky et al. (2008)	source from ECOTOX	179.93	1
127-18-4	ClC(Cl)=C(Cl)Cl	Tetrachloroethene	4.45	-Log10(LC50), mol/L	4	Raevsky et al. (2008)	source from ECOTOX	163.875	1
2008-58-4	NC(=O)c1c(Cl)cccc1Cl	2,6-Dichlorobenzamide	3.09	-Log10(LC50), mol/L	4	Raevsky et al. (2008)	source from ECOTOX	188.975	1
608-93-5	Clc1cc(Cl)c(Cl)c(Cl)c1Cl	Pentachlorobenzene	5.97	-Log10(LC50), mol/L	4	Raevsky et al. (2008)	source from ECOTOX	247.852	1
64-17-5	CCO	Ethanol	5.35	-Log10(LC50), mol/L	4	Raevsky et al. (2008)	source from ECOTOX	46.0419	1
67-66-3	ClC(Cl)Cl	Chloroform	3.73	-Log10(LC50), mol/L	4	Raevsky et al. (2008)	source from ECOTOX	117.914	1
67-72-1	ClC(Cl)(Cl)C(Cl)(Cl)Cl	Hexachloroethane	5.45	-Log10(LC50), mol/L	4	Raevsky et al. (2008)	source from ECOTOX	233.813	1
71-55-6	CC(Cl)(Cl)Cl	1,1,1-Trichloroethane	3.41	-Log10(LC50), mol/L	4	Raevsky et al. (2008)	source from ECOTOX	131.93	1
78-83-1	CC(C)CO	2-Methyl-1-propanol	4.25	-Log10(LC50), mol/L	4	Raevsky et al. (2008)	source from ECOTOX	74.0732	1
79-01-6	ClC=C(Cl)Cl	Trichloroethene	3.5	-Log10(LC50), mol/L	4	Raevsky et al. (2008)	source from ECOTOX	129.914	1
87-61-6	Clc1cccc(Cl)c1Cl	1,2,3-Trichlorobenzene	5.41	-Log10(LC50), mol/L	4	Raevsky et al. (2008)	source from ECOTOX	179.93	1
95-47-6	Cc1ccccc1C	2-Xylene	4.12	-Log10(LC50), mol/L	4	Raevsky et al. (2008)	source from ECOTOX	106.078	1
95-50-1	Clc1ccccc1Cl	1,2-Dichlorobenzene	4.97	-Log10(LC50), mol/L	4	Raevsky et al. (2008)	source from ECOTOX	145.969	1
95-94-3	Clc1cc(Cl)c(Cl)cc1Cl	1,2,4,5-Tetrachlorobenzene	5.26	-Log10(LC50), mol/L	4	Raevsky et al. (2008)	source from ECOTOX	213.891	1

## Sheet: Lepomis macrochirus
CAS Number	Chemical SMILEs	Chemical Name	LC50	LC50 Unit	Observed Duration Mean (Days)	Source	Comments	MW	App
101-55-3	Brc1ccc(Oc2ccccc2)cc1	4-bromophenyl phenyl ether	4.62357	-Log10(LC50), mol/L	4	Buccafusco (1981)		247.984	1
108-90-7	Clc1ccccc1	chlorobenzene	3.84513	-Log10(LC50), mol/L	4	Buccafusco (1981)		112.008	1
67-72-1	ClC(Cl)(Cl)C(Cl)(Cl)Cl	hexachloroethane	5.37764	-Log10(LC50), mol/L	4	Buccafusco (1981)		233.813	1
95-57-8	Oc1ccccc1Cl	2-chlorophenol	4.28768	-Log10(LC50), mol/L	4	Buccafusco (1981)		128.003	1
98-95-3	[O-][N+](=O)c1ccccc1	nitrobenzene	3.45655	-Log10(LC50), mol/L	4	Buccafusco (1981)		123.032	1
100-02-7	Oc1ccc(cc1)[N+]([O-])=O	4-nitrophenol	4.22402	-Log10(LC50), mol/L	4	Buccafusco (1981)		139.027	1
105-67-9	Cc1ccc(O)c(C)c1	2,4-dimethylphenol	4.19453	-Log10(LC50), mol/L	4	Buccafusco (1981)		122.073	1
106-48-9	Oc1ccc(Cl)cc1	4-chlorophenol	4.52744	-Log10(LC50), mol/L	4	Buccafusco (1981)		128.003	1
107-06-2	ClCCCl	1,2-dichloroethane	2.35762	-Log10(LC50), mol/L	4	Buccafusco (1981)		97.969	1
107-13-1	C=CC#N	acrylonitrile	3.72449	-Log10(LC50), mol/L	4	Buccafusco (1981)		53.0265	1
110-75-8	ClCCOC=C	2-chloroethyl vinyl ether	2.48131	-Log10(LC50), mol/L	4	Buccafusco (1981)		106.019	1
111-44-4	ClCCOCCCl	bis(2-chloroethyl)ether	2.37412	-Log10(LC50), mol/L	4	Buccafusco (1981)		141.995	1
120-82-1	Clc1ccc(Cl)c(Cl)c1	1,2,4-trichlorobenzene	4.72362	-Log10(LC50), mol/L	4	Buccafusco (1981)		179.93	1
120-83-2	Oc1ccc(Cl)cc1Cl	2,4-dichlorophenol	4.90839	-Log10(LC50), mol/L	4	Buccafusco (1981)		161.964	1
122-66-7	N(Nc1ccccc1)c2ccccc2	1,2-diphenylhydrazine	5.83369	-Log10(LC50), mol/L	4	Buccafusco (1981)		184.1	1
127-18-4	ClC(Cl)=C(Cl)Cl	tetrachloroethylene	4.10057	-Log10(LC50), mol/L	4	Buccafusco (1981)		163.875	1
131-11-3	COC(=O)c1ccccc1C(=O)OC	dimethylphthalate	3.58896	-Log10(LC50), mol/L	4	Buccafusco (1981)		194.058	1
156-59-2	ClC=CCl	1,2-dichloroethylene	2.83593	-Log10(LC50), mol/L	4	Buccafusco (1981)		95.9534	1
1570-64-5	Cc1cc(Cl)ccc1O	4-chloro-6-methyl-phenol	4.79062	-Log10(LC50), mol/L	4	Buccafusco (1981)		142.019	1
1570-65-6	Cc1cc(Cl)cc(Cl)c1O	2,4-dichloro-6-methyl-phenol	5.04134	-Log10(LC50), mol/L	4	Buccafusco (1981)		175.98	1
206-44-0	c1ccc2c(c1)c3cccc4cccc2c34	fluoranthene	4.70346	-Log10(LC50), mol/L	4	Buccafusco (1981)		202.078	1
51-28-5	Oc1ccc(cc1[N+]([O-])=O)[N+]([O-])=O	2,4-dinitrophenol	5.47245	-Log10(LC50), mol/L	4	Buccafusco (1981)		184.012	1
541-73-1	Clc1cccc(Cl)c1	1,3-dichlorobenzene	3.82184	-Log10(LC50), mol/L	4	Buccafusco (1981)		145.969	1
542-75-6	ClCC=CCl	1,3-dichloropropene	4.25594	-Log10(LC50), mol/L	4	Buccafusco (1981)		109.969	1
56-23-5	ClC(Cl)(Cl)Cl	carbon tetrachloride	3.75012	-Log10(LC50), mol/L	4	Buccafusco (1981)		151.875	1
58-90-2	Oc1c(Cl)cc(Cl)c(Cl)c1Cl	2,3,4,6-tetrachlorophenol	6.21538	-Log10(LC50), mol/L	4	Buccafusco (1981)		229.886	1
602-01-7	Cc1cccc(c1[N+]([O-])=O)[N+]([O-])=O	2,3-dinitrotoluene	5.74164	-Log10(LC50), mol/L	4	Buccafusco (1981)		182.033	1
608-93-5	Clc1cc(Cl)c(Cl)c(Cl)c1Cl	pentachlorobenzene	5.99625	-Log10(LC50), mol/L	4	Buccafusco (1981)		247.852	1
630-20-6	ClCC(Cl)(Cl)Cl	1,1,1,2-tetrachloroethane	3.91879	-Log10(LC50), mol/L	4	Buccafusco (1981)		165.891	1
634-90-2	Clc1cc(Cl)c(Cl)c(Cl)c1	1,2,3,5-tetrachlorobenzene	4.52401	-Log10(LC50), mol/L	4	Buccafusco (1981)		213.891	1
75-09-2	ClCCl	dichloromethane	2.58162	-Log10(LC50), mol/L	4	Buccafusco (1981)		83.9534	1
75-25-2	BrC(Br)Br	bromoform	3.93513	-Log10(LC50), mol/L	4	Buccafusco (1981)		249.763	1
75-35-4	ClC(Cl)=C	1,1-dichloroethylene	3.11283	-Log10(LC50), mol/L	4	Buccafusco (1981)		95.9534	1
76-01-7	ClC(Cl)C(Cl)(Cl)Cl	pentachloroethane	4.44338	-Log10(LC50), mol/L	4	Buccafusco (1981)		199.852	1
78-59-1	CC1=CC(=O)CC(C)(C)C1	isophorone	2.79779	-Log10(LC50), mol/L	4	Buccafusco (1981)		138.104	1
78-87-5	CC(Cl)CCl	1,2-dichloropropane	2.602	-Log10(LC50), mol/L	4	Buccafusco (1981)		111.985	1
78-99-9	CCC(Cl)Cl	1,1-dichloropropane	3.05793	-Log10(LC50), mol/L	4	Buccafusco (1981)		111.985	1
79-00-5	ClCC(Cl)Cl	1,1,2-trichloroethane	3.51828	-Log10(LC50), mol/L	4	Buccafusco (1981)		131.93	1
79-01-6	ClC=C(Cl)Cl	trichloroethylene	3.46044	-Log10(LC50), mol/L	4	Buccafusco (1981)		129.914	1
79-34-5	ClC(Cl)C(Cl)Cl	1,1,2,2-tetrachloroethane	3.8976	-Log10(LC50), mol/L	4	Buccafusco (1981)		165.891	1
83-32-9	C1Cc2cccc3cccc1c23	acenaphthene	4.95729	-Log10(LC50), mol/L	4	Buccafusco (1981)		154.078	1
84-66-2	CCOC(=O)c1ccccc1C(=O)OCC	Diethyl phthalate	3.30513	-Log10(LC50), mol/L	4	Buccafusco (1981)		222.089	1
85-68-7	CCCCc1ccc(C([O-])=O)c(C([O-])=O)c1Cc2ccccc2	butylbenzylphthalate	3.85806	-Log10(LC50), mol/L	4	Buccafusco (1981)		310.122	1
86-30-6	O=NN(c1ccccc1)c2ccccc2	n-nitrosodiphenylamine	4.53341	-Log10(LC50), mol/L	4	Buccafusco (1981)		198.079	1
88-06-2	Oc1c(Cl)cc(Cl)cc1Cl	2,4,6-trichlorophenol	5.78694	-Log10(LC50), mol/L	4	Buccafusco (1981)		195.925	1
88-89-1	Oc1c(cc(cc1[N+]([O-])=O)[N+]([O-])=O)[N+]([O-])=O	2,4,6-trinitrophenol	3.12938	-Log10(LC50), mol/L	4	Buccafusco (1981)		228.997	1
90-13-1	Clc1cccc2ccccc12	1-chloronaphthalene	4.84785	-Log10(LC50), mol/L	4	Buccafusco (1981)		162.024	1
935-95-5	Oc1c(Cl)c(Cl)cc(Cl)c1Cl	2,3,5,6-tetrachlorophenol	6.13106	-Log10(LC50), mol/L	4	Buccafusco (1981)		229.886	1
95-50-1	Clc1ccccc1Cl	1,2-dichlorobenzene	4.41607	-Log10(LC50), mol/L	4	Buccafusco (1981)		145.969	1
95-94-3	Clc1cc(Cl)c(Cl)cc1Cl	1,2,4,5-tetrachlorobenzene	5.12607	-Log10(LC50), mol/L	4	Buccafusco (1981)		213.891	1
95-95-4	Oc1cc(Cl)c(Cl)cc1Cl	2,4,5-trichlorophenol	5.63888	-Log10(LC50), mol/L	4	Buccafusco (1981)		195.925	1
101-05-3	Clc1nc(Cl)nc(Nc2ccccc2Cl)n1	Anilazine	5.94	-Log10(LC50), mol/L	4	DeVillers (2001)		273.958	1
1024-57-3	ClC1C2OC2C3C1C4(Cl)C(=C(Cl)C3(Cl)C4(Cl)Cl)Cl	Heptachlor epoxide	7.87	-Log10(LC50), mol/L	4	DeVillers (2001)		385.816	1
115-90-2	CCO[P](=S)(OCC)Oc1ccc(cc1)[S](C)=O	Fensulfothion	6.63	-Log10(LC50), mol/L	4	DeVillers (2001)		308.031	1
116-06-3	CNC(=O)O\N=C\C(C)(C)SC	Aldicarb	6.4944	-Log10(LC50), mol/L	4	DeVillers (2001)		190.078	1
122-14-5	CO[P](=S)(OC)Oc1ccc(c(C)c1)[N+]([O-])=O	Fenitrothion	4.88354	-Log10(LC50), mol/L	4	DeVillers (2001)		277.017	1
122-42-9	CC(C)OC(=O)Nc1ccccc1	Propham	3.79	-Log10(LC50), mol/L	4	DeVillers (2001)		179.095	1
17804-35-2	CCCCNC(=O)n1c(NC(=O)OC)nc2ccccc12	Benomyl	5.36495	-Log10(LC50), mol/L	4	DeVillers (2001)		290.138	1
1918-02-1	Nc1c(Cl)c(Cl)nc(C(O)=O)c1Cl	Picloram	4.03789	-Log10(LC50), mol/L	4	DeVillers (2001)		239.926	1
1929-77-7	CCCSC(=O)N(CCC)CCC	Vernolate	4.80724	-Log10(LC50), mol/L	4	DeVillers (2001)		203.134	1
2008-41-5	CCSC(=O)N(CC(C)C)CC(C)C	Butylate	5.83961	-Log10(LC50), mol/L	4	DeVillers (2001)		217.15	1
2032-59-9	CNC(=O)Oc1ccc(N(C)C)c(C)c1	Aminocarb	4.39182	-Log10(LC50), mol/L	4	DeVillers (2001)		208.121	1
2032-65-7	CNC(=O)Oc1cc(C)c(SC)c(C)c1	Methiocarb	6.03	-Log10(LC50), mol/L	4	DeVillers (2001)		225.082	1
2104-64-5	CCO[P](=S)(Oc1ccc(cc1)[N+]([O-])=O)c2ccccc2	EPN	6.47	-Log10(LC50), mol/L	4	DeVillers (2001)		323.038	1
2163-79-3	CN(C)C(=O)NC1CC2CC1C3CCCC23	Norea	4.23	-Log10(LC50), mol/L	4	DeVillers (2001)		222.173	1
2164-17-2	CN(C)C(=O)Nc1cccc(c1)C(F)(F)F	Fluometuron	3.74	-Log10(LC50), mol/L	4	DeVillers (2001)		232.082	1
2212-67-1	CCSC(=O)N1CCCCCC1	Molinate	5.77	-Log10(LC50), mol/L	4	DeVillers (2001)		187.103	1
28249-77-6	CCN(CC)C(=O)SCc1ccc(Cl)cc1	Benthiocarb	5.02	-Log10(LC50), mol/L	4	DeVillers (2001)		257.064	1
298-02-2	CCO[P](=S)(OCC)SCSCC	Phorate	7.9685	-Log10(LC50), mol/L	4	DeVillers (2001)		260.013	1
327-98-0	CCO[P](=S)(CC)Oc1cc(Cl)c(Cl)cc1Cl	Trichloronate	6.18	-Log10(LC50), mol/L	4	DeVillers (2001)		331.936	1
33245-39-5	CCCN(CCCl)c1c(cc(cc1[N+]([O-])=O)C(F)(F)F)[N+]([O-])=O	Fluchloralin	6.92	-Log10(LC50), mol/L	4	DeVillers (2001)		355.055	1
485-31-4	CCC(C)c1cc(cc(c1OC(=O)C=C(C)C)[N+]([O-])=O)[N+]([O-])=O	Binapacryl	6.91	-Log10(LC50), mol/L	4	DeVillers (2001)		322.116	1
52-68-6	CO[P](=O)(OC)C(O)C(Cl)(Cl)Cl	Trichlorfon	4.4246	-Log10(LC50), mol/L	4	DeVillers (2001)		255.923	1
52756-25-9	COC(=O)C(C)N(C(=O)c1ccccc1)c2ccc(F)c(Cl)c2	Flamprop-methyl	4.65	-Log10(LC50), mol/L	4	DeVillers (2001)		335.072	1
534-52-1	Cc1cc(cc(c1O)[N+]([O-])=O)[N+]([O-])=O	DNOC	5.74	-Log10(LC50), mol/L	4	DeVillers (2001)		198.028	1
55-38-9	CO[P](=S)(OC)Oc1ccc(SC)c(C)c1	Fenthion	4.91	-Log10(LC50), mol/L	4	DeVillers (2001)		278.02	1
56-38-2	CCO[P](=S)(OCC)Oc1ccc(cc1)[N+]([O-])=O	Parathion	7.01026	-Log10(LC50), mol/L	4	DeVillers (2001)		291.033	1
563-12-2	CCO[P](=S)(OCC)SCS[P](=S)(OCC)OCC	Ethion	6.26	-Log10(LC50), mol/L	4	DeVillers (2001)		383.988	1
57-74-9	ClC1CC2C(C1Cl)C3(Cl)C(=C(Cl)C2(Cl)C3(Cl)Cl)Cl	Chlordane	6.65	-Log10(LC50), mol/L	4	DeVillers (2001)		405.798	1
584-79-2	CC(C)=CC1C(C(=O)OC2CC(=O)C(=C2C)CC=C)C1(C)C	S-Bioallethrin	7.04	-Log10(LC50), mol/L	4	DeVillers (2001)		302.188	1
62-73-7	CO[P](=O)(OC)OC=C(Cl)Cl	Dichlorvos	5.41	-Log10(LC50), mol/L	4	DeVillers (2001)		219.946	1
6923-22-4	CNC(=O)\C=C(/C)O[P](=O)(OC)OC	Monocrotophos	4.27	-Log10(LC50), mol/L	4	DeVillers (2001)		223.061	1
709-98-8	CCC(=O)Nc1ccc(Cl)c(Cl)c1	Propanil	4.08	-Log10(LC50), mol/L	4	DeVillers (2001)		217.006	1
72-20-8	ClC1=C(Cl)C2(Cl)C3C4CC(C5OC45)C3C1(Cl)C2(Cl)Cl	Endrin	8.90407	-Log10(LC50), mol/L	4	DeVillers (2001)		377.871	1
72-43-5	COc1ccc(cc1)C(c2ccc(OC)cc2)C(Cl)(Cl)Cl	Methoxychlor	6.83004	-Log10(LC50), mol/L	4	DeVillers (2001)		344.014	1
76-44-8	ClC1C=CC2C1C3(Cl)C(=C(Cl)C2(Cl)C3(Cl)Cl)Cl	Heptachlor	7.39959	-Log10(LC50), mol/L	4	DeVillers (2001)		369.821	1
78-34-2	CCO[P](=S)(OCC)SC1OCCOC1S[P](=S)(OCC)OCC	Dioxathion	7.58	-Log10(LC50), mol/L	4	DeVillers (2001)		456.009	1
78-48-8	CCCCS[P](=O)(SCCCC)SCCCC	DEF	5.81939	-Log10(LC50), mol/L	4	DeVillers (2001)		314.096	1
786-19-6	CCO[P](=S)(OCC)SCSc1ccc(Cl)cc1	Carbophenothion	7.42	-Log10(LC50), mol/L	4	DeVillers (2001)		341.974	1
841-06-5	COCCCNc1nc(NC(C)C)nc(SC)n1	Methoprotryne	4.24	-Log10(LC50), mol/L	4	DeVillers (2001)		271.147	1
94-82-6	OC(=O)CCCOc1ccc(Cl)cc1Cl	2,4-DB	4.4897	-Log10(LC50), mol/L	4	DeVillers (2001)		248.001	1
944-22-9	CCO[P](=S)(CC)Sc1ccccc1	Fonofos	7.56	-Log10(LC50), mol/L	4	DeVillers (2001)		246.03	1
108-31-6	O=C1OC(=O)C=C1	furan-2,5-dione	3.11617	-Log10(LC50), mol/L	4	eChem	Static, Fresh Water		1
121776-33-8	CC1(C)OC(CN1C(=O)C(Cl)Cl)c2occc2	3-(dichloroacetyl)-5-(2-furyl)-2,2-dimethyloxazolidine, 2,2-dichloro-1-[5-(2-furyl)-2,2-dimethyl-oxazolidin-3-yl]ethanone	4.77976	-Log10(LC50), mol/L	4	eChem	Static, Fresh Water		1
13360-78-6	[Na+].CC(C)C[P]([S-])(=S)CC(C)C	Sodium diisobutyldithiophosphinate	2.64103	-Log10(LC50), mol/L	4	eChem	Static, Fresh Water		1
13701-59-2	[Ba++].[O-][B][O-]	Barium diborate monohydrate	3.07847	-Log10(LC50), mol/L	4	eChem	Static, Fresh Water		1
15214-89-8	[Na+].CC(C)(C[S]([O-])(=O)=O)NC(=O)C=C	(1Z)-N-(2-methyl-1-sulfopropan-2-yl)prop-2-enimidic acid	3.12946	-Log10(LC50), mol/L	4	eChem	Static, Fresh Water		1
68608-89-9	[Na+].CCCCC(CC)CCCCCc1ccc(cc1)[S]([O-])(=O)=O	sodium 4-(6-ethyldecyl)benzenesulfonate	5.31908	-Log10(LC50), mol/L	4	eChem	Static, Fresh Water		1
834-12-8	CCNc1nc(NC(C)C)nc(SC)n1	N-ethyl-N'-isopropyl-6-(methylsulfanyl)-1,3,5-triazine-2,4-diamine	4.42684	-Log10(LC50), mol/L	4	eChem	Static, Fresh Water		1
94317-64-3	CCCCN[P](N)(N)=S	N-(n-butyl)-thiophosphoric triamide	2.06507	-Log10(LC50), mol/L	4	eChem	Static, Fresh Water		1
950782-86-2	Cc1ccc2c(c1)[C@@H]([C@H](C2)C)Nc3nc(nc(n3)N)C(C)F	N-[(1R,2S)-2,6-dimethyl-2,3-dihydro-1H-inden-1-yl]-6-[(1RS)-1-fluoroethyl]-1,3,5-triazine-2,4-diamine	5.97609	-Log10(LC50), mol/L	4	eChem	Static, Fresh Water		1
96-48-0	O=C1CCCO1	oxolan-2-one	3.12306	-Log10(LC50), mol/L	4	eChem	Static, Fresh Water		1
122-34-9	CCNc1nc(Cl)nc(NCC)n1	6-Chloro-N,N'-diethyl-1,3,5-triazine-2,4-diamine	4.09924	-Log10(LC50), mol/L	4	ECOTOX		201.078	1
330-54-1	CN(C)C(=O)Nc1ccc(Cl)c(Cl)c1	N'-(3,4-Dichlorophenyl)-N,N-dimethylurea	4.47044	-Log10(LC50), mol/L	4	ECOTOX		232.017	1
52645-53-1	CC1(C)[C@@H](C=C(Cl)Cl)[C@H]1C(=O)OCc2cccc(Oc3ccccc3)c2	3-(2,2-Dichloroethenyl)-2,2-dimethylcyclopropanecarboxylic acid, (3-Phenoxyphenyl)methyl ester	7.70675	-Log10(LC50), mol/L	4	ECOTOX		390.079	1
71-43-2	c1ccccc1	Benzene	2.43717	-Log10(LC50), mol/L	4	ECOTOX		78.047	1
94-75-7	OC(=O)COc1ccc(Cl)cc1Cl	2-(2,4-Dichlorophenoxy)acetic acid	2.97068	-Log10(LC50), mol/L	4	ECOTOX		219.969	1
100-41-4	CCc1ccccc1	Ethylbenzene	2.9382	-Log10(LC50), mol/L	4	ECOTOX		106.078	1
10453-86-8	CC(C)=CC1C(C(=O)OCc2coc(Cc3ccccc3)c2)C1(C)C	2,2-Dimethyl-3-(2-methyl-1-propen-1-yl)cyclopropanecarboxylic acid [5-(phenylmethyl)-3-furanyl]methyl ester	8.05294	-Log10(LC50), mol/L	4	ECOTOX		338.188	1
106-46-7	Clc1ccc(Cl)cc1	1,4-Dichlorobenzene	4.35808	-Log10(LC50), mol/L	4	ECOTOX		145.969	1
107-02-8	C=CC=O	2-Propenal	5.96306	-Log10(LC50), mol/L	4	ECOTOX		56.0262	1
107-18-6	OCC=C	2-Propen-1-ol	4.65653	-Log10(LC50), mol/L	4	ECOTOX		58.0419	1
107-21-1	OCCO	1,2-Ethanediol	0.352685	-Log10(LC50), mol/L	4	ECOTOX		62.0368	1
1071-83-6	OC(=O)CNC[P](O)(O)=O	N-(Phosphonomethyl)glycine	3.09759	-Log10(LC50), mol/L	4	ECOTOX		169.014	1
108-88-3	Cc1ccccc1	Methylbenzene	2.66354	-Log10(LC50), mol/L	4	ECOTOX		92.0626	1
11097-69-1	Clc1cccc(c1Cl)c2ccc(Cl)c(Cl)c2Cl	PCB 1254	5.07264	-Log10(LC50), mol/L	4	ECOTOX		323.883	1
111988-49-9	Clc1ccc(CN2CCSC2=NC#N)cn1	[N(Z)]-N-[3-[(6-Chloro-3-pyridinyl)methyl]-2-thiazolidinylidene]cyanamide	4.00004	-Log10(LC50), mol/L	4	ECOTOX		252.024	1
115-29-7	ClC1=C(Cl)C2(Cl)C3CO[S](=O)OCC3C1(Cl)C2(Cl)Cl	6,7,8,9,10,10-Hexachloro-1,5,5a,6,9,9a-hexahydro-6,9-methano-2,4,3-benzodioxathiepin 3-oxide	8.20204	-Log10(LC50), mol/L	4	ECOTOX		403.817	1
115-32-2	OC(c1ccc(Cl)cc1)(c2ccc(Cl)cc2)C(Cl)(Cl)Cl	4-Chloro-alpha-(4-chlorophenyl)-alpha-(trichloromethyl)benzenemethanol	5.85393	-Log10(LC50), mol/L	4	ECOTOX		367.91	1
118-74-1	Clc1c(Cl)c(Cl)c(Cl)c(Cl)c1Cl	Hexachlorobenzene	4.37078	-Log10(LC50), mol/L	4	ECOTOX		281.813	1
1194-65-6	Clc1cccc(Cl)c1C#N	2,6-Dichlorobenzonitrile	4.26414	-Log10(LC50), mol/L	4	ECOTOX		170.964	1
119446-68-3	CC1COC(Cn2cncn2)(O1)c3ccc(Oc4ccc(Cl)cc4)cc3Cl	1-[[2-[2-Chloro-4-(4-chlorophenoxyl)phenyl]-4-methyl-1,3-dioxolan-2-yl]methyl]-1H-1,2,4-triazole	5.52834	-Log10(LC50), mol/L	4	ECOTOX		405.065	1
121-75-5	CCOC(=O)CC(S[P](=S)(OC)OC)C(=O)OCC	[(Dimethoxyphosphinothioyl)thio]butanedioic acid, Diethyl ester	6.68111	-Log10(LC50), mol/L	4	ECOTOX		330.036	1
12672-29-6	Clc1cc(Cl)cc(c1)c2cc(Cl)cc(Cl)c2	PCB 1248	5.62343	-Log10(LC50), mol/L	4	ECOTOX		289.922	1
12674-11-2	Clc1cccc(c1)c2cc(Cl)cc(Cl)c2	Aroclor 1016	5.63002	-Log10(LC50), mol/L	4	ECOTOX		255.961	1
13071-79-9	CCO[P](=S)(OCC)SCSC(C)(C)C	Phosphorodithioic acid S-[[(1,1-dimethylethyl)thio]O,O-diethylmethyl]ester	8.20705	-Log10(LC50), mol/L	4	ECOTOX		288.044	1
13194-48-4	CCCS[P](=O)(OCC)SCCC	Phosphorodithioic acid O-ethyl S,S-dipropyl ester	5.9068	-Log10(LC50), mol/L	4	ECOTOX		242.056	1
133-06-2	ClC(Cl)(Cl)SN1C(=O)C2CC=CCC2C1=O	3a,4,7,7a-Tetrahydro-2-[(trichloromethyl)thio]-1H-isoindole-1,3-(2H)-dione	6.12243	-Log10(LC50), mol/L	4	ECOTOX		298.934	1
133-07-3	ClC(Cl)(Cl)SN1C(=O)c2ccccc2C1=O	2-[(Trichloromethyl)thio]-1H-isoindole-1,3(2H)dione	6.61416	-Log10(LC50), mol/L	4	ECOTOX		294.903	1
1330-20-7	Cc1cccc(C)c1	Dimethylbenzene	3.87893	-Log10(LC50), mol/L	4	ECOTOX		106.078	1
13356-08-6	O(|[Sn](CC(C)(C)c1ccccc1)(CC(C)(C)c2ccccc2)CC(C)(C)c3ccccc3)|[Sn](CC(C)(C)c4ccccc4)(CC(C)(C)c5ccccc5)CC(C)(C)c6ccccc6	1,1,1,3,3,3-Hexakis(2-methyl-2-phenylpropyl)distannoxane	8.33925	-Log10(LC50), mol/L	4	ECOTOX		1052.68	1
1563-66-2	CNC(=O)Oc1cccc2CC(C)(C)Oc12	2,3-Dihydro-2,2-dimethyl-7-benzofuranol 7-(N-methylcarbamate)	6.40012	-Log10(LC50), mol/L	4	ECOTOX		221.105	1
1582-09-8	CCCN(CCC)c1c(cc(cc1[N+]([O-])=O)C(F)(F)F)[N+]([O-])=O	2,6-Dinitro-N,N-dipropyl-4-(trifluoromethyl)benzenamine	6.36067	-Log10(LC50), mol/L	4	ECOTOX		335.109	1
15972-60-8	CCc1cccc(CC)c1N(COC)C(=O)CCl	2-Chloro-N-(2,6-diethylphenyl)-N-(methoxymethyl)acetamide	4.87971	-Log10(LC50), mol/L	4	ECOTOX		269.118	1
16752-77-5	CNC(=O)O\N=C(/C)SC	N-[[(Methylamino)carbonyl]oxy]ethanimidothioic acid methyl ester	5.13269	-Log10(LC50), mol/L	4	ECOTOX		162.046	1
178928-70-6	OC(CN1NC=NC1=S)(Cc2ccccc2Cl)C3(Cl)CC3	2-[2-(1-Chlorocyclopropyl)-3-(2-chlorophenyl)-2-hydroxypropyl]-1,2-dihydro-3H-1,2,4-triazole-3-thione	4.90899	-Log10(LC50), mol/L	4	ECOTOX		343.031	1
1897-45-6	Clc1c(Cl)c(C#N)c(Cl)c(C#N)c1Cl	2,4,5,6-Tetrachloro-1,3-benzenedicarbonitrile	6.60406	-Log10(LC50), mol/L	4	ECOTOX		263.882	1
1912-24-9	CCNc1nc(Cl)nc(NC(C)C)n1	6-Chloro-N-ethyl-N'-(1-methylethyl)-1,3,5-triazine-2,4-diamine	3.73873	-Log10(LC50), mol/L	4	ECOTOX		215.094	1
21087-64-9	CSC1=NN=C(C(=O)N1N)C(C)(C)C	4-Amino-6-(1,1-dimethylethyl)-3-methylthio)-1,2,4-triazin-5(4H)-one	3.40642	-Log10(LC50), mol/L	4	ECOTOX		214.089	1
22248-79-9	CO[P](=O)(OC)OC(=C/Cl)/c1cc(Cl)c(Cl)cc1Cl	Phosphoric acid (1Z)-2-chloro-1-(2,4,5-trichlorophenyl)ethenyl dimethyl ester	5.66639	-Log10(LC50), mol/L	4	ECOTOX		363.899	1
23135-22-0	CNC(=O)O\N=C(SC)\C(=O)N(C)C	2-(Dimethylamino)-N-[[(methylamino)carbonyl]oxy]-2-oxo-ethanimidothioic acid methyl ester	4.44848	-Log10(LC50), mol/L	4	ECOTOX		219.068	1
23564-05-8	COC(=O)NC(=S)Nc1ccccc1NC(=S)NC(=O)OC	N,N'-[1,2-Phenylenebis(iminocarbonothioyl)]bis-C,C'- Dimethyl ester carbamic acid	3.77066	-Log10(LC50), mol/L	4	ECOTOX		342.046	1
27314-13-2	CNC1=C(Cl)C(=O)N(N=C1)c2cccc(c2)C(F)(F)F	4-Chloro-5-(methylamino)-2-[3-(trifluoromethyl)phenyl]-3(2H)-pyridazinone	4.26931	-Log10(LC50), mol/L	4	ECOTOX		303.039	1
2921-88-2	CCO[P](=S)(OCC)Oc1nc(Cl)c(Cl)cc1Cl	Phosphorothioic acid, O,O-Diethyl O-(3,5,6-trichloro-2-pyridinyl) ester	8.12776	-Log10(LC50), mol/L	4	ECOTOX		348.926	1
29457-72-5	[Li+].[O-][S](=O)(=O)C(F)(F)C(F)(F)C(F)(F)C(F)(F)C(F)(F)C(F)(F)C(F)(F)C(F)(F)F	1,1,2,2,3,3,4,4,5,5,6,6,7,7,8,8,8-Heptadecafluoro-1-octanesulfonic acid, Lithium salt	4.01391	-Log10(LC50), mol/L	4	ECOTOX		505.946	1
298-00-0	CO[P](=S)(OC)Oc1ccc(cc1)[N+]([O-])=O	O,O-Dimethyl O-(4-nitrophenyl) ester phosphorothioic acid	4.57735	-Log10(LC50), mol/L	4	ECOTOX		263.002	1
298-04-4	CCO[P](=S)(OCC)SCCSCC	Phosphorodithioic acid, O,O-Diethyl-S-[2-(ethylthio)ethyl] ester	6.30319	-Log10(LC50), mol/L	4	ECOTOX		274.028	1
301-12-2	CC[S](=O)CCS[P](=O)(OC)OC	Phosphorothioic acid, S-[2-(Ethylsulfinyl)ethyl] O,O-dimethyl ester	5.3046	-Log10(LC50), mol/L	4	ECOTOX		246.015	1
330-55-2	CON(C)C(=O)Nc1ccc(Cl)c(Cl)c1	N'-(3,4-Dichlorophenyl)-N-methoxy-N-methylurea	4.4122	-Log10(LC50), mol/L	4	ECOTOX		248.012	1
333-41-5	CCO[P](=S)(OCC)Oc1cc(C)nc(n1)C(C)C	O,O-Diethyl O-[6-methyl-2-(1-methylethyl)-4-pyrimidinyl] ester phosphorothioic acid	6.36354	-Log10(LC50), mol/L	4	ECOTOX		304.101	1
34256-82-1	CCOCN(C(=O)CCl)c1c(C)cccc1CC	2-Chloro-N-(ethoxymethyl)-N-(2-ethyl-6-methylphenyl)acetamide	5.26858	-Log10(LC50), mol/L	4	ECOTOX		269.118	1
361377-29-9	CO\N=C(C1=NOCCO1)/c2ccccc2Oc3ncnc(Oc4ccccc4Cl)c3F	(1E)-[2-[[6-(2-Chlorophenoxy)-5-fluoro-4-pyrimidinyl]oxy]phenyl](5,6-dihydro-1,4,2-dioxazin-3-yl)-methanone, O-Methyloxime	5.67417	-Log10(LC50), mol/L	4	ECOTOX		458.079	1
36734-19-7	CC(C)NC(=O)N1CC(=O)N(C1=O)c2cc(Cl)cc(Cl)c2	3-(3,5-Dichlorophenyl)-N-(1-methylethyl)-2,4-dioxo-1-imidazolidinecarboxamide	4.7179	-Log10(LC50), mol/L	4	ECOTOX		329.033	1
39148-24-8	[Al+3].CCO[P](=O)=O.CCO[P](=O)=O.CCO[P](=O)=O	Monoethyl ester phosphonic acid aluminum salt (3:1)	3.39482	-Log10(LC50), mol/L	4	ECOTOX		350.973	1
41198-08-7	CCCS[P](=O)(OCC)Oc1ccc(Br)cc1Cl	Phosphorothioic acid O-(4-bromo-2-chlorophenyl) O-ethyl S-propyl ester	6.60024	-Log10(LC50), mol/L	4	ECOTOX		371.935	1
420-04-2	NC#N	Cyanamide	2.67899	-Log10(LC50), mol/L	4	ECOTOX		42.0218	1
43121-43-3	CC(C)(C)C(=O)C(Oc1ccc(Cl)cc1)n2cncn2	1-(4-Chlorophenoxy)-3,3-dimethyl-1-(1H-1,2,4-triazol-1-yl)-2-butanone	4.42561	-Log10(LC50), mol/L	4	ECOTOX		293.093	1
50-29-3	Clc1ccc(cc1)C(c2ccc(Cl)cc2)C(Cl)(Cl)Cl	1,1'-(2,2,2-Trichloroethylidene)bis[4-chlorobenzene]	7.87319	-Log10(LC50), mol/L	4	ECOTOX		351.915	1
50471-44-8	CC1(OC(=O)N(C1=O)c2cc(Cl)cc(Cl)c2)C=C	3-(3,5-Dichlorophenyl)-5-ethenyl-5-methyl-2,4-oxazolidinedione	3.77815	-Log10(LC50), mol/L	4	ECOTOX		284.996	1
51-03-6	CCCCOCCOCCOCc1cc2OCOc2cc1CCC	5-[[2-(2-Butoxyethoxy)ethoxy]methyl]-6-propyl-1,3-benzodioxole	4.6872	-Log10(LC50), mol/L	4	ECOTOX		338.209	1
55219-65-3	CC(C)(C)C(O)C(Oc1ccc(Cl)cc1)n2cncn2	beta-(4-Chlorophenoxy)-alpha-(1,1-dimethylethyl)-1H-1,2,4-triazole-1-ethanol	4.29389	-Log10(LC50), mol/L	4	ECOTOX		295.109	1
56-72-4	CCO[P](=S)(OCC)Oc1ccc2C(=C(Cl)C(=O)Oc2c1)C	Phosphorothioic acid O-(3-chloro-4-methyl-2-oxo-2H-1-benzopyran-7-yl) O,O-diethyl ester	6.19075	-Log10(LC50), mol/L	4	ECOTOX		362.014	1
57837-19-1	COCC(=O)N(C(C)C(=O)OC)c1c(C)cccc1C	N-(2,6-Dimethylphenyl)-N-(methoxyacetyl)alanine methyl ester	3.28597	-Log10(LC50), mol/L	4	ECOTOX		279.147	1
58-89-9	ClC1C(Cl)C(Cl)C(Cl)C(Cl)C1Cl	(1alpha,2alpha,3beta,4alpha,5alpha,6beta)-1,2,3,4,5,6-Hexachlorocyclohexane	6.71981	-Log10(LC50), mol/L	4	ECOTOX		287.86	1
58842-20-9	[O-][N+](=O)\C=C1/NCCCS1	Tetrahydro-2-(nitromethylene)-2H-1,3-thiazine	3.05191	-Log10(LC50), mol/L	4	ECOTOX		160.031	1
60-51-5	CNC(=O)CS[P](=S)(OC)OC	Phosphorodithioic acid, O,O-Dimethyl S-[2-(methylamino)-2-oxoethyl] ester	4.58168	-Log10(LC50), mol/L	4	ECOTOX		229	1
60207-90-1	CCCC1COC(Cn2cncn2)(O1)c3ccc(Cl)cc3Cl	1-[[2-(2,4-Dichlorophenyl)-4-propyl-1,3-dioxolan-2-yl]methyl]-1H-1,2,4-triazole	5.00136	-Log10(LC50), mol/L	4	ECOTOX		341.07	1
63-25-2	CNC(=O)Oc1cccc2ccccc12	1-Naphthalenol methylcarbamate	4.5084	-Log10(LC50), mol/L	4	ECOTOX		201.079	1
68359-37-5	CC1(C)C(C=C(Cl)Cl)C1C(=O)OC(C#N)c2ccc(F)c(Oc3ccccc3)c2	3-(2,2-Dichloroethenyl)-2,2-dimethyl cyclopropanecarboxylic acid cyano(4-fluoro-3-phenoxyphenyl)methyl ester	8.46046	-Log10(LC50), mol/L	4	ECOTOX		433.065	1
68694-11-1	CCCOCC(=Nc1ccc(Cl)cc1C(F)(F)F)n2ccnc2	1-[(1E)-1-[[4-Chloro-2-(trifluoromethyl)phenyl]imino]-2-propoxyethyl]-1H-imidazole	5.61365	-Log10(LC50), mol/L	4	ECOTOX		345.086	1
71-36-3	CCCCO	1-Butanol	2.86966	-Log10(LC50), mol/L	4	ECOTOX		74.0732	1
71-55-6	CC(Cl)(Cl)Cl	1,1,1-Trichloroethane	3.35692	-Log10(LC50), mol/L	4	ECOTOX		131.93	1
71283-80-2	CCOC(=O)[C@@H](C)Oc1ccc(Oc2oc3cc(Cl)ccc3n2)cc1	(2R)-2-[4-[(6-Chloro-2-benzoxazolyl)oxy]phenoxy]propanoic acid, Ethyl ester	5.79417	-Log10(LC50), mol/L	4	ECOTOX		361.072	1
71751-41-2	CCC(C)[C@H]1O[C@@]2(C[C@@H]3C[C@@H](C\C=C(C)\[C@@H](O[C@H]4C[C@H](OC)[C@@H](O[C@H]5C[C@H](OC)[C@@H](O)[C@H](C)O5)[C@H](C)O4)[C@@H](C)/C=C/C=C/6CO[C@@H]7[C@H](O)C(=C[C@@H](C(=O)O3)[C@]67O)C)O2)C=C[C@@H]1C.CO[C@H]8C[C@@H](O[C@@H](C)[C@@H]8O)O[C@H]9[C@H](C)O[C@H](C[C@@H]9OC)O[C@H]/%10[C@@H](C)/C=C/C=C/%11CO[C@@H]%12[C@H](O)C(=C[C@@H](C(=O)O[C@H]%13C[C@@H](C\C=C%10C)O[C@@]%14(C%13)O[C@H](C(C)C)[C@@H]…	Avermectin B1	8.25602	-Log10(LC50), mol/L	4	ECOTOX		1730.97	1
72-54-8	ClC(Cl)C(c1ccc(Cl)cc1)c2ccc(Cl)cc2	1,1'-(2,2-Dichloroethylidene)bis[4-chlorobenzene]	6.87911	-Log10(LC50), mol/L	4	ECOTOX		317.954	1
72-55-9	Clc1ccc(cc1)C(=C(Cl)Cl)c2ccc(Cl)cc2	1,1'-(2,2-Dichloroethenylidene)bis[4-chlorobenzene]	6.11939	-Log10(LC50), mol/L	4	ECOTOX		315.938	1
72-56-0	CCc1ccc(cc1)C(C(Cl)Cl)c2ccc(CC)cc2	1,1'-(2,2-Dichloroethylidene)bis[4-ethylbenzene	7.18483	-Log10(LC50), mol/L	4	ECOTOX		306.094	1
732-11-6	CO[P](=S)(OC)SCN1C(=O)c2ccccc2C1=O	S-[(1,3-Dihydro-1,3-dioxo-2H-isoindol-2-yl)methyl]O,O-dimethyl ester, Phosphorodithioic acid	5.52983	-Log10(LC50), mol/L	4	ECOTOX		316.995	1
741-58-2	CC(C)O[P](=S)(OC(C)C)SCCN[S](=O)(=O)c1ccccc1	Phosphorodithioic acid, O,O-Bis(1-methylethyl) S-[2-[(phenylsulfonyl)amino]ethyl] ester	5.55549	-Log10(LC50), mol/L	4	ECOTOX		397.061	1
759-94-4	CCCN(CCC)C(=O)SCC	N,N-dipropylcarbamothioic acid S-ethyl ester	3.98522	-Log10(LC50), mol/L	4	ECOTOX		189.119	1
76-87-9	O|[Sn](c1ccccc1)(c2ccccc2)c3ccccc3	Hydroxytriphenylstannane	7.20297	-Log10(LC50), mol/L	4	ECOTOX		367.029	1
76674-21-0	OC(Cn1cncn1)(c2ccc(F)cc2)c3ccccc3F	alpha-(2-Fluorophenyl)-alpha-(4-fluorophenyl)-1H-1,2,4-triazole-1-ethanol	3.9602	-Log10(LC50), mol/L	4	ECOTOX		301.103	1
76738-62-0	CC(C)(C)[C@@H](O)C(Cc1ccc(Cl)cc1)n2cncn2.CC(C)(C)[C@H](O)C(Cc3ccc(Cl)cc3)n4cncn4	(alphaR,betaR)-rel-beta-[(4-Chlorophenyl)methyl]-alpha-(1,1-dimethylethyl)-1H-1,2,4-triazole-1-ethanol	4.39518	-Log10(LC50), mol/L	4	ECOTOX		586.259	1
78587-05-0	C[C@H]1C(SC(=O)N1C(=O)NC2CCCCC2)c3ccc(Cl)cc3	(4R,5R)-rel-5-(4-Chlorophenyl)-N-cyclohexyl-4-methyl-2-oxo-3-thiazolidinecarboxamide	4.76384	-Log10(LC50), mol/L	4	ECOTOX		352.101	1
79-09-4	CCC(O)=O	Propanoic acid	2.8688	-Log10(LC50), mol/L	4	ECOTOX		74.0368	1
80844-07-1	CCOc1ccc(cc1)C(C)(C)COCc2cccc(Oc3ccccc3)c2	1-[[2-(4-Ethoxyphenyl)-2-methylpropoxy]methyl]-3-phenoxybenzene	8.20251	-Log10(LC50), mol/L	4	ECOTOX		376.204	1
81-81-2	CC(=O)CC(c1ccccc1)C2=C(O)Oc3ccccc3C2=O	4-Hydroxy-3-(3-oxo-1-phenylbutyl)-2H-1-benzopyran-2-one	3.54422	-Log10(LC50), mol/L	4	ECOTOX		308.105	1
81777-89-1	CC1(C)CON(Cc2ccccc2Cl)C1=O	2-[(2-Chlorophenyl)methyl]-4,4-dimethyl-3-isoxazolidinone	3.84705	-Log10(LC50), mol/L	4	ECOTOX		239.071	1
84-74-2	CCCCOC(=O)c1ccccc1C(=O)OCCCC	1,2-Benzenedicarboxylic acid, 1,2-Dibutyl ester	5.23611	-Log10(LC50), mol/L	4	ECOTOX		278.152	1
84087-01-4	OC(=O)c1c(Cl)ccc2cc(Cl)cnc12	3,7-Dichloro-8-quinolinecarboxylic acid	3.88228	-Log10(LC50), mol/L	4	ECOTOX		240.97	1
86-73-7	C1c2ccccc2c3ccccc13	9H-Fluorene	5.29863	-Log10(LC50), mol/L	4	ECOTOX		166.078	1
87-86-5	Oc1c(Cl)c(Cl)c(Cl)c(Cl)c1Cl	2,3,4,5,6-Pentachlorophenol	6.75859	-Log10(LC50), mol/L	4	ECOTOX		263.847	1
872-50-4	CN1CCCC1=O	1-Methyl-2-pyrrolidinone	2.07581	-Log10(LC50), mol/L	4	ECOTOX		99.0684	1
90-43-7	Oc1ccccc1c2ccccc2	[1,1'-Biphenyl]-2-ol	4.652	-Log10(LC50), mol/L	4	ECOTOX		170.073	1
9016-45-9	CCCCCCCCCc1ccc(OCCOCCO)cc1	alpha-(Nonylphenyl)-omega-hydroxypoly(oxy-1,2-ethanediyl)	4.74069	-Log10(LC50), mol/L	4	ECOTOX		308.235	1
94361-06-5	CC(C1CC1)C(O)(Cn2cncn2)c3ccc(Cl)cc3	alpha-(4-Chlorophenyl)-alpha-(1-cyclopropylethyl)-1H-1,2,4-triazole-1-ethanol	4.14184	-Log10(LC50), mol/L	4	ECOTOX		291.114	1
950-37-8	COC1=NN(CS[P](=S)(OC)OC)C(=O)S1	Phosphorodithioic acid S-[(5-methoxy-2-oxo-1,3,4-thiadiazol-3(2H)yl)methyl] O,O-dimethyl ester	7.73176	-Log10(LC50), mol/L	4	ECOTOX		301.962	1
533-74-4	CN1CSC(=S)N(C)C1	Dazomet	5.73247	-Log10(LC50), mol/L	4	EFSA	Not sure experimental conditions	162.029	1
100646-51-3	CCOC(=O)[C@@H](C)Oc1ccc(Oc2cnc3cc(Cl)ccc3n2)cc1	Quizalofop-P-ethyl	6.24843	-Log10(LC50), mol/L	4	EFSA	Not sure experimental conditions	372.088	1
105512-06-9	C[C@@H](Oc1ccc(Oc2ncc(Cl)cc2F)cc1)C(=O)OCC#C	Clodinafop-propargyl	6.22067	-Log10(LC50), mol/L	4	EFSA	Not sure experimental conditions	349.052	1
112410-23-8	CCc1ccc(cc1)C(=O)NN(C(=O)c2cc(C)cc(C)c2)C(C)(C)C	Tebufenozide	5.06969	-Log10(LC50), mol/L	4	EFSA	Not sure experimental conditions	352.215	1
114369-43-6	Clc1ccc(CCC(Cn2cncn2)(C#N)c3ccccc3)cc1	Fenbuconazole	5.69398	-Log10(LC50), mol/L	4	EFSA	Not sure experimental conditions	336.114	1
120068-37-3	Nc1n(nc(C#N)c1[S](=O)C(F)(F)F)c2c(Cl)cc(cc2Cl)C(F)(F)F	Fipronil	6.70899	-Log10(LC50), mol/L	4	EFSA	Not sure experimental conditions	435.939	1
120928-09-8	CC(C)(C)c1ccc(CCOc2ncnc3ccccc23)cc1	Fenazaquin	6.95321	-Log10(LC50), mol/L	4	EFSA	Not sure experimental conditions	306.173	1
121552-61-2	Cc1cc(nc(Nc2ccccc2)n1)C3CC3	Cyprodinil	5.01597	-Log10(LC50), mol/L	4	EFSA	Not sure experimental conditions	225.127	1
125225-28-7	CC(C)C1CCC(Cc2ccc(Cl)cc2)C1(O)Cn3cncn3	Ipconazole	5.40871	-Log10(LC50), mol/L	4	EFSA	Not sure experimental conditions	333.161	1
131807-57-3	CC1(OC(=O)N(Nc2ccccc2)C1=O)c3ccc(Oc4ccccc4)cc3	Famoxadone	7.45908	-Log10(LC50), mol/L	4	EFSA	Not sure experimental conditions	374.127	1
135158-54-2	CSC(=O)c1cccc2nnsc12	Acibenzolar-S-methyl	4.97978	-Log10(LC50), mol/L	4	EFSA	Not sure experimental conditions	209.992	1
13516-27-3	NC(N)=NCCCCCCCCNCCCCCCCCN=C(N)N	Guazatine acetates	5.9274	-Log10(LC50), mol/L	4	EFSA	Not sure experimental conditions	355.342	1
136426-54-5	Fc1ccc2N=C(n3cncn3)N(C(=O)c2c1)c4ccc(Cl)cc4Cl	Fluquinconazole	5.44694	-Log10(LC50), mol/L	4	EFSA	Not sure experimental conditions	375.009	1
175217-20-6	Cc1c(sc(c1C(=O)NCC=C)[Si](C)(C)C)C	Silthiofam	4.3853	-Log10(LC50), mol/L	4	EFSA	Not sure experimental conditions	267.111	1
19666-30-9	CC(C)Oc1cc(N2N=C(OC2=O)C(C)(C)C)c(Cl)cc1Cl	Oxadiazon	5.45746	-Log10(LC50), mol/L	4	EFSA	Not sure experimental conditions	344.069	1
22224-92-6	CCO[P](=O)(NC(C)C)Oc1ccc(SC)c(C)c1	Fenamiphos (aka phenamiphos)	7.51311	-Log10(LC50), mol/L	4	EFSA	Not sure experimental conditions	303.106	1
23422-53-9	[H+].[Cl-].CNC(=O)Oc1cccc(c1)N=CN(C)C	Formetanate hydrochloride	4.96918	-Log10(LC50), mol/L	4	EFSA	Not sure experimental conditions	257.093	1
25402-06-6	C\C=C/CC1=C(C)[C@@H](CC1=O)OC(=O)[C@@H]2[C@@H](C=C(C)C)C2(C)C	Pyrethrins	7.49997	-Log10(LC50), mol/L	4	EFSA	Not sure experimental conditions	316.204	1
41483-43-6	CCCCc1c(C)nc(NCC)nc1O[S](=O)(=O)N(C)C	Bupirimate	5.4999	-Log10(LC50), mol/L	4	EFSA	Not sure experimental conditions	316.157	1
42874-03-3	CCOc1cc(Oc2ccc(cc2Cl)C(F)(F)F)ccc1[N+]([O-])=O	Oxyfluorfen	6.23533	-Log10(LC50), mol/L	4	EFSA	Not sure experimental conditions	361.033	1
51338-27-3	COC(=O)C(C)Oc1ccc(Oc2ccc(Cl)cc2Cl)cc1	Diclofop-methyl	6.35542	-Log10(LC50), mol/L	4	EFSA	Not sure experimental conditions	340.027	1
55285-14-8	CCCCN(CCCC)SN(C)C(=O)Oc1cccc2CC(C)(C)Oc12	Carbosulfan	7.40394	-Log10(LC50), mol/L	4	EFSA	Not sure experimental conditions	380.213	1
56425-91-3	CC(C)C(O)(c1ccc(OC(F)(F)F)cc1)c2cncnc2	Flurprimidol	4.25878	-Log10(LC50), mol/L	4	EFSA	Not sure experimental conditions	312.109	1
57966-95-7	CCNC(=O)NC(=O)\C(=N\OC)C#N	Cymoxanil	3.83443	-Log10(LC50), mol/L	4	EFSA	Not sure experimental conditions	198.075	1
59669-26-0	CSC(/C)=N/OC(=O)N(C)SN(C)C(=O)O\N=C(/C)SC	Thiodicarb	5.40294	-Log10(LC50), mol/L	4	EFSA	Not sure experimental conditions	354.049	1
62924-70-3	CCN(Cc1c(F)cccc1Cl)c2c(cc(cc2[N+]([O-])=O)C(F)(F)F)[N+]([O-])=O	Flumetralin	7.2626	-Log10(LC50), mol/L	4	EFSA	Not sure experimental conditions	421.045	1
67306-00-7	CC(CN1CCCCC1)Cc2ccc(cc2)C(C)(C)C	Fenpropidin	5.1578	-Log10(LC50), mol/L	4	EFSA	Not sure experimental conditions	273.246	1
67564-91-4	CC(CN1C[C@H](C)O[C@H](C)C1)Cc2ccc(cc2)C(C)(C)C	Fenpropimorph	5.12008	-Log10(LC50), mol/L	4	EFSA	Not sure experimental conditions	303.256	1
69377-81-7	Nc1c(Cl)c(F)nc(OCC(O)=O)c1Cl	Fluroxypyr	4.24944	-Log10(LC50), mol/L	4	EFSA	Not sure experimental conditions	253.966	1
72459-58-6	[O-][n+]1nc(nc2ccc(Cl)cc12)n3ccnc3	Triazoxide	6.50625	-Log10(LC50), mol/L	4	EFSA	Not sure experimental conditions	247.026	1
72619-32-0	C[C@H](C(=O)OC)Oc1ccc(cc1)Oc2c(cc(cn2)C(F)(F)F)Cl	Haloxyfop-P-methyl ester	6.62764	-Log10(LC50), mol/L	4	EFSA	Not sure experimental conditions	375.049	1
76703-62-3	CC1(C)[C@@H](\C=C(/Cl)C(F)(F)F)[C@H]1C(=O)O[C@H](C#N)c2cccc(Oc3ccccc3)c2	Gamma-cyhalothrin	10.1033	-Log10(LC50), mol/L	4	EFSA	Not sure experimental conditions	449.101	1
79622-59-6	[O-][N+](=O)c1cc(c(Cl)c(c1Nc2ncc(cc2Cl)C(F)(F)F)[N+]([O-])=O)C(F)(F)F	Fluazinam	6.92611	-Log10(LC50), mol/L	4	EFSA	Not sure experimental conditions	463.951	1
82560-54-1	CCOC(=O)CCN(SN(C)C(=O)Oc1cccc2CC(C)(C)Oc12)C(C)C	Benfuracarb	7.38253	-Log10(LC50), mol/L	4	EFSA	Not sure experimental conditions	410.188	1
95977-29-0	C[C@H](C(=O)O)Oc1ccc(cc1)Oc2c(cc(cn2)C(F)(F)F)Cl	Haloxyfop-P	6.61109	-Log10(LC50), mol/L	4	EFSA	Not sure experimental conditions	361.033	1
77-73-6	C1C=CC2C3CC(C=C3)C12		3.57681	-Log10(LC50), mol/L	4	HSDB			1
80-62-6	COC(=O)C(C)=C		4.52311	-Log10(LC50), mol/L	4	HSDB			1
120-36-5	CC(Oc1ccc(Cl)cc1Cl)C(O)=O		4.16507	-Log10(LC50), mol/L	4	HSDB			1
314-40-9	CCC(C)N1C(=O)NC(=C(Br)C1=O)C		3.56374	-Log10(LC50), mol/L	4	HSDB			1
66230-04-4	CC(C)[C@@H](C(=O)O[C@@H](C#N)c1cccc(Oc2ccccc2)c1)c3ccc(Cl)cc3		8.97889	-Log10(LC50), mol/L	4	HSDB			1
93-72-1	CC(Oc1cc(Cl)c(Cl)cc1Cl)C(O)=O		4.08562	-Log10(LC50), mol/L	4	HSDB			1
100-42-5	C=Cc1ccccc1		3.71626	-Log10(LC50), mol/L	4	HSDB			1
100-52-7	O=Cc1ccccc1		3.37809	-Log10(LC50), mol/L	4	HSDB			1
101-20-2	Clc1ccc(NC(=O)Nc2ccc(Cl)c(Cl)c2)cc1		4.54266	-Log10(LC50), mol/L	4	HSDB			1
101-21-3	CC(C)OC(=O)Nc1cccc(Cl)c1		4.4254	-Log10(LC50), mol/L	4	HSDB			1
106-93-4	BrCCBr		4.01393	-Log10(LC50), mol/L	4	HSDB			1
107-05-1	ClCC=C		3.25421	-Log10(LC50), mol/L	4	HSDB			1
108-95-2	Oc1ccccc1		3.79723	-Log10(LC50), mol/L	4	HSDB			1
109-79-5	CCCCS		4.21412	-Log10(LC50), mol/L	4	HSDB			1
110-82-7	C1CCCCC1		3.62373	-Log10(LC50), mol/L	4	HSDB			1
111-30-8	O=CCCCC=O		3.88628	-Log10(LC50), mol/L	4	HSDB			1
111-42-2	OCCNCCO		2.80933	-Log10(LC50), mol/L	4	HSDB			1
112-34-5	CCCCOCCOCCO		1.82964	-Log10(LC50), mol/L	4	HSDB			1
117-80-6	ClC1=C(Cl)C(=O)c2ccccc2C1=O		6.50893	-Log10(LC50), mol/L	4	HSDB			1
121-82-4	[O-][N+](=O)N1CN(CN(C1)[N+]([O-])=O)[N+]([O-])=O		4.417	-Log10(LC50), mol/L	4	HSDB			1
12427-38-2	[Mn++].[S-]C(=S)NCCNC([S-])=S		3.53095	-Log10(LC50), mol/L	4	HSDB			1
127-69-5	Cc1noc(N[S](=O)(=O)c2ccc(N)cc2)c1C		3.80337	-Log10(LC50), mol/L	4	HSDB			1
141-43-5	NCCO		2.22222	-Log10(LC50), mol/L	4	HSDB			1
148-18-5	[Na+].CCN(CC)C([S-])=S		4.63097	-Log10(LC50), mol/L	4	HSDB			1
149-30-4	S=C1Nc2ccccc2S1		4.92165	-Log10(LC50), mol/L	4	HSDB			1
1610-18-0	COc1nc(NC(C)C)nc(NC(C)C)n1		4.57434	-Log10(LC50), mol/L	4	HSDB			1
1918-18-9	COC(=O)Nc1ccc(Cl)c(Cl)c1		4.56226	-Log10(LC50), mol/L	4	HSDB			1
1948-33-0	CC(C)(C)c1cc(O)ccc1O		3.05602	-Log10(LC50), mol/L	4	HSDB			1
1982-47-4	CN(C)C(=O)Nc1ccc(Oc2ccc(Cl)cc2)cc1		4.06458	-Log10(LC50), mol/L	4	HSDB			1
2008-39-1	CNC.OC(=O)COc1ccc(Cl)cc1Cl		2.68929	-Log10(LC50), mol/L	4	HSDB			1
2492-26-4	[Na+].[S-]c1sc2ccccc2n1		4.62318	-Log10(LC50), mol/L	4	HSDB			1
25013-16-5	COc1ccc(O)c(c1)C(C)(C)C		3.0912	-Log10(LC50), mol/L	4	HSDB			1
2545-59-7	CCCCOCCOC(=O)COc1cc(Cl)c(Cl)cc1Cl		5.4029	-Log10(LC50), mol/L	4	HSDB			1
37853-59-1	Brc1cc(Br)c(OCCOc2c(Br)cc(Br)cc2Br)c(Br)c1		5.13454	-Log10(LC50), mol/L	4	HSDB			1
4080-31-3	[Cl-].Cl/C=C/C[N+]12CN3CN(CN(C3)C1)C2		3.95716	-Log10(LC50), mol/L	4	HSDB			1
50-00-0	C=O		2.85402	-Log10(LC50), mol/L	4	HSDB			1
50-31-7	OC(=O)c1c(Cl)ccc(Cl)c1Cl		4.07134	-Log10(LC50), mol/L	4	HSDB			1
61-73-4	[Cl-].CN(C)c1ccc2nc3ccc(cc3[s+]c2c1)N(C)C		3.88067	-Log10(LC50), mol/L	4	HSDB			1
74-90-8	C#N		5.30443	-Log10(LC50), mol/L	4	HSDB			1
75-74-1	C[Pb](C)(C)C		5.08583	-Log10(LC50), mol/L	4	HSDB			1
7681-57-4	[Na+].[Na+].[O-][S](=O)O[S]([O-])=O		3.77337	-Log10(LC50), mol/L	4	HSDB			1
78-00-2	CC[Pb](CC)(CC)CC		3.29854	-Log10(LC50), mol/L	4	HSDB			1
78-79-5	CC(=C)C=C		3.53188	-Log10(LC50), mol/L	4	HSDB			1
78-93-3	CCC(C)=O		2.64549	-Log10(LC50), mol/L	4	HSDB			1
79-06-1	NC(=O)C=C		2.85149	-Log10(LC50), mol/L	4	HSDB			1
83-89-6	CCN(CC)CCCC(C)Nc1c2ccc(Cl)cc2nc3ccc(OC)cc13		3.70357	-Log10(LC50), mol/L	4	HSDB			1
88-75-5	Oc1ccccc1[N+]([O-])=O		3.12191	-Log10(LC50), mol/L	4	HSDB			1
886-50-0	CCNc1nc(NC(C)(C)C)nc(SC)n1		4.60411	-Log10(LC50), mol/L	4	HSDB			1
93-15-2	COc1ccc(CC=C)cc1OC		4.34218	-Log10(LC50), mol/L	4	HSDB			1
93-76-5	OC(=O)COc1cc(Cl)c(Cl)cc1Cl		5.70574	-Log10(LC50), mol/L	4	HSDB			1
94-11-1	CC(C)OC(=O)COc1ccc(Cl)cc1Cl		5.46409	-Log10(LC50), mol/L	4	HSDB			1
94-74-6	Cc1cc(Cl)ccc1OCC(O)=O		5.12499	-Log10(LC50), mol/L	4	HSDB			1
98-01-1	O=Cc1occc1		3.77825	-Log10(LC50), mol/L	4	HSDB			1

## Sheet: Cyprinodon variegatus
CAS Number	Chemical SMILEs	Chemical Name	LC50	LC50 Unit	Observed Duration Mean (Days)	Source	Comments	MW
16079-88-2	CC1(C)N(Br)C(=O)N(Cl)C1=O		3.46	-Log10(LC50), mol/L	4 days	HSDB	95% confidence interval: 1.0-1.6 ppmConditions: salt water, flow through	239.93
10222-01-2	NC(=O)C(Br)(Br)C#N		4.95	-Log10(LC50), mol/L	4 days	HSDB	95% confidence interval: 2600-4300 ug/LConditions: freshwater, flow through	239.853
111-30-8	O=CCCCC=O		3.43	-Log10(LC50), mol/L	4 days	HSDB	Conditions: flow-through	100.052
133-07-3	ClC(Cl)(Cl)SN1C(=O)c2ccccc2C1=O		5.22	-Log10(LC50), mol/L	4 days	HSDB	95% confidence interval: 41500-56500 ug/LConditions: saltwater, flow through	294.903
26172-55-4	[H+].[Cl-].CN1SC(=CC1=O)Cl		5.64	-Log10(LC50), mol/L	4 days	HSDB	95% confidence interval: 380-610 ug/LConditions: saltwater, flow through	184.947
33089-61-1	CN(C=Nc1ccc(C)cc1C)C=Nc2ccc(C)cc2C		3.93	-Log10(LC50), mol/L	4 days	HSDB	95% confidence interval: 9400-15600 ug/LConditions: saltwater, flow through	293.189
34256-82-1	CCOCN(C(=O)CCl)c1c(C)cccc1CC		4.97	-Log10(LC50), mol/L	4 days	HSDB	95% confidence interval: 1710-2900 ug/LConditions: saltwater, flow through	269.118
35691-65-7	BrCC(Br)(CCC#N)C#N		4.34	-Log10(LC50), mol/L	4 days	HSDB	95% confidence interval: 6.7-9.8 ppmConditions: flow through	263.89
51200-87-4	CC1(C)COCN1		2.66623	-Log10(LC50), mol/L	4 days	HSDB	Conditions: saltwater, static	101.084
533-74-4	CN1CSC(=S)N(C)C1		4.36	-Log10(LC50), mol/L	4 days	HSDB	95% confidence interval: 72000-130000 ug/LConditions: saltwater, flow through	162.029
59756-60-4	CN1C=C(c2ccccc2)C(=O)C(=C1)c3cccc(c3)C(F)(F)F		4.22	-Log10(LC50), mol/L	4 days	HSDB	95% confidence interval: 8-16 ppm	329.103
602-01-7	Cc1cccc(c1[N+]([O-])=O)[N+]([O-])=O		4.89842	-Log10(LC50), mol/L	4 days	HSDB	95% confidence interval: 1400-3400 ug/LConditions: saltwater, static, 25-31 deg C	182.033
62-73-7	CO[P](=O)(OC)OC=C(Cl)Cl		4.47603	-Log10(LC50), mol/L	4 days	HSDB	95% confidence limit: 5.39-8.7 ppm	219.946
624-92-0	CSSC		4.2249	-Log10(LC50), mol/L	4 days	HSDB	95% confidence limit: 4000-6900 ug/LConditions: saltwater, renewal	93.9911
82-68-8	[O-][N+](=O)c1c(Cl)c(Cl)c(Cl)c(Cl)c1Cl		5.29053	-Log10(LC50), mol/L	4 days	HSDB	95% confidence interval: 1.2-1.8 ppmConditions: saltwater, flow through	292.837
100-41-4	CCc1ccccc1		2.58629	-Log10(LC50), mol/L	4 days	HSDB	Conditions: static	106.078
100-42-5	C=Cc1ccccc1		4.05825	-Log10(LC50), mol/L	4 days	HSDB	Conditions: /static bioassay/, ambient salinity from 10-30 parts per trillion and temp from 25-31 deg C	104.063
101-84-8	O(c1ccccc1)c2ccccc2		4.85042	-Log10(LC50), mol/L	4 days	HSDB	95% confidence limit: 1800-3200 ug/LConditions: saltwater, static	170.073
10453-86-8	CC(C)=CC1C(C(=O)OCc2coc(Cc3ccccc3)c2)C1(C)C		7.48777	-Log10(LC50), mol/L	4 days	HSDB	95% confidence interval: 6.25-25.00 ug/LConditions: saltwater, static	338.188
106-49-0	Cc1ccc(N)cc1		3.25153	-Log10(LC50), mol/L	4 days	HSDB	Conditions: static, guideline study	107.073
107-02-8	C=CC=O		5.11492	-Log10(LC50), mol/L	4 days	HSDB	95% confidence interval: 270-680 ug/LConditions: saltwater, flow through	56.0262
1071-83-6	OC(=O)CNC[P](O)(O)=O		2.84771	-Log10(LC50), mol/L	4 days	HSDB	95% confidence limit: 180-320 ppmConditions: static	169.014
108-89-4	Cc1ccncc1		2.36669	-Log10(LC50), mol/L	4 days	HSDB	Conditions: flow through	93.0578
110488-70-5	COc1ccc(cc1OC)C(=C\C(=O)N2CCOCC2)/c3ccc(Cl)cc3		4.53477	-Log10(LC50), mol/L	4 days	HSDB	95% confidence interval: 9700-14200 ug/LConditions: saltwater, flow through	387.124
111-76-2	CCCCOCCO		3.00779	-Log10(LC50), mol/L	4 days	HSDB		118.099
112226-61-6	CC(C)(C)N(NC(=O)c1ccc(Cl)cc1)C(=O)c2ccccc2		4.57418	-Log10(LC50), mol/L	4 days	HSDB	Conditions: saltwater, flow through	330.114
119-06-2	CCCCCCCCCCCCCOC(=O)c1ccccc1C(=O)OCCCCCCCCCCCCC		4.02566	-Log10(LC50), mol/L	4 days	HSDB	Conditions: freshwater, static, 22 deg C, pH 7.6-7.9, hardness 25-50 mg/L CaCO3, alkalinity 25-50 mg/L CaCO3	530.434
12124-97-9	[NH4+].[Br-]		5.43026	-Log10(LC50), mol/L	4 days	HSDB	95% confidence interval: 240-430 ug/LConditions: saltwater, flow through	96.9527
126833-17-8	CC1(CCCCC1)C(=O)Nc2ccc(O)c(Cl)c2Cl		4.43727	-Log10(LC50), mol/L	4 days	HSDB		301.064
127-18-4	ClC(Cl)=C(Cl)Cl		3.49851	-Log10(LC50), mol/L	4 days	HSDB	Conditions: static bioassay	163.875
128-04-1	[Na+].CN(C)C([S-])=S		3.1259	-Log10(LC50), mol/L	4 days	HSDB		142.984
131341-86-1	FC1(F)Oc2cccc(c2O1)c3c[nH]cc3C#N		5.31534	-Log10(LC50), mol/L	4 days	HSDB	95% confidence interval: 930-1500 ug/LConditions: saltwater, static	248.04
131807-57-3	CC1(OC(=O)N(Nc2ccccc2)C1=O)c3ccc(Oc4ccccc4)cc3		6.87929	-Log10(LC50), mol/L	4 days	HSDB	95% confidence interval: 44.1-56.1 ug/L	374.127
133-06-2	ClC(Cl)(Cl)SN1C(=O)C2CC=CCC2C1=O		5.19682	-Log10(LC50), mol/L	4 days	HSDB	95% confidence interval: 1700-2200 ug/LConditions: saltwater, static	298.934
142-28-9	ClCCCCl		5.20406	-Log10(LC50), mol/L	4 days	HSDB		111.985
142-59-6	[Na+].[Na+].[S-]C(=S)NCCNC([S-])=S		6.26198	-Log10(LC50), mol/L	4 days	HSDB	95% confidence interval: 116-167 ug/LConditions: saltwater, static	255.921
142459-58-3	CC(C)N(C(=O)COc1sc(nn1)C(F)(F)F)c2ccc(F)cc2		5.03107	-Log10(LC50), mol/L	4 days	HSDB		363.066
143-50-0	ClC1(Cl)C2(Cl)C3(Cl)C4(Cl)C(=O)C5(Cl)C3(Cl)C1(Cl)C5(Cl)C24Cl		6.84126	-Log10(LC50), mol/L	4 days	HSDB		485.683
148-18-5	[Na+].CCN(CC)C([S-])=S		3.45416	-Log10(LC50), mol/L	4 days	HSDB	Conditions: flow through	171.015
148-79-8	[nH]1c2ccccc2nc1c3cscn3		4.30327	-Log10(LC50), mol/L	4 days	HSDB	Conditions: saltwater, flow through	201.036
1610-18-0	COc1nc(NC(C)C)nc(NC(C)C)n1		3.67763	-Log10(LC50), mol/L	4 days	HSDB	95% confidence interval: 37000-73000 ug/LConditions: salt water, static	225.159
1689-99-2	CCCCCCCC(=O)Oc1c(Br)cc(cc1Br)C#N		6.37265	-Log10(LC50), mol/L	4 days	HSDB	95% confidence interval: 160-200 ppb	400.963
1861-40-1	CCCCN(CC)c1c(cc(cc1[N+]([O-])=O)C(F)(F)F)[N+]([O-])=O		5.62756	-Log10(LC50), mol/L	4 days	HSDB	Conditions: salt water, flow through	335.109
1918-00-9	COc1c(Cl)ccc(Cl)c1C(O)=O		3.08709	-Log10(LC50), mol/L	4 days	HSDB	Conditions: static, temperature 21 deg C, pH 7.5 - 8.2, dissolved oxygen 101 - 104% (0 hr), 74 - 83% (48 hr), 51 - 78% (96 hr)	219.969
1929-77-7	CCCSC(=O)N(CCC)CCC		4.43855	-Log10(LC50), mol/L	4 days	HSDB	95% confidence interval: 5.5-10.0 ppm	203.134
2104-64-5	CCO[P](=S)(Oc1ccc(cc1)[N+]([O-])=O)c2ccccc2		6.23302	-Log10(LC50), mol/L	4 days	HSDB		323.038
2155-70-6	CCCC[Sn](|[O]C(=O)C(C)=C)(CCCC)CCCC		7.17638	-Log10(LC50), mol/L	4 days	HSDB	95% confidence interval: 11-30 ug/LConditions: saltwater, static	240.162
21564-17-0	N#CSCSc1sc2ccccc2n1		6.59837	-Log10(LC50), mol/L	4 days	HSDB	95% confidence interval: 36-100 ug/LConditions: saltwater, static	237.969
22224-92-6	CCO[P](=O)(NC(C)C)Oc1ccc(SC)c(C)c1		7.23856	-Log10(LC50), mol/L	4 days	HSDB	95% confidence interval: 13-22 ug/LConditions: saltwater, flow through	303.106
22781-23-3	CNC(=O)Oc1cccc2OC(C)(C)Oc12		5.41397	-Log10(LC50), mol/L	4 days	HSDB	95% confidence interval: 720-1020 ug/LConditions: saltwater, flow through	223.084
23031-36-9	CC(C)=C[C@H]1[C@H](C(=O)OC2CC(=O)C(=C2C)CC#C)C1(C)C		7.0624	-Log10(LC50), mol/L	4 days	HSDB	95% confidence interval: 23-31 ug/LConditions: saltwater, flow through	300.173
2312-35-8	CC(C)(C)c1ccc(OC2CCCCC2O[S](=O)OCC#C)cc1		6.76611	-Log10(LC50), mol/L	4 days	HSDB	95% confidence interval: 30-100 ug/LConditions: salt water, static	350.155
23564-05-8	COC(=O)NC(=S)Nc1ccccc1NC(=S)NC(=O)OC		4.30364	-Log10(LC50), mol/L	4 days	HSDB	Conditions: saltwater, flow through	342.046
2593-15-9	CCOc1snc(n1)C(Cl)(Cl)Cl		4.78873	-Log10(LC50), mol/L	4 days	HSDB	Conditions: saltwater, flow through	245.919
26225-79-6	CCOC1Oc2ccc(O[S](C)(=O)=O)cc2C1(C)C		4.05856	-Log10(LC50), mol/L	4 days	HSDB		286.087
2634-33-5	O=C1NSc2ccccc12		3.97488	-Log10(LC50), mol/L	4 days	HSDB	Conditions: saltwater, flow through	151.009
26761-40-0	CC(C)CCCCCCCOC(=O)c1ccccc1C(=O)OCCCCCCCC(C)C		3.9507	-Log10(LC50), mol/L	4 days	HSDB	Conditions: freshwater, static, 22 deg C, pH 7.6-7.9, hardness 25-50 mg/L CaCO3, alkalinity 25-50 mg/L CaCO3	446.34
27554-26-3	CC(C)CCCCCOC(=O)c1ccccc1C(=O)OCCCCCC(C)C		3.8924	-Log10(LC50), mol/L	4 days	HSDB	Conditions: freshwater, static, 22 deg C, pH 7.6-7.9, hardness 25-50 mg/L CaCO3, alkalinity 25-50 mg/L CaCO3	390.277
28553-12-0	CC(C)CCCCCCOC(=O)c1ccccc1C(=O)OCCCCCCC(C)C		5.90549	-Log10(LC50), mol/L	4 days	HSDB	Conditions: flow through	418.308
314-40-9	CCC(C)N1C(=O)NC(=C(Br)C1=O)C		3.20335	-Log10(LC50), mol/L	4 days	HSDB	95% confidence interval: 145800-272000 ug/LConditions: saltwater, static	260.016
330-54-1	CN(C)C(=O)Nc1ccc(Cl)c(Cl)c1		4.53945	-Log10(LC50), mol/L	4 days	HSDB		232.017
3648-20-2	CCCCCCCCCCCOC(=O)c1ccccc1C(=O)OCCCCCCCCCCC		3.97715	-Log10(LC50), mol/L	4 days	HSDB	Conditions: freshwater, static, 22 deg C, pH 7.6-7.9, hardness 25-50 mg/L CaCO3, alkalinity 25-50 mg/L CaCO3	474.371
39148-24-8	[Al+3].CCO[P](=O)=O.CCO[P](=O)=O.CCO[P](=O)=O		3.46609	-Log10(LC50), mol/L	4 days	HSDB	95% confidence interval: 49-160 ppm	350.973
40487-42-1	CCC(CC)Nc1c(cc(C)c(C)c1[N+]([O-])=O)[N+]([O-])=O		5.59766	-Log10(LC50), mol/L	4 days	HSDB		281.138
420-04-2	NC#N		2.86005	-Log10(LC50), mol/L	4 days	HSDB		42.0218
4904-61-4	C\1C\C=C/CC\C=C/CC/C=C1		4.90454	-Log10(LC50), mol/L	4 days	HSDB	Conditions: static bioassay, 22 deg C, dissolved oxygen 40-60%, 16 hours daylight (light intensity 40-100 fc), 8 hours darkness	162.141
50471-44-8	CC1(OC(=O)N(C1=O)c2cc(Cl)cc(Cl)c2)C=C		4.91077	-Log10(LC50), mol/L	4 days	HSDB	Conditions: saltwater, flow through	284.996
51-28-5	Oc1ccc(cc1[N+]([O-])=O)[N+]([O-])=O		5.66279	-Log10(LC50), mol/L	4 days	HSDB		184.012
51630-58-1	CC(C)C(C(=O)OC(C#N)c1cccc(Oc2ccccc2)c1)c3ccc(Cl)cc3		6.15995	-Log10(LC50), mol/L	4 days	HSDB	95% confidence interval: 130-670 ug/LConditions: saltwater, static	419.129
52-51-7	OCC(Br)(CO)[N+]([O-])=O		3.52349	-Log10(LC50), mol/L	4 days	HSDB	95% confidence interval: 51-70 ppmConditions: flow through	198.948
542-75-6	ClC\C=C/Cl		1.7933	-Log10(LC50), mol/L	4 days	HSDB		109.969
55283-68-6	CCN(CC(C)=C)c1c(cc(cc1[N+]([O-])=O)C(F)(F)F)[N+]([O-])=O		6.14236	-Log10(LC50), mol/L	4 days	HSDB	95% confidence interval: 170-350 ug/LConditions: salt water, flow through	333.094
55406-53-6	CCCCNC(=O)OCC#CI		5.82752	-Log10(LC50), mol/L	4 days	HSDB	95% confidence interval: 364-484 ppb	280.991
57966-95-7	CCNC(=O)NC(=O)\C(=N\OC)C#N		3.62014	-Log10(LC50), mol/L	4 days	HSDB	Conditions: saltwater, flow through	198.075
646-06-0	C1COCO1		0.869448	-Log10(LC50), mol/L	4 days	HSDB	95% confidence limit: 8294000 to 12057000 ug/LConditions: saltwater	74.0368
68085-85-8	CC1(C)C(\C=C(/Cl)C(F)(F)F)C1C(=O)OC(C#N)c2cccc(Oc3ccccc3)c2		8.74547	-Log10(LC50), mol/L	4 days	HSDB		449.101
70124-77-5	CC(C)C(C(=O)OC(C#N)c1cccc(Oc2ccccc2)c1)c3ccc(OC(F)F)cc3		8.45021	-Log10(LC50), mol/L	4 days	HSDB		451.16
72178-02-0	[Na+].C[S](=O)(=O)[N-]C(=O)c1cc(Oc2ccc(cc2Cl)C(F)(F)F)ccc1[N+]([O-])=O		3.45054	-Log10(LC50), mol/L	4 days	HSDB	Conditions: saltwater, flow through	459.972
7287-19-6	CSc1nc(NC(C)C)nc(NC(C)C)n1		4.67469	-Log10(LC50), mol/L	4 days	HSDB	95% confidence interval: 4.0-7.0 ppmConditions: static	241.136
75-09-2	ClCCl		2.40552	-Log10(LC50), mol/L	4 days	HSDB	95% confidence interval: 280000-380000 ug/LConditions: saltwater, static	83.9534
75-25-2	BrC(Br)Br		2.44329	-Log10(LC50), mol/L	4 days	HSDB	Conditions: static bioassay	249.763
77-47-4	ClC1=C(Cl)C(Cl)(Cl)C(=C1Cl)Cl		6.77785	-Log10(LC50), mol/L	4 days	HSDB	95% confidence interval: 34-61 ug/L	269.813
7738-94-5	O[Cr](O)(=O)=O		3.48058	-Log10(LC50), mol/L	4 days	HSDB	95% confidence interval: 20000-61000 ug/LConditions: saltwater, static	117.936
7758-19-2	[Na+].[O-][Cl]=O		3.07893	-Log10(LC50), mol/L	4 days	HSDB	95% confidence interval: 62000-90000 ug/LConditions: saltwater, flow through	89.9485
78-48-8	CCCCS[P](=O)(SCCCC)SCCCC		5.61227	-Log10(LC50), mol/L	4 days	HSDB	95% confidence limit: 56-1370 ppb	314.096
79-34-5	ClC(Cl)C(Cl)Cl		5.7427	-Log10(LC50), mol/L	4 days	HSDB	Conditions: static unmeasured bioassay	165.891
79-92-5	CC1(C)C2CCC(C2)C1=C		4.85518	-Log10(LC50), mol/L	4 days	HSDB	95% confidence limit 1.6-2.2 ppm	136.125
79538-32-2	Cc1c(F)c(F)c(COC(=O)C2C(\C=C(/Cl)C(F)(F)F)C2(C)C)c(F)c1F		9.50729	-Log10(LC50), mol/L	4 days	HSDB		418.057
81777-89-1	CC1(C)CON(Cc2ccccc2Cl)C1=O		3.77	-Log10(LC50), mol/L	4 days	HSDB	95% confidence interval: 27.5-59.9 ppm	239.071
818-61-1	OCCOC(=O)C=C		3.8216	-Log10(LC50), mol/L	4 days	HSDB	Conditions: flow-through	116.047
82657-04-3	Cc1c(COC(=O)C2C(\C=C(/Cl)C(F)(F)F)C2(C)C)cccc1c3ccccc3		7.3824	-Log10(LC50), mol/L	4 days	HSDB	95% confidence interval: 14.6-21.1 ug/LConditions: saltwater, flow through	422.126
84-75-3	CCCCCCOC(=O)c1ccccc1C(=O)OCCCCCC		3.82506	-Log10(LC50), mol/L	4 days	HSDB	Conditions: freshwater, static, 22 deg C, pH 7.6-7.9, hardness 25-50 mg/L CaCO3, alkalinity 25-50 mg/L CaCO3	334.214
90-13-1	Clc1cccc2ccccc12		5.37073	-Log10(LC50), mol/L	4 days	HSDB		162.024
92-52-4	c1ccc(cc1)c2ccccc2		4.52498	-Log10(LC50), mol/L	4 days	HSDB	95% confidence interval: 4-5 mg/L	154.078
99-87-6	CC(C)c1ccc(C)cc1		3.44622	-Log10(LC50), mol/L	4 days	HSDB	95% confidence interval: 36000-64000 ug/LConditions: saltwater, static	134.11
79-01-6	ClC=C(Cl)Cl	1,1,2-Trichloroethene	3.23571	-Log10(LC50), mol/L	4 days	ECOTOX		129.914
83-32-9	C1Cc2cccc3cccc1c23	Acenaphthene	4.7645	-Log10(LC50), mol/L	4 days	ECOTOX		154.078
107534-96-3	CC(C)(C)C(O)(CCc1ccc(Cl)cc1)Cn2cncn2	alpha-[2-(4-Chlorophenyl)ethyl]-alpha-(1,1-dimethylethyl)-1H-1,2,4-triazole-1-ethanol	4.71649	-Log10(LC50), mol/L	4 days	ECOTOX		307.145
108-88-3	Cc1ccccc1	Methylbenzene	3.85014	-Log10(LC50), mol/L	4 days	ECOTOX		92.0626
131-11-3	COC(=O)c1ccccc1C(=O)OC	1,2-Benzenedicarboxylic acid, 1,2-Dimethyl ester	3.5245	-Log10(LC50), mol/L	4 days	ECOTOX		194.058
131860-33-8	CO\C=C(C(=O)OC)/c1ccccc1Oc2cc(Oc3ccccc3C#N)ncn2	(alphaE)-2-[[6-(2-Cyanophenoxy)-4-pyrimidinyl]oxy]-alpha-(methoxymethylene)benzeneacetic acid methyl ester	5.77871	-Log10(LC50), mol/L	4 days	ECOTOX		403.117
1563-66-2	CNC(=O)Oc1cccc2CC(C)(C)Oc12	2,3-Dihydro-2,2-dimethyl-7-benzofuranol 7-(N-methylcarbamate)	5.75801	-Log10(LC50), mol/L	4 days	ECOTOX		221.105
443-48-1	Cc1ncc(n1CCO)[N+]([O-])=O	2-Methyl-5-nitro-1H-imidazole-1-ethanol	2.20785	-Log10(LC50), mol/L	4 days	ECOTOX		171.064
84-66-2	CCOC(=O)c1ccccc1C(=O)OCC	1,2-Benzenedicarboxylic acid, 1,2-Diethyl ester	3.86941	-Log10(LC50), mol/L	4 days	ECOTOX		222.089
88671-89-0	CCCCC(Cn1cncn1)(C#N)c2ccc(Cl)cc2	alpha-Butyl-alpha-(4-chlorophenyl)-1H-1,2,4-triazole-1-propanenitrile	4.78747	-Log10(LC50), mol/L	4 days	ECOTOX		288.114
94361-06-5	CC(C1CC1)C(O)(Cn2cncn2)c3ccc(Cl)cc3	alpha-(4-Chlorophenyl)-alpha-(1-cyclopropylethyl)-1H-1,2,4-triazole-1-ethanol	4.14184	-Log10(LC50), mol/L	4 days	ECOTOX		291.114
111988-49-9	Clc1ccc(CN2CCSC2=NC#N)cn1	[N(Z)]-N-[3-[(6-Chloro-3-pyridinyl)methyl]-2-thiazolidinylidene]cyanamide	4.10698	-Log10(LC50), mol/L	4 days	ECOTOX		252.024
112281-77-3	FC(F)C(F)(F)OCC(Cn1cncn1)c2ccc(Cl)cc2Cl	1-[2-(2,4-Dichlorophenyl)-3-(1,1,2,2-tetrafluoroethoxy)propyl]-1H-1,2,4-triazole	5.03792	-Log10(LC50), mol/L	4 days	ECOTOX		371.022
114369-43-6	Clc1ccc(CCC(Cn2cncn2)(C#N)c3ccccc3)cc1	alpha-[2-(4-Chlorophenyl)ethyl]-alpha-phenyl-1H-1,2,4-triazole-1-propanenitrile	5.27121	-Log10(LC50), mol/L	4 days	ECOTOX		336.114
115-29-7	ClC1=C(Cl)C2(Cl)C3CO[S](=O)OCC3C1(Cl)C2(Cl)Cl	6,7,8,9,10,10-Hexachloro-1,5,5a,6,9,9a-hexahydro-6,9-methano-2,4,3-benzodioxathiepin 3-oxide	8.69414	-Log10(LC50), mol/L	4 days	ECOTOX		403.817
116255-48-2	Clc1ccc(c(Cl)c1)C2(CC(Br)CO2)Cn3cncn3	2,5-Anhydro-4-bromo-1,3,4-trideoxy-2-C-(2,4-dichlorophenyl)-1-(1H-1,2,4-triazol-1-yl)pentitol	4.83362	-Log10(LC50), mol/L	4 days	ECOTOX		374.954
117-81-7	CCCCC(CC)COC(=O)c1ccccc1C(=O)OCC(CC)CCCC	1,2-Benzenedicarboxylic acid, 1,2-Bis(2-ethylhexyl)ester	2.85101	-Log10(LC50), mol/L	4 days	ECOTOX		390.277
119446-68-3	CC1COC(Cn2cncn2)(O1)c3ccc(Oc4ccc(Cl)cc4)cc3Cl	1-[[2-[2-Chloro-4-(4-chlorophenoxyl)phenyl]-4-methyl-1,3-dioxolan-2-yl]methyl]-1H-1,2,4-triazole	5.6097	-Log10(LC50), mol/L	4 days	ECOTOX		405.065
121-75-5	CCOC(=O)CC(S[P](=S)(OC)OC)C(=O)OCC	[(Dimethoxyphosphinothioyl)thio]butanedioic acid, Diethyl ester	6.81099	-Log10(LC50), mol/L	4 days	ECOTOX		330.036
13071-79-9	CCO[P](=S)(OCC)SCSC(C)(C)C	Phosphorodithioic acid S-[[(1,1-dimethylethyl)thio]O,O-diethylmethyl]ester	7.84933	-Log10(LC50), mol/L	4 days	ECOTOX		288.044
13194-48-4	CCCS[P](=O)(OCC)SCCC	Phosphorodithioic acid O-ethyl S,S-dipropyl ester	6.12864	-Log10(LC50), mol/L	4 days	ECOTOX		242.056
131983-72-7	CC1(C)CC/C(=C/c2ccc(Cl)cc2)C1(O)Cn3cncn3	5-[(4-Chlorophenyl)methylene]-2,2-dimethyl-1-(1H-1,2,4-triazol-1-ylmethyl)cyclopentanol	4.74536	-Log10(LC50), mol/L	4 days	ECOTOX		317.129
132-64-9	o1c2ccccc2c3ccccc13	Dibenzofuran	4.97019	-Log10(LC50), mol/L	4 days	ECOTOX		168.058
135410-20-7	CN(Cc1ccc(Cl)nc1)C(C)=NC#N	(1E)-N-[(6-Chloro-3-pyridinyl)methyl]-N'-cyano-N-methylethanimidamide	3.34648	-Log10(LC50), mol/L	4 days	ECOTOX		222.067
138261-41-3	[O-][N+](=O)NC1=NCCN1Cc2ccc(Cl)nc2	(2E)-1-[(6-Chloro-3-pyridinyl)methyl]-N-nitro-2-imidazolidinimine	3.19444	-Log10(LC50), mol/L	4 days	ECOTOX		255.052
141517-21-7	CO\N=C(C(=O)OC)\c1ccccc1CO\N=C(/C)c2cccc(c2)C(F)(F)F	(alphaE)-alpha-(Methoxyimino)-2-[[[(E)-[1-[3-(trifluoromethyl)phenyl]ethylidene]amino]oxy]methyl]benzeneacteic acid methyl ester	6.7187	-Log10(LC50), mol/L	4 days	ECOTOX		408.13
143390-89-0	CO\N=C(C(=O)OC)/c1ccccc1COc2ccccc2C	(alphaE)-alpha-(Methoxyimino)-2-[(2-methylphenoxy)methyl]benzeneacetic acid methyl ester	5.42643	-Log10(LC50), mol/L	4 days	ECOTOX		313.131
153719-23-4	CN1COCN(Cc2sc(Cl)nc2)/C1=N/[N+]([O-])=O	3-[(2-Chloro-5-thiazolyl)methyl]tetrahydro-5-methyl-N-nitro-4H-1,3,5-oxadiazin-4-imine	3.4186	-Log10(LC50), mol/L	4 days	ECOTOX		291.019
1582-09-8	CCCN(CCC)c1c(cc(cc1[N+]([O-])=O)C(F)(F)F)[N+]([O-])=O	2,6-Dinitro-N,N-dipropyl-4-(trifluoromethyl)benzenamine	6.24643	-Log10(LC50), mol/L	4 days	ECOTOX		335.109
165252-70-0	CN=C(NCC1CCOC1)N[N+]([O-])=O	N''-Methyl-N-nitro-N'-[(tetrahydro-3-furanyl)methyl]guanidine	3.26815	-Log10(LC50), mol/L	4 days	ECOTOX		202.107
175013-18-0	CON(C(=O)OC)c1ccccc1COc2ccn(n2)c3ccc(Cl)cc3	[2-[[[1-(4-Chlorophenyl)-1H-pyrazol-3-yl]oxy]methyl]phenyl]methoxycarbamic acid methyl ester	6.7019	-Log10(LC50), mol/L	4 days	ECOTOX		387.099
1912-24-9	CCNc1nc(Cl)nc(NC(C)C)n1	6-Chloro-N-ethyl-N'-(1-methylethyl)-1,3,5-triazine-2,4-diamine	4.15461	-Log10(LC50), mol/L	4 days	ECOTOX		215.094
2051-60-7	Clc1ccccc1c2ccccc2	2-Chlorobiphenyl	4.66146	-Log10(LC50), mol/L	4 days	ECOTOX		188.039
2051-62-9	Clc1ccc(cc1)c2ccccc2	4-Chloro-1,1'-biphenyl	5.44174	-Log10(LC50), mol/L	4 days	ECOTOX		188.039
206-44-0	c1ccc2c(c1)c3cccc4cccc2c34	Fluoranthene	3.03423	-Log10(LC50), mol/L	4 days	ECOTOX		202.078
2921-88-2	CCO[P](=S)(OCC)Oc1nc(Cl)c(Cl)cc1Cl	Phosphorothioic acid, O,O-Diethyl O-(3,5,6-trichloro-2-pyridinyl) ester	6.40919	-Log10(LC50), mol/L	4 days	ECOTOX		348.926
333-41-5	CCO[P](=S)(OCC)Oc1cc(C)nc(n1)C(C)C	O,O-Diethyl O-[6-methyl-2-(1-methylethyl)-4-pyrimidinyl] ester phosphorothioic acid	5.3157	-Log10(LC50), mol/L	4 days	ECOTOX		304.101
361377-29-9	CO\N=C(C1=NOCCO1)/c2ccccc2Oc3ncnc(Oc4ccccc4Cl)c3F	(1E)-[2-[[6-(2-Chlorophenoxy)-5-fluoro-4-pyrimidinyl]oxy]phenyl](5,6-dihydro-1,4,2-dioxazin-3-yl)-methanone, O-Methyloxime	5.52295	-Log10(LC50), mol/L	4 days	ECOTOX		458.079
52645-53-1	CC1(C)[C@@H](C=C(Cl)Cl)[C@H]1C(=O)OCc2cccc(Oc3ccccc3)c2	3-(2,2-Dichloroethenyl)-2,2-dimethylcyclopropanecarboxylic acid, (3-Phenoxyphenyl)methyl ester	7.69906	-Log10(LC50), mol/L	4 days	ECOTOX		390.079
58-89-9	ClC1C(Cl)C(Cl)C(Cl)C(Cl)C1Cl	(1alpha,2alpha,3beta,4alpha,5alpha,6beta)-1,2,3,4,5,6-Hexachlorocyclohexane	6.44257	-Log10(LC50), mol/L	4 days	ECOTOX		287.86
68694-11-1	CCCOCC(=Nc1ccc(Cl)cc1C(F)(F)F)n2ccnc2	1-[(1E)-1-[[4-Chloro-2-(trifluoromethyl)phenyl]imino]-2-propoxyethyl]-1H-imidazole	5.3918	-Log10(LC50), mol/L	4 days	ECOTOX		345.086
76674-21-0	OC(Cn1cncn1)(c2ccc(F)cc2)c3ccccc3F	alpha-(2-Fluorophenyl)-alpha-(4-fluorophenyl)-1H-1,2,4-triazole-1-ethanol	3.62018	-Log10(LC50), mol/L	4 days	ECOTOX		301.103
78-59-1	CC1=CC(=O)CC(C)(C)C1	3,5,5-trimethyl-2-cyclohexen-1-one	2.99408	-Log10(LC50), mol/L	4 days	ECOTOX		138.104
79983-71-4	CCCCC(O)(Cn1cncn1)c2ccc(Cl)cc2Cl	alpha-Butyl-alpha-(2,4-dichlorophenyl)-1H-1,2,4-triazole-1-ethanol	4.74746	-Log10(LC50), mol/L	4 days	ECOTOX		313.075
85-68-7	CCCCOC(=O)c1ccccc1C(=O)OCc2ccccc2	1,2-Benzenedicarboxylic acid, 1-Butyl 2-(phenylmethyl) ester	3.14897	-Log10(LC50), mol/L	4 days	ECOTOX		312.136
87-86-5	Oc1c(Cl)c(Cl)c(Cl)c(Cl)c1Cl	2,3,4,5,6-Pentachlorophenol	5.77593	-Log10(LC50), mol/L	4 days	ECOTOX		263.847
51-03-6	CCCCOCCOCCOCc1cc2OCOc2cc1CCC		4.98636	-Log10(LC50), mol/L	4 days	eChem		338.209
13463-41-7	[Zn++](|[S-]c1cccc[n+]1[O-])|[S-]c2cccc[n+]2[O-]		5.77844	-Log10(LC50), mol/L	4 days	eChem		240.162
141-32-2	CCCCOC(=O)C=C		5.0661	-Log10(LC50), mol/L	4 days	eChem		128.084
96-33-3	COC(=O)C=C		4.89329	-Log10(LC50), mol/L	4 days	eChem		86.0368
103-11-7	CCCCC(CC)COC(=O)C=C		5.22377	-Log10(LC50), mol/L	4 days	eChem		184.146
106-63-8	CC(C)COC(=O)C=C		5.0661	-Log10(LC50), mol/L	4 days	eChem		128.084
107-13-1	C=CC#N		3.78999	-Log10(LC50), mol/L	4 days	eChem		53.0265
134605-64-4	CN1C(=O)N(C(=O)C=C1C(F)(F)F)c2ccc(Cl)c(c2)C(=O)OC(C)(C)C(=O)OCC=C		5.01309	-Log10(LC50), mol/L	4 days	eChem		474.081
137-26-8	CN(C)C(=S)SSC(=S)N(C)C		5.6478	-Log10(LC50), mol/L	4 days	eChem		239.988
140-88-5	CCOC(=O)C=C		4.95883	-Log10(LC50), mol/L	4 days	eChem		100.052
1663-39-4	CC(C)(C)OC(=O)C=C		5.0661	-Log10(LC50), mol/L	4 days	eChem		128.084
342-25-6	Fc1ccc(cc1)C(=O)c2ccccc2F		4.48731	-Log10(LC50), mol/L	4 days	eChem		218.054
3811-73-2	[Na+].[O-]N1C=CC=CC1=S		5.13177	-Log10(LC50), mol/L	4 days	eChem		148.991
68391-05-9	[Cl-].CCCCCCCCCCCCCC[N+](C)(C)CCCCCCCCCCCCCC		5.77932	-Log10(LC50), mol/L	4 days	eChem		473.473
84852-15-3	CC(C)CCCCCCc1ccc(O)cc1		5.85142	-Log10(LC50), mol/L	4 days	eChem		220.183
98-82-8	CC(C)c1ccccc1		4.31609	-Log10(LC50), mol/L	4 days	eChem		120.094

## Sheet: Americamysis bahia
CAS Number	Chemical SMILEs	Chemical Name	LC50	LC50 Unit	Observed Duration	Source	Comments	MW
80-05-7	CC(C)(c1ccc(O)cc1)c2ccc(O)cc2	Bisphenol A	5.31676	-Log10(LC50), mol/L	4 days	Alexander (1988)		228.115	4.82213
26002-80-2	CC(C)=CC1C(C(=O)OCc2cccc(Oc3ccccc3)c2)C1(C)C	Phenothrin	8.83563	-Log10(LC50), mol/L	4 days	DeLorenzo (2014)		350.188	0.00146007
52918-63-5	CC1(C)[C@@H](C=C(Br)Br)[C@H]1C(=O)O[C@H](C#N)c2cccc(Oc3ccccc3)c2	Deltamethrin	10.2739	-Log10(LC50), mol/L	4 days	DeLorenzo (2014)		502.973	5.32235e-05
68085-85-8	CC1(C)C(\C=C(/Cl)C(F)(F)F)C1C(=O)OC(C#N)c2cccc(Oc3ccccc3)c2	Cyhalothrin	9.60119	-Log10(LC50), mol/L	4 days	DeLorenzo (2014)		449.101	0.000250501
107-22-2	O=CC=O	oxalaldehyde	2.83696	-Log10(LC50), mol/L	4 days	eChem		58.0055
129909-90-6	CC(C)C1=NN(C(=O)NC(C)(C)C)C(=O)N1N	4-amino-N-(1,1-dimethylethyl)-4,5-dihydro-3-(1-methylethyl)-5-oxo-1H-1,2,4-triazole-1-carboxamide	3.33697	-Log10(LC50), mol/L	4 days	eChem		241.154
624-92-0	CSSC	dimethyl disulfide	4.27412	-Log10(LC50), mol/L	4 days	eChem		93.9911
7778-39-4	O[As](O)(O)=O	As(O)(OH)3 arsenic acid or arsoric acid	4.85103	-Log10(LC50), mol/L	4 days	eChem		141.925
84852-15-3	CC(C)CCCCCCc1ccc(O)cc1	4-(2,4-dimethylheptan-3-yl)phenol	6.70931	-Log10(LC50), mol/L	4 days	eChem		220.183
153719-23-4	CN1COCN(Cc2sc(Cl)nc2)/C1=N/[N+]([O-])=O	3-[(2-Chloro-5-thiazolyl)methyl]tetrahydro-5-methyl-N-nitro-4H-1,3,5-oxadiazin-4-imine	4.62507	-Log10(LC50), mol/L	4	ECOTOX	Mix flow and static water, purity > 85%	291.019
2921-88-2	CCO[P](=S)(OCC)Oc1nc(Cl)c(Cl)cc1Cl	Phosphorothioic acid, O,O-Diethyl O-(3,5,6-trichloro-2-pyridinyl) ester	9.89928	-Log10(LC50), mol/L	4	ECOTOX	Mix flow and static water, purity > 85%	348.926
98-95-3	[O-][N+](=O)c1ccccc1	Nitrobenzene	4.0922	-Log10(LC50), mol/L	4	ECOTOX	Mix flow and static water, purity > 85%	123.032
100-41-4	CCc1ccccc1	Ethylbenzene	4.61065	-Log10(LC50), mol/L	4	ECOTOX	Mix flow and static water, purity > 85%	106.078
107-02-8	C=CC=O	2-Propenal	5.27783	-Log10(LC50), mol/L	4	ECOTOX	Mix flow and static water, purity > 85%	56.0262
1071-83-6	OC(=O)CNC[P](O)(O)=O	N-(Phosphonomethyl)glycine	3.45341	-Log10(LC50), mol/L	4	ECOTOX	Mix flow and static water, purity > 85%	169.014
107534-96-3	CC(C)(C)C(O)(CCc1ccc(Cl)cc1)Cn2cncn2	alpha-[2-(4-Chlorophenyl)ethyl]-alpha-(1,1-dimethylethyl)-1H-1,2,4-triazole-1-ethanol	5.79715	-Log10(LC50), mol/L	4	ECOTOX	Mix flow and static water, purity > 85%	307.145
111988-49-9	Clc1ccc(CN2CCSC2=NC#N)cn1	[N(Z)]-N-[3-[(6-Chloro-3-pyridinyl)methyl]-2-thiazolidinylidene]cyanamide	6.91008	-Log10(LC50), mol/L	4	ECOTOX	Mix flow and static water, purity > 85%	252.024
112281-77-3	FC(F)C(F)(F)OCC(Cn1cncn1)c2ccc(Cl)cc2Cl	1-[2-(2,4-Dichlorophenyl)-3-(1,1,2,2-tetrafluoroethoxy)propyl]-1H-1,2,4-triazole	5.93593	-Log10(LC50), mol/L	4	ECOTOX	Mix flow and static water, purity > 85%	371.022
114369-43-6	Clc1ccc(CCC(Cn2cncn2)(C#N)c3ccccc3)cc1	alpha-[2-(4-Chlorophenyl)ethyl]-alpha-phenyl-1H-1,2,4-triazole-1-propanenitrile	5.72508	-Log10(LC50), mol/L	4	ECOTOX	Mix flow and static water, purity > 85%	336.114
115-32-2	OC(c1ccc(Cl)cc1)(c2ccc(Cl)cc2)C(Cl)(Cl)Cl	4-Chloro-alpha-(4-chlorophenyl)-alpha-(trichloromethyl)benzenemethanol	6.78759	-Log10(LC50), mol/L	4	ECOTOX	Mix flow and static water, purity > 85%	367.91
116255-48-2	Clc1ccc(c(Cl)c1)C2(CC(Br)CO2)Cn3cncn3	2,5-Anhydro-4-bromo-1,3,4-trideoxy-2-C-(2,4-dichlorophenyl)-1-(1H-1,2,4-triazol-1-yl)pentitol	5.27295	-Log10(LC50), mol/L	4	ECOTOX	Mix flow and static water, purity > 85%	374.954
1194-65-6	Clc1cccc(Cl)c1C#N	2,6-Dichlorobenzonitrile	4.86184	-Log10(LC50), mol/L	4	ECOTOX	Mix flow and static water, purity > 85%	170.964
119446-68-3	CC1COC(Cn2cncn2)(O1)c3ccc(Oc4ccc(Cl)cc4)cc3Cl	1-[[2-[2-Chloro-4-(4-chlorophenoxyl)phenyl]-4-methyl-1,3-dioxolan-2-yl]methyl]-1H-1,2,4-triazole	6.43143	-Log10(LC50), mol/L	4	ECOTOX	Mix flow and static water, purity > 85%	405.065
121-75-5	CCOC(=O)CC(S[P](=S)(OC)OC)C(=O)OCC	[(Dimethoxyphosphinothioyl)thio]butanedioic acid, Diethyl ester	7.90764	-Log10(LC50), mol/L	4	ECOTOX	Mix flow and static water, purity > 85%	330.036
13071-79-9	CCO[P](=S)(OCC)SCSC(C)(C)C	Phosphorodithioic acid S-[[(1,1-dimethylethyl)thio]O,O-diethylmethyl]ester	8.9681	-Log10(LC50), mol/L	4	ECOTOX	Mix flow and static water, purity > 85%	288.044
131860-33-8	CO\C=C(C(=O)OC)/c1ccccc1Oc2cc(Oc3ccccc3C#N)ncn2	(alphaE)-2-[[6-(2-Cyanophenoxy)-4-pyrimidinyl]oxy]-alpha-(methoxymethylene)benzeneacetic acid methyl ester	6.85724	-Log10(LC50), mol/L	4	ECOTOX	Mix flow and static water, purity > 85%	403.117
13194-48-4	CCCS[P](=O)(OCC)SCCC	Phosphorodithioic acid O-ethyl S,S-dipropyl ester	7.11022	-Log10(LC50), mol/L	4	ECOTOX	Mix flow and static water, purity > 85%	242.056
131983-72-7	CC1(C)CC/C(=C/c2ccc(Cl)cc2)C1(O)Cn3cncn3	5-[(4-Chlorophenyl)methylene]-2,2-dimethyl-1-(1H-1,2,4-triazol-1-ylmethyl)cyclopentanol	5.29712	-Log10(LC50), mol/L	4	ECOTOX	Mix flow and static water, purity > 85%	317.129
133-06-2	ClC(Cl)(Cl)SN1C(=O)C2CC=CCC2C1=O	3a,4,7,7a-Tetrahydro-2-[(trichloromethyl)thio]-1H-isoindole-1,3-(2H)-dione	4.5513	-Log10(LC50), mol/L	4	ECOTOX	Mix flow and static water, purity > 85%	298.934
133-07-3	ClC(Cl)(Cl)SN1C(=O)c2ccccc2C1=O	2-[(Trichloromethyl)thio]-1H-isoindole-1,3(2H)dione	4.38689	-Log10(LC50), mol/L	4	ECOTOX	Mix flow and static water, purity > 85%	294.903
13356-08-6	O(|[Sn](CC(C)(C)c1ccccc1)(CC(C)(C)c2ccccc2)CC(C)(C)c3ccccc3)|[Sn](CC(C)(C)c4ccccc4)(CC(C)(C)c5ccccc5)CC(C)(C)c6ccccc6	1,1,1,3,3,3-Hexakis(2-methyl-2-phenylpropyl)distannoxane	8.57514	-Log10(LC50), mol/L	4	ECOTOX	Mix flow and static water, purity > 85%
135410-20-7	CN(Cc1ccc(Cl)nc1)C(C)=NC#N	(1E)-N-[(6-Chloro-3-pyridinyl)methyl]-N'-cyano-N-methylethanimidamide	6.52694	-Log10(LC50), mol/L	4	ECOTOX	Mix flow and static water, purity > 85%	222.067
137-30-4	[Zn++].CN(C)C([S-])=S.CN(C)C([S-])=S	(T-4)-Bis(dimethylcarbamodithioato-kappaS,kappaS')zinc	6.61352	-Log10(LC50), mol/L	4	ECOTOX	Mix flow and static water, purity > 85%	303.917
138261-41-3	[O-][N+](=O)NC1=NCCN1Cc2ccc(Cl)nc2	(2E)-1-[(6-Chloro-3-pyridinyl)methyl]-N-nitro-2-imidazolidinimine	6.82685	-Log10(LC50), mol/L	4	ECOTOX	Mix flow and static water, purity > 85%	255.052
141-66-2	CO[P](=O)(OC)OC(/C)=C/C(=O)N(C)C	Phosphoric acid, (1E)-3-(Dimethylamino)-1-methyl-3-oxo-1-propen-1-yl dimethyl ester	6.4884	-Log10(LC50), mol/L	4	ECOTOX	Mix flow and static water, purity > 85%	237.077
141517-21-7	CO\N=C(C(=O)OC)\c1ccccc1CO\N=C(/C)c2cccc(c2)C(F)(F)F	(alphaE)-alpha-(Methoxyimino)-2-[[[(E)-[1-[3-(trifluoromethyl)phenyl]ethylidene]amino]oxy]methyl]benzeneacteic acid methyl ester	7.67529	-Log10(LC50), mol/L	4	ECOTOX	Mix flow and static water, purity > 85%	408.13
143390-89-0	CO\N=C(C(=O)OC)/c1ccccc1COc2ccccc2C	(alphaE)-alpha-(Methoxyimino)-2-[(2-methylphenoxy)methyl]benzeneacetic acid methyl ester	6.72487	-Log10(LC50), mol/L	4	ECOTOX	Mix flow and static water, purity > 85%	313.131
145-73-3	[Na+].[Na+].[O-]C(=O)C1C2CCC(O2)C1C([O-])=O	7-Oxabicyclo[2.2.1]heptane-2,3-dicarboxylic acid	2.96446	-Log10(LC50), mol/L	4	ECOTOX	Mix flow and static water, purity > 85%	230.017
165252-70-0	CN=C(NCC1CCOC1)N[N+]([O-])=O	N''-Methyl-N-nitro-N'-[(tetrahydro-3-furanyl)methyl]guanidine	5.40795	-Log10(LC50), mol/L	4	ECOTOX	Mix flow and static water, purity > 85%	202.107
16752-77-5	CNC(=O)O\N=C(/C)SC	N-[[(Methylamino)carbonyl]oxy]ethanimidothioic acid methyl ester	5.84791	-Log10(LC50), mol/L	4	ECOTOX	Mix flow and static water, purity > 85%	162.046
175013-18-0	CON(C(=O)OC)c1ccccc1COc2ccn(n2)c3ccc(Cl)cc3	[2-[[[1-(4-Chlorophenyl)-1H-pyrazol-3-yl]oxy]methyl]phenyl]methoxycarbamic acid methyl ester	7.96873	-Log10(LC50), mol/L	4	ECOTOX	Mix flow and static water, purity > 85%	387.099
178928-70-6	OC(CN1NC=NC1=S)(Cc2ccccc2Cl)C3(Cl)CC3	2-[2-(1-Chlorocyclopropyl)-3-(2-chlorophenyl)-2-hydroxypropyl]-1,2-dihydro-3H-1,2,4-triazole-3-thione	5.15512	-Log10(LC50), mol/L	4	ECOTOX	Mix flow and static water, purity > 85%	343.031
1861-40-1	CCCCN(CC)c1c(cc(cc1[N+]([O-])=O)C(F)(F)F)[N+]([O-])=O	N-Butyl-N-ethyl-2,6-dinitro-4-(trifluoromethyl)benzenamine	6.89172	-Log10(LC50), mol/L	4	ECOTOX	Mix flow and static water, purity > 85%	335.109
1912-24-9	CCNc1nc(Cl)nc(NC(C)C)n1	6-Chloro-N-ethyl-N'-(1-methylethyl)-1,3,5-triazine-2,4-diamine	4.82748	-Log10(LC50), mol/L	4	ECOTOX	Mix flow and static water, purity > 85%	215.094
206-44-0	c1ccc2c(c1)c3cccc4cccc2c34	Fluoranthene	7.00322	-Log10(LC50), mol/L	4	ECOTOX	Mix flow and static water, purity > 85%	202.078
210880-92-5	CN=C(NCc1sc(Cl)nc1)N[N+]([O-])=O	[C(E)]-N-[(2-Chloro-5-thiazolyl)methyl]-N'-methyl-N''-nitroguanidine	6.68864	-Log10(LC50), mol/L	4	ECOTOX	Mix flow and static water, purity > 85%	249.009
23564-05-8	COC(=O)NC(=S)Nc1ccccc1NC(=S)NC(=O)OC	N,N'-[1,2-Phenylenebis(iminocarbonothioyl)]bis-C,C'- Dimethyl ester carbamic acid	5.49269	-Log10(LC50), mol/L	4	ECOTOX	Mix flow and static water, purity > 85%	342.046
23950-58-5	CC(C)(NC(=O)c1cc(Cl)cc(Cl)c1)C#C	3,5-Dichloro-N-(1,1-dimethyl-2-propynyl)benzamide	4.59837	-Log10(LC50), mol/L	4	ECOTOX	Mix flow and static water, purity > 85%	255.022
27314-13-2	CNC1=C(Cl)C(=O)N(N=C1)c2cccc(c2)C(F)(F)F	4-Chloro-5-(methylamino)-2-[3-(trifluoromethyl)phenyl]-3(2H)-pyridazinone	4.73877	-Log10(LC50), mol/L	4	ECOTOX	Mix flow and static water, purity > 85%	303.039
298-00-0	CO[P](=S)(OC)Oc1ccc(cc1)[N+]([O-])=O	O,O-Dimethyl O-(4-nitrophenyl) ester phosphorothioic acid	8.49396	-Log10(LC50), mol/L	4	ECOTOX	Mix flow and static water, purity > 85%	263.002
298-04-4	CCO[P](=S)(OCC)SCCSCC	Phosphorodithioic acid, O,O-Diethyl-S-[2-(ethylthio)ethyl] ester	6.4378	-Log10(LC50), mol/L	4	ECOTOX	Mix flow and static water, purity > 85%	274.028
330-54-1	CN(C)C(=O)Nc1ccc(Cl)c(Cl)c1	N'-(3,4-Dichlorophenyl)-N,N-dimethylurea	5.32413	-Log10(LC50), mol/L	4	ECOTOX	Mix flow and static water, purity > 85%	232.017
330-55-2	CON(C)C(=O)Nc1ccc(Cl)c(Cl)c1	N'-(3,4-Dichlorophenyl)-N-methoxy-N-methylurea	4.87596	-Log10(LC50), mol/L	4	ECOTOX	Mix flow and static water, purity > 85%	248.012
333-41-5	CCO[P](=S)(OCC)Oc1cc(C)nc(n1)C(C)C	O,O-Diethyl O-[6-methyl-2-(1-methylethyl)-4-pyrimidinyl] ester phosphorothioic acid	7.85977	-Log10(LC50), mol/L	4	ECOTOX	Mix flow and static water, purity > 85%	304.101
34256-82-1	CCOCN(C(=O)CCl)c1c(C)cccc1CC	2-Chloro-N-(ethoxymethyl)-N-(2-ethyl-6-methylphenyl)acetamide	4.85591	-Log10(LC50), mol/L	4	ECOTOX	Mix flow and static water, purity > 85%	269.118
361377-29-9	CO\N=C(C1=NOCCO1)/c2ccccc2Oc3ncnc(Oc4ccccc4Cl)c3F	(1E)-[2-[[6-(2-Chlorophenoxy)-5-fluoro-4-pyrimidinyl]oxy]phenyl](5,6-dihydro-1,4,2-dioxazin-3-yl)-methanone, O-Methyloxime	6.94829	-Log10(LC50), mol/L	4	ECOTOX	Mix flow and static water, purity > 85%	458.079
41198-08-7	CCCS[P](=O)(OCC)Oc1ccc(Br)cc1Cl	Phosphorothioic acid O-(4-bromo-2-chlorophenyl) O-ethyl S-propyl ester	8.19572	-Log10(LC50), mol/L	4	ECOTOX	Mix flow and static water, purity > 85%	371.935
443-48-1	Cc1ncc(n1CCO)[N+]([O-])=O	2-Methyl-5-nitro-1H-imidazole-1-ethanol	2.97309	-Log10(LC50), mol/L	4	ECOTOX	Mix flow and static water, purity > 85%	171.064
51-03-6	CCCCOCCOCCOCc1cc2OCOc2cc1CCC	5-[[2-(2-Butoxyethoxy)ethoxy]methyl]-6-propyl-1,3-benzodioxole	5.83899	-Log10(LC50), mol/L	4	ECOTOX	Mix flow and static water, purity > 85%	338.209
51218-45-2	CCc1cccc(C)c1N(C(C)COC)C(=O)CCl	2-Chloro-N-(2-ethyl-6-methylphenyl)-N-(2-methoxy-1-methylethyl)acetamide	4.7618	-Log10(LC50), mol/L	4	ECOTOX	Mix flow and static water, purity > 85%	283.134
52315-07-8	CC1(C)C(C=C(Cl)Cl)C1C(=O)OC(C#N)c2cccc(Oc3ccccc3)c2	3-(2,2-Dichloroethenyl)-2,2-dimethylcyclopropanecarboxylic acid cyano(3-phenoxyphenyl)methyl ester	10.516	-Log10(LC50), mol/L	4	ECOTOX	Mix flow and static water, purity > 85%	415.074
52645-53-1	CC1(C)[C@@H](C=C(Cl)Cl)[C@H]1C(=O)OCc2cccc(Oc3ccccc3)c2	3-(2,2-Dichloroethenyl)-2,2-dimethylcyclopropanecarboxylic acid, (3-Phenoxyphenyl)methyl ester	9.91905	-Log10(LC50), mol/L	4	ECOTOX	Mix flow and static water, purity > 85%	390.079
57837-19-1	COCC(=O)N(C(C)C(=O)OC)c1c(C)cccc1C	N-(2,6-Dimethylphenyl)-N-(methoxyacetyl)alanine methyl ester	4.0359	-Log10(LC50), mol/L	4	ECOTOX	Mix flow and static water, purity > 85%	279.147
58-89-9	ClC1C(Cl)C(Cl)C(Cl)C(Cl)C1Cl	(1alpha,2alpha,3beta,4alpha,5alpha,6beta)-1,2,3,4,5,6-Hexachlorocyclohexane	7.66122	-Log10(LC50), mol/L	4	ECOTOX	Mix flow and static water, purity > 85%	287.86
60-51-5	CNC(=O)CS[P](=S)(OC)OC	Phosphorodithioic acid, O,O-Dimethyl S-[2-(methylamino)-2-oxoethyl] ester	4.18374	-Log10(LC50), mol/L	4	ECOTOX	Mix flow and static water, purity > 85%	229
60207-90-1	CCCC1COC(Cn2cncn2)(O1)c3ccc(Cl)cc3Cl	1-[[2-(2,4-Dichlorophenyl)-4-propyl-1,3-dioxolan-2-yl]methyl]-1H-1,2,4-triazole	5.82527	-Log10(LC50), mol/L	4	ECOTOX	Mix flow and static water, purity > 85%	341.07
63-25-2	CNC(=O)Oc1cccc2ccccc12	1-Naphthalenol methylcarbamate	7.46201	-Log10(LC50), mol/L	4	ECOTOX	Mix flow and static water, purity > 85%	201.079
66332-96-5	CC(C)Oc1cccc(NC(=O)c2ccccc2C(F)(F)F)c1	N-[3-(1-Methylethoxy)phenyl]-2-(trifluoromethyl)benzamide	6.39541	-Log10(LC50), mol/L	4	ECOTOX	Mix flow and static water, purity > 85%	323.113
68359-37-5	CC1(C)C(C=C(Cl)Cl)C1C(=O)OC(C#N)c2ccc(F)c(Oc3ccccc3)c2	3-(2,2-Dichloroethenyl)-2,2-dimethyl cyclopropanecarboxylic acid cyano(4-fluoro-3-phenoxyphenyl)methyl ester	10.9936	-Log10(LC50), mol/L	4	ECOTOX	Mix flow and static water, purity > 85%	433.065
68694-11-1	CCCOCC(=Nc1ccc(Cl)cc1C(F)(F)F)n2ccnc2	1-[(1E)-1-[[4-Chloro-2-(trifluoromethyl)phenyl]imino]-2-propoxyethyl]-1H-imidazole	5.75978	-Log10(LC50), mol/L	4	ECOTOX	Mix flow and static water, purity > 85%	345.086
71283-80-2	CCOC(=O)[C@@H](C)Oc1ccc(Oc2oc3cc(Cl)ccc3n2)cc1	(2R)-2-[4-[(6-Chloro-2-benzoxazolyl)oxy]phenoxy]propanoic acid, Ethyl ester	6.5162	-Log10(LC50), mol/L	4	ECOTOX	Mix flow and static water, purity > 85%	361.072
71751-41-2	CCC(C)[C@H]1O[C@@]2(C[C@@H]3C[C@@H](C\C=C(C)\[C@@H](O[C@H]4C[C@H](OC)[C@@H](O[C@H]5C[C@H](OC)[C@@H](O)[C@H](C)O5)[C@H](C)O4)[C@@H](C)/C=C/C=C/6CO[C@@H]7[C@H](O)C(=C[C@@H](C(=O)O3)[C@]67O)C)O2)C=C[C@@H]1C.CO[C@H]8C[C@@H](O[C@@H](C)[C@@H]8O)O[C@H]9[C@H](C)O[C@H](C[C@@H]9OC)O[C@H]/%10[C@@H](C)/C=C/C=C/%11CO[C@@H]%12[C@H](O)C(=C[C@@H](C(=O)O[C@H]%13C[C@@H](C\C=C%10C)O[C@@]%14(C%13)O[C@H](C(C)C)[C@@H]…	Avermectin B1	9.91607	-Log10(LC50), mol/L	4	ECOTOX	Mix flow and static water, purity > 85%	1730.97
732-11-6	CO[P](=S)(OC)SCN1C(=O)c2ccccc2C1=O	S-[(1,3-Dihydro-1,3-dioxo-2H-isoindol-2-yl)methyl]O,O-dimethyl ester, Phosphorodithioic acid	7.29693	-Log10(LC50), mol/L	4	ECOTOX	Mix flow and static water, purity > 85%	316.995
741-58-2	CC(C)O[P](=S)(OC(C)C)SCCN[S](=O)(=O)c1ccccc1	Phosphorodithioic acid, O,O-Bis(1-methylethyl) S-[2-[(phenylsulfonyl)amino]ethyl] ester	6.80367	-Log10(LC50), mol/L	4	ECOTOX	Mix flow and static water, purity > 85%	397.061
75-07-0	CC=O	Acetaldehyde	3.22674	-Log10(LC50), mol/L	4	ECOTOX	Mix flow and static water, purity > 85%	44.0262
759-94-4	CCCN(CCC)C(=O)SCC	N,N-dipropylcarbamothioic acid S-ethyl ester	4.70853	-Log10(LC50), mol/L	4	ECOTOX	Mix flow and static water, purity > 85%	189.119
76674-21-0	OC(Cn1cncn1)(c2ccc(F)cc2)c3ccccc3F	alpha-(2-Fluorophenyl)-alpha-(4-fluorophenyl)-1H-1,2,4-triazole-1-ethanol	3.93589	-Log10(LC50), mol/L	4	ECOTOX	Mix flow and static water, purity > 85%	301.103
77182-82-2	[NH4+].C[P](O)(=O)CCC(N)C([O-])=O	2-Amino-4-(hydroxymethylphosphinyl)butanoic acid monoammonium salt	4.42177	-Log10(LC50), mol/L	4	ECOTOX	Mix flow and static water, purity > 85%	198.077
78-87-5	CC(Cl)CCl	1,2-Dichloropropane	3.65488	-Log10(LC50), mol/L	4	ECOTOX	Mix flow and static water, purity > 85%	111.985
79983-71-4	CCCCC(O)(Cn1cncn1)c2ccc(Cl)cc2Cl	alpha-Butyl-alpha-(2,4-dichlorophenyl)-1H-1,2,4-triazole-1-ethanol	5.19462	-Log10(LC50), mol/L	4	ECOTOX	Mix flow and static water, purity > 85%	313.075
80844-07-1	CCOc1ccc(cc1)C(C)(C)COCc2cccc(Oc3ccccc3)c2	1-[[2-(4-Ethoxyphenyl)-2-methylpropoxy]methyl]-3-phenoxybenzene	10.3013	-Log10(LC50), mol/L	4	ECOTOX	Mix flow and static water, purity > 85%	376.204
81777-89-1	CC1(C)CON(Cc2ccccc2Cl)C1=O	2-[(2-Chlorophenyl)methyl]-4,4-dimethyl-3-isoxazolidinone	5.62571	-Log10(LC50), mol/L	4	ECOTOX	Mix flow and static water, purity > 85%	239.071
82-68-8	[O-][N+](=O)c1c(Cl)c(Cl)c(Cl)c(Cl)c1Cl	Pentachloronitrobenzene	7.22359	-Log10(LC50), mol/L	4	ECOTOX	Mix flow and static water, purity > 85%	292.837
82657-04-3	Cc1c(COC(=O)C2C(\C=C(/Cl)C(F)(F)F)C2(C)C)cccc1c3ccccc3	(1R,3R)-rel-3-[(1Z)-2-Chloro-3,3,3-trifluoro-1-propen-1-yl]-2,2-dimethylcyclopropanecarboxylic acid (2-methyl[1,1'-biphenyl]-3-yl)methyl ester	11.0267	-Log10(LC50), mol/L	4	ECOTOX	Mix flow and static water, purity > 85%	422.126
83-32-9	C1Cc2cccc3cccc1c23	Acenaphthene	5.9447	-Log10(LC50), mol/L	4	ECOTOX	Mix flow and static water, purity > 85%	154.078
84087-01-4	OC(=O)c1c(Cl)ccc2cc(Cl)cnc12	3,7-Dichloro-8-quinolinecarboxylic acid	3.5406	-Log10(LC50), mol/L	4	ECOTOX	Mix flow and static water, purity > 85%	240.97
87-86-5	Oc1c(Cl)c(Cl)c(Cl)c(Cl)c1Cl	2,3,4,5,6-Pentachlorophenol	5.9162	-Log10(LC50), mol/L	4	ECOTOX	Mix flow and static water, purity > 85%	263.847
88671-89-0	CCCCC(Cn1cncn1)(C#N)c2ccc(Cl)cc2	alpha-Butyl-alpha-(4-chlorophenyl)-1H-1,2,4-triazole-1-propanenitrile	6.07935	-Log10(LC50), mol/L	4	ECOTOX	Mix flow and static water, purity > 85%	288.114
94361-06-5	CC(C1CC1)C(O)(Cn2cncn2)c3ccc(Cl)cc3	alpha-(4-Chlorophenyl)-alpha-(1-cyclopropylethyl)-1H-1,2,4-triazole-1-ethanol	4.48179	-Log10(LC50), mol/L	4	ECOTOX	Mix flow and static water, purity > 85%	291.114
950-37-8	COC1=NN(CS[P](=S)(OC)OC)C(=O)S1	Phosphorodithioic acid S-[(5-methoxy-2-oxo-1,3,4-thiadiazol-3(2H)yl)methyl] O,O-dimethyl ester	8.63485	-Log10(LC50), mol/L	4	ECOTOX	Mix flow and static water, purity > 85%	301.962
95266-40-3	None	4-(Cyclopropylhydroxymethylene)-3,5-dioxocyclohexanecarboxylic acid ethyl ester	4.58894	-Log10(LC50), mol/L	4	ECOTOX	Mix flow and static water, purity > 85%
95737-68-1	CC(COc1ccc(Oc2ccccc2)cc1)Oc3ccccn3	2-[1-Methyl-2-(4-phenoxyphenoxy)ethoxy]pyridine	6.68715	-Log10(LC50), mol/L	4	ECOTOX	Mix flow and static water, purity > 85%	321.136
79-94-7	CC(C)(c1cc(Br)c(O)c(Br)c1)c2cc(Br)c(O)c(Br)c2	TetrabromobisphenoI-A	5.7977	-Log10(LC50), mol/L	4 days	Goodman (1988)		539.757
40596-69-8	COC(C)(C)CCCC(C)C\C=C\C(C)=C\C(=O)OC(C)C	Methoprene	6.12999	-Log10(LC50), mol/L	4 days	Hirano (2004)		310.251
139-13-9	OC(=O)CN(CC(O)=O)CC(O)=O	Nitrilotriacetic acid	2.11087	-Log10(LC50), mol/L	4 days	HSDB	LC50	191.043
66-25-1	CCCCCC=O	Hexanal	4.36692	-Log10(LC50), mol/L	1 day	HSDB	LC50	100.089
104-40-5	CCCCCCCCCc1ccc(O)cc1	4-Nonylphenol	6.56031	-Log10(LC50), mol/L	4 days	Lussier (2000)		220.183
86-50-0	CO[P](=S)(OC)SCN1N=Nc2ccccc2C1=O	AZINPHOS METHYL	9.03867	-Log10(LC50), mol/L	4 days	Morton (1997)		317.006
100-42-5	C=Cc1ccccc1	Styrene	3.93451	-Log10(LC50), mol/L	4 days	Neuparth 2011	LC50	104.063
127-18-4	ClC(Cl)=C(Cl)Cl	Perchloroethylene	4.20591	-Log10(LC50), mol/L	4 days	Neuparth 2011	LC50	163.875
79-01-6	ClC=C(Cl)Cl	Tricholoethylene	3.96753	-Log10(LC50), mol/L	4 days	Neuparth 2011	LC50	129.914
2104-64-5	CCO[P](=S)(Oc1ccc(cc1)[N+]([O-])=O)c2ccccc2	Phosphonothioic acid	8.62276	-Log10(LC50), mol/L	4 days	Nimmo (1982)		323.038
21609-90-5	CO[P](=S)(Oc1cc(Cl)c(Br)cc1Cl)c2ccccc2	LEPTOPHOS	8.09282	-Log10(LC50), mol/L	4 days	Nimmo (1982)		409.87
8001-35-2	ClCC1(CCl)C(=C)C2(Cl)C(Cl)C(Cl)C1(Cl)C2(Cl)Cl	Toxaphene	8.18395	-Log10(LC50), mol/L	4 days	Nimmo (1982)		407.813
1763-23-1	O[S](=O)(=O)C(F)(F)C(F)(F)C(F)(F)C(F)(F)C(F)(F)C(F)(F)C(F)(F)C(F)(F)F	Perfluorooctane sulfonic acid	5.14261	-Log10(LC50), mol/L	4 days	Qi 2011	LC50	499.937

## Sheet: Other Water fleas
CAS Number	Chemical SMILEs	Chemical Name	LC50	LC50 Unit	Observed Duration Mean (Days)	Source	Comments	MW	APP
13410-01-0	[Na+].[Na+].[O-][Se]([O-])(=O)=O		3.385	-log10(LC50), mol/L	2 days	HSDB	Ceriodaphnia dubia	189.876	1
3380-34-5	Oc1cc(Cl)ccc1Oc2ccc(Cl)cc2Cl		3.21877	-log10(LC50), mol/L	2 days	HSDB	Ceriodaphnia dubia	287.951	1
1582-09-8	CCCN(CCC)c1c(cc(cc1[N+]([O-])=O)C(F)(F)F)[N+]([O-])=O		6.74704	-log10(LC50), mol/L	2 days	ECOTOX	mix water flea	335.109	1
333-41-5	CCO[P](=S)(OCC)Oc1cc(C)nc(n1)C(C)C		8.84945	-log10(LC50), mol/L	2 days	ECOTOX	mix water flea	304.101	1
100-41-4	CCc1ccccc1		4.52288	-log10(LC50), mol/L	2 days	ECOTOX	mix water flea	106.078	1
108-88-3	Cc1ccccc1		4.38722	-log10(LC50), mol/L	2 days	ECOTOX	mix water flea	92.0626	1
127-18-4	ClC(Cl)=C(Cl)Cl		4.82391	-log10(LC50), mol/L	2 days	ECOTOX	mix water flea	163.875	1
138261-41-3	[O-][N+](=O)NC1=NCCN1Cc2ccc(Cl)nc2		3.28385	-log10(LC50), mol/L	2 days	ECOTOX	mix water flea	255.052	1
144-55-8	[Na+].OC([O-])=O		1.89597	-log10(LC50), mol/L	2 days	ECOTOX	mix water flea	83.9823	1
22224-92-6	CCO[P](=O)(NC(C)C)Oc1ccc(SC)c(C)c1		8.055	-log10(LC50), mol/L	2 days	HSDB	mix water flea	303.106	1
2921-88-2	CCO[P](=S)(OCC)Oc1nc(Cl)c(Cl)cc1Cl		9.29144	-log10(LC50), mol/L	2 days	ECOTOX	mix water flea	348.926	1
497-19-8	[Na+].[Na+].[O-]C([O-])=O		2.01656	-log10(LC50), mol/L	2 days	ECOTOX	mix water flea	105.964	1
51-03-6	CCCCOCCOCCOCc1cc2OCOc2cc1CCC		5.64395	-log10(LC50), mol/L	2 days	ECOTOX	mix water flea	338.209	1
584-08-7	[K+].[K+].[O-]C([O-])=O		2.34026	-log10(LC50), mol/L	2 days	ECOTOX	mix water flea	137.912	1
61869-08-7	Fc1ccc(cc1)[C@@H]2CCNC[C@H]2COc3ccc4OCOc4c3		5.75396	-log10(LC50), mol/L	2 days	ECOTOX	mix water flea	329.143	1
62-53-3	Nc1ccccc1		5.72975	-log10(LC50), mol/L	2 days	ECOTOX	mix water flea	93.0578	1
63-25-2	CNC(=O)Oc1cccc2ccccc12		7.36805	-log10(LC50), mol/L	2 days	ECOTOX	mix water flea	201.079	1
79-01-6	ClC=C(Cl)Cl		3.50609	-log10(LC50), mol/L	2 days	ECOTOX	mix water flea	129.914	1
87-86-5	Oc1c(Cl)c(Cl)c(Cl)c(Cl)c1Cl		6.0039	-log10(LC50), mol/L	2 days	ECOTOX	mix water flea	263.847	1
95737-68-1	CC(COc1ccc(Oc2ccccc2)cc1)Oc3ccccn3		6.6036	-log10(LC50), mol/L	2 days	ECOTOX	mix water flea	321.136	1
10025-73-7	O.O.O.O.O.O.[Cl-].[Cl-].[Cl-].[Cr+3]		3.52001	-log10(LC50), mol/L	2 days	HSDB	Ceriodaphnia dubia	264.91	1
101-80-4	Nc1ccc(Oc2ccc(N)cc2)cc1		4.38742	-log10(LC50), mol/L	2 days	HSDB	Ceriodaphnia dubia	200.095	1
10325-94-7	[Cd++].O[N+]([O-])=O.O[N+]([O-])=O		3.38002	-log10(LC50), mol/L	2 days	HSDB	Ceriodaphnia dubia	239.894	1
10588-01-9	[Na+].[Na+].[O-][Cr](=O)(=O)O[Cr]([O-])(=O)=O		3.41801	-log10(LC50), mol/L	2 days	HSDB	Ceriodaphnia dubia	261.825	1
106-44-5	Cc1ccc(O)cc1		3.67763	-log10(LC50), mol/L	2 days	HSDB	mix water flea	108.058	1
107-02-8	C=CC=O		5.14633	-log10(LC50), mol/L	2 days	ECOTOX	mix water flea	56.0262	1
107-21-1	OCCO		0.562276	-log10(LC50), mol/L	2 days	ECOTOX	mix water flea	62.0368	1
107-41-5	CC(O)CC(C)(C)O		1.55373	-log10(LC50), mol/L	2 days	HSDB	daphnia pulex	118.099	1
108-38-3	Cc1cccc(C)c1		4.49485	-log10(LC50), mol/L	2 days	Niederlehner et al.	Ceriodaphnia dubia	106.078	1
108-39-4	Cc1cccc(O)c1		3.03583	-log10(LC50), mol/L	2 days	HSDB	mix water flea	108.058	1
108-90-7	Clc1ccccc1		3.97711	-log10(LC50), mol/L	2 days	ECOTOX	mix water flea	112.008	1
111-42-2	OCCNCCO		4.11843	-log10(LC50), mol/L	2 days	HSDB	Ceriodaphnia dubia	105.079	1
114-07-8	CC[C@H]1OC(=O)[C@H](C)[C@@H](O[C@H]2C[C@@](C)(OC)[C@@H](O)[C@H](C)O2)[C@H](C)[C@@H](O[C@@H]3O[C@H](C)C[C@@H]([C@H]3O)N(C)C)[C@](C)(O)C[C@@H](C)C(=O)[C@H](C)[C@@H](O)[C@]1(C)O		4.48517	-log10(LC50), mol/L	2 days	ECOTOX	mix water flea	733.461	1
115-29-7	ClC1=C(Cl)C2(Cl)C3CO[S](=O)OCC3C1(Cl)C2(Cl)Cl		6.40276	-log10(LC50), mol/L	2 days	ECOTOX	mix water flea	403.817	1
118-96-7	Cc1c(cc(cc1[N+]([O-])=O)[N+]([O-])=O)[N+]([O-])=O		4.75075	-log10(LC50), mol/L	2 days	ECOTOX	mix water flea	227.018	1
121-20-0	COC(=O)C(/C)=C/[C@@H]1[C@@H](C(=O)O[C@H]2CC(=O)C(=C2C)C\C=C/C)C1(C)C		7.1586	-log10(LC50), mol/L	2 days	HSDB	daphnia pulex	360.194	1
121-21-1	CC(C)=C[C@@H]1[C@@H](C(=O)O[C@H]2CC(=O)C(=C2C)C\C=C/C=C)C1(C)C		7.1182	-log10(LC50), mol/L	2 days	HSDB	daphnia pulex	328.204	1
121-29-9	COC(=O)C(/C)=C/[C@@H]1[C@@H](C(=O)O[C@H]2CC(=O)C(=C2C)C\C=C/C=C)C1(C)C		7.17283	-log10(LC50), mol/L	2 days	HSDB	daphnia pulex	372.194	1
121-75-5	CCOC(=O)CC(S[P](=S)(OC)OC)C(=O)OCC		8.22721	-log10(LC50), mol/L	2 days	ECOTOX	mix water flea	330.036	1
122-34-9	CCNc1nc(Cl)nc(NCC)n1		3.11807	-log10(LC50), mol/L	2 days	ECOTOX	mix water flea	201.078	1
122-42-9	CC(C)OC(=O)Nc1ccccc1		4.25308	-log10(LC50), mol/L	2 days	HSDB	daphnia pulex	179.095	1
1333-82-0	O=[Cr](=O)=O		2.99968	-log10(LC50), mol/L	2 days	HSDB	Ceriodaphnia dubia	99.9253	1
13463-67-7	O=[Ti]=O		2.75046	-log10(LC50), mol/L	2 days	HSDB	daphnia pulex	79.9378	1
141-66-2	CO[P](=O)(OC)OC(/C)=C/C(=O)N(C)C		7.09227	-log10(LC50), mol/L	2 days	ECOTOX	mix water flea	237.077	1
145-73-3	[Na+].[Na+].[O-]C(=O)C1C2CCC(O2)C1C([O-])=O		3.67799	-log10(LC50), mol/L	2 days	ECOTOX	mix water flea	230.017	1
149-30-4	S=C1Nc2ccccc2S1		3.22268	-log10(LC50), mol/L	2 days	HSDB	Ceriodaphnia dubia	166.986	1
151-21-3	[Na+].CCCCCCCCCCCCO[S]([O-])(=O)=O		3.60227	-log10(LC50), mol/L	2 days	HSDB	Ceriodaphnia dubia	288.137	1
1563-66-2	CNC(=O)Oc1cccc2CC(C)(C)Oc12		7.92963	-log10(LC50), mol/L	2 days	ECOTOX	mix water flea	221.105	1
15972-60-8	CCc1cccc(CC)c1N(COC)C(=O)CCl		4.40255	-log10(LC50), mol/L	2 days	ECOTOX	mix water flea	269.118	1
1836-75-5	[O-][N+](=O)c1ccc(Oc2ccc(Cl)cc2Cl)cc1		3.69535	-log10(LC50), mol/L	2 days	HSDB	Ceriodaphnia dubia	282.98	1
1912-24-9	CCNc1nc(Cl)nc(NC(C)C)n1		4.10816	-log10(LC50), mol/L	2 days	ECOTOX	mix water flea	215.094	1
206-44-0	c1ccc2c(c1)c3cccc4cccc2c34		6.65231	-log10(LC50), mol/L	2 days	ECOTOX	mix water flea	202.078	1
21087-64-9	CSC1=NN=C(C(=O)N1N)C(C)(C)C		3.78208	-log10(LC50), mol/L	2 days	ECOTOX	mix water flea	214.089	1
21564-17-0	N#CSCSc1sc2ccccc2n1		3.37652	-log10(LC50), mol/L	2 days	HSDB	Ceriodaphnia dubia	237.969	1
22204-53-1	COc1ccc2cc(ccc2c1)C(C)C(O)=O		3.44809	-log10(LC50), mol/L	2 days	ECOTOX	mix water flea	230.094	1
25402-06-6	C\C=C/CC1=C(C)[C@@H](CC1=O)OC(=O)[C@@H]2[C@@H](C=C(C)C)C2(C)C		7.10203	-log10(LC50), mol/L	2 days	HSDB	daphnia pulex	316.204	1
25812-30-0	Cc1ccc(C)c(OCCCC(C)(C)C(O)=O)c1		3.52898	-log10(LC50), mol/L	2 days	ECOTOX	mix water flea	250.157	1
298-00-0	CO[P](=S)(OC)Oc1ccc(cc1)[N+]([O-])=O		8.01519	-log10(LC50), mol/L	2 days	ECOTOX	mix water flea	263.002	1
301-04-2	[Pb++].CC([O-])=O.CC([O-])=O		5.74979	-log10(LC50), mol/L	2 days	HSDB	mix water flea	326.003	1
330-54-1	CN(C)C(=O)Nc1ccc(Cl)c(Cl)c1		5.21939	-log10(LC50), mol/L	2 days	HSDB	daphnia pulex	232.017	1
361377-29-9	CO\N=C(C1=NOCCO1)/c2ccccc2Oc3ncnc(Oc4ccccc4Cl)c3F		5.46228	-log10(LC50), mol/L	2 days	ECOTOX	mix water flea	458.079	1
38641-94-0	CC(C)N.OC(=O)CNC[P](O)(O)=O		3.49359	-log10(LC50), mol/L	2 days	HSDB	Ceriodaphnia dubia	228.088	1
41198-08-7	CCCS[P](=O)(OCC)Oc1ccc(Br)cc1Cl		9.95768	-log10(LC50), mol/L	2 days	ECOTOX	mix water flea	371.935	1
4685-14-7	C[n+]1ccc(cc1)c2cc[n+](C)cc2		3.57081	-log10(LC50), mol/L	2 days	HSDB	daphnia pulex	186.115	1
50-29-3	Clc1ccc(cc1)C(c2ccc(Cl)cc2)C(Cl)(Cl)Cl		8.37618	-log10(LC50), mol/L	2 days	ECOTOX	mix water flea	351.915	1
51384-51-1	COCCc1ccc(OCC(O)CNC(C)C)cc1		4.48233	-log10(LC50), mol/L	2 days	ECOTOX	mix water flea	267.183	1
518-47-8	[Na+].[Na+].[O-]C(=O)c1ccccc1C2=C3C=CC(=O)C=C3Oc4cc([O-])ccc24		3.57523	-log10(LC50), mol/L	2 days	HSDB	daphnia pulex	376.032	1
525-66-6	CC(C)NCC(O)COc1cccc2ccccc12		5.51047	-log10(LC50), mol/L	2 days	ECOTOX	mix water flea	259.157	1
52645-53-1	CC1(C)[C@@H](C=C(Cl)Cl)[C@H]1C(=O)OCc2cccc(Oc3ccccc3)c2		8.16626	-log10(LC50), mol/L	2 days	ECOTOX	mix water flea	390.079	1
54739-18-3	COCCCC\C(=N/OCCN)c1ccc(cc1)C(F)(F)F		5.57836	-log10(LC50), mol/L	2 days	ECOTOX	mix water flea	318.156	1
54910-89-3	CNCCC(Oc1ccc(cc1)C(F)(F)F)c2ccccc2		5.78258	-log10(LC50), mol/L	2 days	ECOTOX	mix water flea	309.134	1
55-63-0	[O-][N+](=O)OCC(CO[N+]([O-])=O)O[N+]([O-])=O		4.10488	-log10(LC50), mol/L	2 days	ECOTOX	mix water flea	227.003	1
56296-78-7	[H+].[Cl-].CNCCC(Oc1ccc(cc1)C(F)(F)F)c2ccccc2		6.16874	-log10(LC50), mol/L	2 days	ECOTOX	mix water flea	345.111	1
57-55-6	CC(O)CO		1.11093	-log10(LC50), mol/L	2 days	ECOTOX	mix water flea	76.0524	1
58-08-2	Cn1cnc2N(C)C(=O)N(C)C(=O)c12		3.50983	-log10(LC50), mol/L	2 days	HSDB	Ceriodaphnia dubia	194.08	1
58-73-1	CN(C)CCOC(c1ccccc1)c2ccccc2		4.81132	-log10(LC50), mol/L	2 days	ECOTOX	mix water flea	255.162	1
58-89-9	ClC1C(Cl)C(Cl)C(Cl)C(Cl)C1Cl		4.8794	-log10(LC50), mol/L	2 days	ECOTOX	mix water flea	287.86	1
59729-33-8	CN(C)CCCC1(OCc2cc(ccc12)C#N)c3ccc(F)cc3		4.9197	-log10(LC50), mol/L	2 days	ECOTOX	mix water flea	324.164	1
64-17-5	CCO		3.76006	-log10(LC50), mol/L	2 days	HSDB	Ceriodaphnia dubia	46.0419	1
66230-04-4	CC(C)[C@@H](C(=O)O[C@@H](C#N)c1cccc(Oc2ccccc2)c1)c3ccc(Cl)cc3		9.28991	-log10(LC50), mol/L	2 days	ECOTOX	mix water flea	419.129	1
67-56-1	CO		3.46411	-log10(LC50), mol/L	2 days	HSDB	Ceriodaphnia dubia	32.0262	1
67-64-1	CC(C)=O		0.859179	-log10(LC50), mol/L	2 days	ECOTOX	mix water flea	58.0419	1
67-66-3	ClC(Cl)Cl		4.16848	-log10(LC50), mol/L	2 days	HSDB	Ceriodaphnia dubia	117.914	1
68085-85-8	CC1(C)C(\C=C(/Cl)C(F)(F)F)C1C(=O)OC(C#N)c2cccc(Oc3ccccc3)c2		9.44822	-log10(LC50), mol/L	2 days	HSDB	daphnia pulex	449.101	1
68359-37-5	CC1(C)C(C=C(Cl)Cl)C1C(=O)OC(C#N)c2ccc(F)c(Oc3ccccc3)c2		9.49042	-log10(LC50), mol/L	2 days	ECOTOX	mix water flea	433.065	1
709-98-8	CCC(=O)Nc1ccc(Cl)c(Cl)c1		4.86812	-log10(LC50), mol/L	2 days	HSDB	Ceriodaphnia dubia	217.006	1
71-43-2	c1ccccc1		2.62429	-log10(LC50), mol/L	2 days	ECOTOX	mix water flea	78.047	1
71751-41-2	CCC(C)[C@H]1O[C@@]2(C[C@@H]3C[C@@H](C\C=C(C)\[C@@H](O[C@H]4C[C@H](OC)[C@@H](O[C@H]5C[C@H](OC)[C@@H](O)[C@H](C)O5)[C@H](C)O4)[C@@H](C)/C=C/C=C/6CO[C@@H]7[C@H](O)C(=C[C@@H](C(=O)O3)[C@]67O)C)O2)C=C[C@@H]1C.CO[C@H]8C[C@@H](O[C@@H](C)[C@@H]8O)O[C@H]9[C@H](C)O[C@H](C[C@@H]9OC)O[C@H]/%10[C@@H](C)/C=C/C=C/%11CO[C@@H]%12[C@H](O)C(=C[C@@H](C(=O)O[C@H]%13C[C@@H](C\C=C%10C)O[C@@]%14(C%13)O[C@H](C(C)C)[C@@H]…		10.1591	-log10(LC50), mol/L	2 days	eChem	mix water flea	1730.97	1
72-43-5	COc1ccc(cc1)C(c2ccc(OC)cc2)C(Cl)(Cl)Cl		8.64448	-log10(LC50), mol/L	2 days	HSDB	daphnia pulex	344.014	1
72-54-8	ClC(Cl)C(c1ccc(Cl)cc1)c2ccc(Cl)cc2		7.99721	-log10(LC50), mol/L	2 days	HSDB	daphnia pulex	317.954	1
7789-00-6	[K+].[K+].[O-][Cr]([O-])(=O)=O		3.42295	-log10(LC50), mol/L	2 days	HSDB	Ceriodaphnia dubia	193.848	1
79617-96-2	CN[C@H]1CC[C@@H](c2ccc(Cl)c(Cl)c2)c3ccccc13		6.12657	-log10(LC50), mol/L	2 days	ECOTOX	mix water flea	305.074	1
82657-04-3	Cc1c(COC(=O)C2C(\C=C(/Cl)C(F)(F)F)C2(C)C)cccc1c3ccccc3		9.78034	-log10(LC50), mol/L	2 days	ECOTOX	mix water flea	422.126	1
85-68-7	CCCCOC(=O)c1ccccc1C(=O)OCc2ccccc2		4.92732	-log10(LC50), mol/L	2 days	ECOTOX	mix water flea	312.136	1
9016-45-9	CCCCCCCCCc1ccc(OCCOCCO)cc1		4.51151	-log10(LC50), mol/L	2 days	ECOTOX	mix water flea	308.235	1
94-75-7	OC(=O)COc1ccc(Cl)cc1Cl		2.96945	-log10(LC50), mol/L	2 days	ECOTOX	mix water flea	219.969	1
