# Supplementary material for: Accelerating the pace of ecotoxicological assessment using artificial intelligence
Source: Ambio. 2021 Aug 24;51(3):598–610. doi: 10.1007/s13280-021-01598-8 (PMC8800994; doi:10.1007/s13280-021-01598-8)
Supplement: Supplementary file 2 — Supplementary file2 (XLSX 1942 kb) [file 13280_2021_1598_MOESM2_ESM.xlsx]

## Sheet: Chem_in_ECHA_Band
Bands	Name	CAS	HC5 log umol/L
100000 - 1000000 tonnes per annum	4,4'-Diphenylmethane diisocyanate	101-68-8	-0.702432	https://pubchem.ncbi.nlm.nih.gov/compound/7570#section=Hazards-Identification
10000 - 100000 tonnes per annum	Dodecanoic acid	143-07-7	0.411296	https://pubchem.ncbi.nlm.nih.gov/compound/3893#section=Safety-and-Hazards
1000 - 10000 tonnes per annum	Anthraquinone	84-65-1	-0.902443	https://pubchem.ncbi.nlm.nih.gov/compound/6780#section=Safety-and-Hazards
100 - 1000 tonnes per annum	Diphenylsulfone	127-63-9	-1.03608	https://pubchem.ncbi.nlm.nih.gov/compound/31386#section=Hazards-Identification
10 - 100 tonnes per annum	MCPA-2-ethylhexyl	29450-45-1	-1.18581	https://pubchem.ncbi.nlm.nih.gov/compound/MCPA-2-ethylhexyl#section=Hazards-Identification
These are the chemicals we have screened (in ToX21), and fell in AD, and showed up as the most toxic in each band of ECHA registration database

## Sheet: HC5 Results New
Chemical SMILEs	Chemical Name	Chemical CAS	HC5 log umol/L	Number of Chemicals in Model AD	ECHA
OS(O)(=O)=O.OS(O)(=O)=O.OS(O)(=O)=O.CN[C@H]1[C@H](O)[C@@H](O)[C@H](CO)O[C@H]1O[C@H]1[C@H](O[C@H]2[C@H](O)[C@@H](O)[C@H](NC(N)=N)[C@@H](O)[C@@H]2NC(N)=N)O[C@@H](C)[C@]1(O)CO.CN[C@H]1[C@H](O)[C@@H](O)[C@H](CO)O[C@H]1O[C@H]1[C@H](O[C@H]2[C@H](O)[C@@H](O)[C@H](NC(N)=N)[C@@H](O)[C@@H]2NC(N)=N)O[C@@H](C)[C@]1(O)CO	Dihydrostreptomycin sulfate	5490-27-7	-38.6184	0
OS(O)(=O)=O.OS(O)(=O)=O.OS(O)(=O)=O.CN[C@H]1[C@H](O)[C@@H](O)[C@H](CO)O[C@H]1O[C@H]1[C@H](O[C@H]2[C@H](O)[C@@H](O)[C@H](NC(N)=N)[C@@H](O)[C@@H]2NC(N)=N)O[C@@H](C)[C@]1(O)C=O.CN[C@H]1[C@H](O)[C@@H](O)[C@H](CO)O[C@H]1O[C@H]1[C@H](O[C@H]2[C@H](O)[C@@H](O)[C@H](NC(N)=N)[C@@H](O)[C@@H]2NC(N)=N)O[C@@H](C)[C@]1(O)C=O	Streptomycin sulfate (2:3)	3810-74-0	-37.9823	0
OS(O)(=O)=O.OS(O)(=O)=O.OS(O)(=O)=O.OS(O)(=O)=O.OS(O)(=O)=O.CCN[C@@H]1C[C@H](N)[C@@H](OC2OC(CN)=CCC2N)[C@H](O)[C@H]1O[C@H]1OC[C@](C)(O)[C@H](NC)[C@H]1O.CCN[C@@H]1C[C@H](N)[C@@H](OC2OC(CN)=CCC2N)[C@H](O)[C@H]1O[C@H]1OC[C@](C)(O)[C@H](NC)[C@H]1O	Netilmicin sulfate	56391-57-2	-36.2539	0
OS(O)(=O)=O.OS(O)(=O)=O.OS(O)(=O)=O.OS(O)(=O)=O.OS(O)(=O)=O.CN[C@@H]1[C@@H](O)[C@@H](O[C@H]2[C@H](N)C[C@H](N)[C@@H](OC3OC(CN)=CCC3N)[C@@H]2O)OC[C@]1(C)O.CN[C@@H]1[C@@H](O)[C@@H](O[C@H]2[C@H](N)C[C@H](N)[C@@H](OC3OC(CN)=CCC3N)[C@@H]2O)OC[C@]1(C)O	Sisomicin sulfate	53179-09-2	-33.8234	0
O[Al](O)[Al](O)O.O[Al](O)[Al](O)O.O[Al](O)[Al](O)O.O[Al](O)[Al](O)O.O[Al](O)OS(=O)(=O)OC[C@H]1O[C@@](COS(=O)(=O)O[Al](O)O)(O[C@H]2O[C@H](COS(=O)(=O)O[Al](O)O)[C@@H](OS(=O)(=O)O[Al](O)O)[C@H](OS(=O)(=O)O[Al](O)O)[C@H]2OS(=O)(=O)O[Al](O)O)[C@@H](OS(=O)(=O)O[Al](O)O)[C@@H]1OS(=O)(=O)O[Al](O)O	Sucrose octasulfate-aluminum complex	54182-58-0	-25.4343	0
OC(=O)C1=CC2=C(C=CC=C2)C(CC2=C(O)C(=CC3=C2C=CC=C3)C(O)=O)=C1O.CC(C)C[C@H](NC(=O)[C@@H](CC1=CNC2=CC=CC=C12)NC(=O)[C@H](CC1=CC=C(O)C=C1)NC(=O)[C@H](CO)NC(=O)[C@H](CC1=CNC2=CC=CC=C12)NC(=O)[C@H](CC1=CNC=N1)NC(=O)[C@@H]1CCC(=O)N1)C(=O)N[C@@H](CCCNC(N)=N)C(=O)N1CCC[C@@H]1C(=O)NCC(N)=O	Triptorelin pamoate	124508-66-3	-23.3853	0
OC(=O)\C=C\C(O)=O.CC1=C(C=CO1)C(=O)NC1=CC=C(C=C1)C(=O)N1CCC(F)(F)\C(=C/C(=O)N2CCC(CC2)N2CCCCC2)C2=C1C=CC=C2.CC1=C(C=CO1)C(=O)NC1=CC=C(C=C1)C(=O)N1CCC(F)(F)\C(=C/C(=O)N2CCC(CC2)N2CCCCC2)C2=C1C=CC=C2	YM218	NOCAS_48176	-21.9758	0
O[C@H]([C@@H](O)C(O)=O)C(O)=O.CN1C[C@@H](C=C2[C@H]1CC1=CNC3=CC=CC2=C13)C(=O)N[C@]1(C)O[C@@]2(O)[C@@H]3CCCN3C(=O)[C@H](CC3=CC=CC=C3)N2C1=O.CN1C[C@@H](C=C2[C@H]1CC1=CNC3=CC=CC2=C13)C(=O)N[C@]1(C)O[C@@]2(O)[C@@H]3CCCN3C(=O)[C@H](CC3=CC=CC=C3)N2C1=O	Ergotamine D-tartrate	379-79-3	-20.7683	0
CN(C)C1=CC=C2C(C=CC(\C=C\C3=C(C)N(C(C)=C3)C3=CC=CC=C3)=[N+]2C)=C1.CN(C)C1=CC=C2C(C=CC(\C=C\C3=C(C)N(C(C)=C3)C3=CC=CC=C3)=[N+]2C)=C1.OC1=C(CC2=C3C=CC=CC3=CC(C([O-])=O)=C2O)C2=CC=CC=C2C=C1C([O-])=O	Pyrvinium pamoate	3546-41-6	-19.7536	0
CCP(CC)(CC)=[Au]S[C@H]1O[C@@H](COC(C)=O)[C@H](OC(C)=O)[C@@H](OC(C)=O)[C@@H]1OC(C)=O	Auranofin	34031-32-8	-18.8429	0
CCCCCCCCCCCCCCCC(=O)O[C@@H]1CC(C)=C(\C=C\C(\C)=C\C=C\C(\C)=C\C=C\C=C(/C)\C=C\C=C(/C)\C=C\C2=C(C)C[C@H](CC2(C)C)OC(=O)CCCCCCCCCCCCCCC)C(C)(C)C1	Physalien	144-67-2	-17.2734	0
OC(=O)C(O)=O.OC(=O)C([O-])=O.OC(=O)C([O-])=O.CN(C)C1=CC=C(C=C1)C(C1=CC=CC=C1)=C1C=CC(C=C1)=[N+](C)C.CN(C)C1=CC=C(C=C1)C(C1=CC=CC=C1)=C1C=CC(C=C1)=[N+](C)C	Malachite green oxalate	2437-29-8	-16.4582	0
O.O.O.[Ca++].CC(C)C1=C(C(=O)NC2=CC=CC=C2)C(=C(N1CC[C@@H](O)C[C@@H](O)CC([O-])=O)C1=CC=C(F)C=C1)C1=CC=CC=C1.CC(C)C1=C(C(=O)NC2=CC=CC=C2)C(=C(N1CC[C@@H](O)C[C@@H](O)CC([O-])=O)C1=CC=C(F)C=C1)C1=CC=CC=C1	Atorvastatin calcium trihydrate	344423-98-9	-16.2472	0
CC(CNC(=O)CC[C@]1(C)[C@@H](CC(N)=O)[C@H]2N=C1\C(C)=C1/N=C(/C=C3\N=C(\C(\C)=C4\[C@@H](CCC(N)=O)[C@](C)(CC(N)=O)[C@@]2(C)N4[Co]OC(C)=O)[C@@](C)(CC(N)=O)[C@@H]3CCC(N)=O)C(C)(C)[C@@H]1CCC(N)=O)OP(O)(=O)O[C@@H]1[C@@H](CO)O[C@@H]([C@@H]1O)N1C=NC2=C1C=C(C)C(C)=C2	Hydroxocobalamin acetate	22465-48-1	-15.5252	0
C[C@H](CNC(=O)CC[C@]1(C)[C@@H](CC(N)=O)[C@H]2N=C1\C(C)=C1/N=C(/C=C3\N=C(\C(\C)=C4\[C@@H](CCC(N)=O)[C@](C)(CC(N)=O)[C@@]2(C)N4[Co+]C#N)[C@@](C)(CC(N)=O)[C@@H]3CCC(N)=O)C(C)(C)[C@@H]1CCC(N)=O)OP([O-])(=O)O[C@@H]1[C@@H](CO)O[C@@H]([C@@H]1O)N1C=NC2=C1C=C(C)C(C)=C2	Vitamin B12	68-19-9	-15.3424	0
CC(C)(C)C1=CC(CCC(=O)OCC(COC(=O)CCC2=CC(=C(O)C(=C2)C(C)(C)C)C(C)(C)C)(COC(=O)CCC2=CC(=C(O)C(=C2)C(C)(C)C)C(C)(C)C)COC(=O)CCC2=CC(=C(O)C(=C2)C(C)(C)C)C(C)(C)C)=CC(=C1O)C(C)(C)C	Irganox 1010	6683-19-8	-15.1957	0
CC(CNC(=O)CCC1(C)C(CC(N)=O)C2N([Co+]C[C@H]3O[C@H]([C@H](O)[C@@H]3O)N3C=NC4=C3N=CN=C4N)\C1=C(C)/C1=N/C(=C\C3=N\C(=C(C)/C4=NC2(C)C(C)(CC(N)=O)C4CCC(N)=O)\C(C)(CC(N)=O)C3CCC(N)=O)/C(C)(C)C1CCC(N)=O)OP([O-])(=O)O[C@@H]1[C@@H](CO)O[C@@H]([C@@H]1O)N1C=NC2=C1C=C(C)C(C)=C2	Coenzyme B12	13870-90-1	-14.2314	0
COC1=C(OC)C(=O)C(C\C=C(/C)CC\C=C(/C)CC\C=C(/C)CC\C=C(/C)CC\C=C(/C)CC\C=C(/C)CC\C=C(/C)CC\C=C(/C)CC\C=C(/C)CCC=C(C)C)=C(C)C1=O	Ubidecarenone	303-98-0	-13.7958	0
CC1=CC=C(C=C1NC(=O)C1=CC(NC(=O)NC2=CC(=CC=C2)C(=O)NC2=C(C)C=CC(=C2)C(=O)NC2=CC=C(C3=CC(=CC(=C23)S(O)(=O)=O)S(O)(=O)=O)S(O)(=O)=O)=CC=C1)C(=O)NC1=CC=C(C2=C1C(=CC(=C2)S(O)(=O)=O)S(O)(=O)=O)S(O)(=O)=O	Suramin	145-63-1	-13.748	0
OC(=O)\C=C\C(O)=O.OC(=O)\C=C\C(O)=O.OC(=O)\C=C\C(O)=O.CN(C)CCN(CC1=CC=CS1)C1=CC=CC=N1.CN(C)CCN(CC1=CC=CS1)C1=CC=CC=N1	Methapyrilene fumarate	33032-12-1	-13.6931	0
OP(O)(O)=O.OP(O)(O)=O.OP(O)(O)=O.COC1=C2O[C@H]3C(=O)CC[C@H]4[C@H]5CC(C=C1)=C2[C@@]34CCN5C.COC1=C2O[C@H]3C(=O)CC[C@H]4[C@H]5CC(C=C1)=C2[C@@]34CCN5C	Hydrocodone triphosphate	178175-60-5	-13.522	0
O.O.OC(=O)\C=C\C(O)=O.COC1=CC=C(C[C@H](C)NC[C@@H](O)C2=CC(NC=O)=C(O)C=C2)C=C1.COC1=CC=C(C[C@H](C)NC[C@@H](O)C2=CC(NC=O)=C(O)C=C2)C=C1	Formoterol hemifumarate dihydrate	183814-30-4	-12.6123	0
OC1=CC(=CC(O)=C1O)C(=O)OC1=CC(=CC(O)=C1O)C(=O)OC[C@H]1O[C@@H](OC(=O)C2=CC(O)=C(O)C(OC(=O)C3=CC(O)=C(O)C(O)=C3)=C2)[C@H](OC(=O)C2=CC(O)=C(O)C(OC(=O)C3=CC(O)=C(O)C(O)=C3)=C2)[C@@H](OC(=O)C2=CC(O)=C(O)C(OC(=O)C3=CC(O)=C(O)C(O)=C3)=C2)[C@@H]1OC(=O)C1=CC(O)=C(O)C(OC(=O)C2=CC(O)=C(O)C(O)=C2)=C1	Tannic acid	1401-55-4	-12.4032	0
C[Co++].CC(CNC(=O)CCC1(C)C(CC(N)=O)C2[N-]\C1=C(C)/C1=N/C(=C\C3=N\C(=C(C)/C4=NC2(C)C(C)(CC(N)=O)C4CCC(N)=O)\C(C)(CC(N)=O)C3CCC(N)=O)/C(C)(C)C1CCC(N)=O)OP([O-])(=O)OC1C(CO)OC(C1O)N1C=NC2=C1C=C(C)C(C)=C2	Mecobalamin	13422-55-4	-12.376	0
[Ca++].CC(C)C1=C(C(=O)NC2=CC=CC=C2)C(=C(N1CC[C@@H](O)C[C@@H](O)CC([O-])=O)C1=CC=C(F)C=C1)C1=CC=CC=C1.CC(C)C1=C(C(=O)NC2=CC=CC=C2)C(=C(N1CC[C@@H](O)C[C@@H](O)CC([O-])=O)C1=CC=C(F)C=C1)C1=CC=CC=C1	Atorvastatin calcium	134523-03-8	-12.3705	0
[O-]S(=O)(=O)C1=CC=CC=C1.[O-]S(=O)(=O)C1=CC=CC=C1.COC1=CC=C(CC2C3=CC(OC)=C(OC)C=C3CC[N+]2(C)CCC(=O)OCCCCCOC(=O)CC[N+]2(C)CCC3=CC(OC)=C(OC)C=C3C2CC2=CC=C(OC)C(OC)=C2)C=C1OC	Atracurium besylate	64228-81-5	-12.2669	0
OC(C(O)C(O)=O)C(O)=O.OC(C(O)C(O)=O)C(O)=O.CCC1=C[C@@H]2C[N@](C1)CC1=C(NC3=C1C=CC=C3)[C@@](C2)(C(=O)OC)C1=CC2=C(C=C1OC)N(C)[C@@H]1[C@]22CCN3CC=C[C@](CC)([C@@H]23)[C@@H](OC(C)=O)[C@]1(O)C(=O)OC	Vinorelbine tartrate	125317-39-7	-11.8522	0
CCCCCCCC[Sn](Cl)(Cl)CCCCCCCC	Dichloro(dioctyl)stannane	3542-36-7	-11.7101	0
CCCCCCCCCCCC(=O)O[Sn](CCCC)(CCCC)OC(=O)CCCCCCCCCCC	Dibutyltin dilaurate	77-58-7	-10.9925	0
O=C(CCCCCCCCCCCCC1CCCC1)NC1=CC=C(C=C1)S(=O)(=O)C1=CC=C(NC(=O)CCCCCCCCCCCCC2CCCC2)C=C1	Chaulmosulfone	473-32-5	-10.7219	0
CCCCCCCCCCCCCCCC(=O)OCC(COC(=O)CCCCCCCCCCCCCCC)OC(=O)CCCCCCCCCCCCCCC	Tripalmitin	555-44-2	-10.7208	0
OS(O)(=O)=O.CC(O)C(NC(=O)C(C)C(O)C(C)NC(=O)C(NC(=O)C1=NC(=NC(N)=C1C)C(CC(N)=O)NCC(N)C(N)=O)C(O[C@@H]1O[C@@H](CO)[C@@H](O)[C@H](O)[C@@H]1O[C@H]1O[C@H](CO)[C@@H](O)[C@H](OC(N)=O)[C@@H]1O)C1=CNC=N1)C(=O)NCCC1=NC(=CS1)C1=NC(=CS1)C(=O)NCCCN[C@@H](C)C1=CC=CC=C1	Peplomycin sulfate	70384-29-1	-10.4001	0
OS(O)(=O)=O.OS(O)(=O)=O.OS(O)(=O)=O.NC[C@@H]1O[C@H](O[C@@H]2[C@@H](CO)O[C@@H](O[C@@H]3[C@@H](O)[C@H](N)C[C@H](N)[C@H]3O[C@H]3O[C@H](CN)[C@@H](O)[C@H](O)[C@H]3N)[C@@H]2O)[C@H](N)[C@@H](O)[C@@H]1O	Neomycin sulfate	1405-10-3	-10.3703	0
CNC(=O)C1=C(I)C(C(O)=O)=C(I)C(NC(=O)CCCCC(=O)NC2=C(I)C(C(=O)NC)=C(I)C(C(O)=O)=C2I)=C1I	Iocarmic acid	10397-75-8	-10.212	0
C(CNCC1=CC=CC=C1)NCC1=CC=CC=C1.CC1(C)S[C@@H]2[C@H](NC(=O)CC3=CC=CC=C3)C(=O)N2[C@H]1C(O)=O.CC1(C)S[C@@H]2[C@H](NC(=O)CC3=CC=CC=C3)C(=O)N2[C@H]1C(O)=O	Benzathine penicillin G	1538-09-6	-9.9587	0
OC(=O)\C=C\C(O)=O.COC1=CC=C(C[C@@H](C)NC[C@H](O)C2=CC(NC=O)=C(O)C=C2)C=C1.COC1=CC=C(C[C@@H](C)NC[C@H](O)C2=CC(NC=O)=C(O)C=C2)C=C1	Formoterol hemifumarate	43229-80-7	-9.94767	0
Cl.CO\N=C(/C(=O)N[C@H]1[C@H]2SCC(CSC3=NN=NN3C)=C(N2C1=O)C(O)=O)C1=CSC(N)=N1.CO\N=C(/C(=O)N[C@H]1[C@H]2SCC(CSC3=NN=NN3C)=C(N2C1=O)C(O)=O)C1=CSC(N)=N1	Cefmenoxime hydrochloride	75738-58-8	-9.93879	0
CCOC(=O)CC1=CC(=CC=C1)C1=C(O[C@H]2O[C@H](COC(C)=O)[C@@H](OC(C)=O)[C@H](OC(C)=O)[C@@H]2OC(C)=O)C=CC(CCCCCCC2=CC(=C(O[C@H]3O[C@H](COC(C)=O)[C@@H](OC(C)=O)[C@H](OC(C)=O)[C@@H]3OC(C)=O)C=C2)C2=CC=CC(CC(=O)OCC)=C2)=C1	Diethyl 2,2'-(hexane-1,6-diylbis{6'-[(2,3,4,6-tetra-O-acetyl-a-D-mannopyranosyl)oxy]biphenyl-3',3-diyl})diacetate	243120-89-0	-9.90623	0
Cl.CN[C@H](CC(C)C)C(=O)N[C@@H]1[C@H](O)C2=CC=C(OC3=C(O[C@@H]4O[C@H](CO)[C@@H](O)[C@H](O)[C@H]4O[C@H]4C[C@](C)(N)C(O)[C@H](C)O4)C4=CC(=C3)[C@@H](NC(=O)[C@H](CC(N)=O)NC1=O)C(=O)N[C@@H]1C3=CC=C(O)C(=C3)C3=C(C=C(O)C=C3O)[C@@H](NC(=O)[C@@H](NC1=O)[C@H](O)C1=CC(Cl)=C(O4)C=C1)C(O)=O)C(Cl)=C2	Vancomycin hydrochloride	1404-93-9	-9.85024	0
OC(=O)\C=C\C(O)=O.CC(C)NCC(O)COC1=CC=C(COCCOC(C)C)C=C1.CC(C)NCC(O)COC1=CC=C(COCCOC(C)C)C=C1	Bisoprolol fumarate	104344-23-2	-9.82967	0
O[C@H]([C@@H](O)C(O)=O)C(O)=O.CC[C@H]1OC(=O)C[C@@H](O)[C@H](C)[C@@H](O[C@@H]2O[C@H](C)[C@@H](O[C@H]3C[C@@](C)(O)[C@@H](O)[C@H](C)O3)[C@@H]([C@H]2O)N(C)C)[C@@H](CC=O)C[C@@H](C)C(=O)\C=C\C(\C)=C\[C@@H]1CO[C@@H]1O[C@H](C)[C@@H](O)[C@@H](OC)[C@H]1OC	Tylosin tartrate	74610-55-2	-9.77369	0
CC(=O)N(CC(O)CN(C(C)=O)C1=C(I)C(C(=O)NCC(O)CO)=C(I)C(C(=O)NCC(O)CO)=C1I)C1=C(I)C(C(=O)NCC(O)CO)=C(I)C(C(=O)NCC(O)CO)=C1I	Iodixanol	92339-11-2	-9.7363	0
OC(=O)C1=C(I)C(NC(=O)COCCOCCOCC(=O)NC2=C(I)C=C(I)C(C(O)=O)=C2I)=C(I)C=C1I	Biliscopin	51022-74-3	-9.47746	0
CC[Sn](Br)(CC)CC	Triethyltin bromide	2767-54-6	-9.42445	0
OC(=O)C1=C(I)C(NC(=O)CCOCCOCCOCCOCCC(=O)NC2=C(I)C(C(O)=O)=C(I)C=C2I)=C(I)C=C1I	Iodoxamic Acid	31127-82-9	-9.39271	0
CCCC[Sn](Cl)(Cl)Cl	Butyltin trichloride	1118-46-3	-9.38762	0
C[C@H]1[C@H]2[C@@H](O[C@]11CC[C@@H](C)CO1)[C@@H](O)[C@H]1[C@@H]3CC[C@H]4C[C@@H](O[C@@H]5O[C@H](CO)[C@H](O[C@@H]6O[C@H](CO)[C@@H](O)[C@H](O[C@@H]7OC[C@@H](O)[C@H](O)[C@H]7O)[C@H]6O[C@@H]6O[C@H](CO)[C@@H](O)[C@H](O[C@@H]7O[C@H](CO)[C@@H](O)[C@H](O)[C@H]7O)[C@H]6O)[C@H](O)[C@H]5O)[C@H](O)C[C@]4(C)[C@H]3CC[C@]21C	Digitonin	11024-24-1	-9.34385	0
OC(=O)C1=C(I)C(NC(=O)CCCCC(=O)NC2=C(I)C(C(O)=O)=C(I)C=C2I)=C(I)C=C1I	Iodipamide	606-17-7	-9.22568	0
O.O.O.O.O.OS(O)(=O)=O.CN1CC[C@]23[C@H]4OC5=C(O)C=CC(C[C@@H]1[C@@H]2C=C[C@@H]4O)=C35.CN1CC[C@]23[C@H]4OC5=C(O)C=CC(C[C@@H]1[C@@H]2C=C[C@@H]4O)=C35	Morphine sulfate pentahydrate	6211-15-0	-9.1866	0
CCCCCCCCCCCCOS(O)(=O)=O.CC[C@H]1OC(=O)[C@H](C)[C@@H](O[C@H]2C[C@@](C)(OC)[C@@H](O)[C@H](C)O2)[C@H](C)[C@@H](O[C@@H]2O[C@H](C)C[C@@H]([C@H]2OC(=O)CC)N(C)C)[C@](C)(O)C[C@@H](C)C(=O)[C@H](C)[C@@H](O)[C@]1(C)O	Erythromycin estolate	3521-62-8	-8.88722	0
OS(O)(=O)=O.CC[C@H](C)CCCCC(=O)N[C@@H](CCN)C(=O)N[C@@H]([C@@H](C)O)C(=O)N[C@@H](CCN)C(=O)N[C@H]1CCNC(=O)[C@H](NC(=O)[C@H](CCN)NC(=O)[C@H](CCN)NC(=O)[C@H](CC(C)C)NC(=O)[C@@H](CC(C)C)NC(=O)[C@H](CCN)NC1=O)[C@H](C)O	Colistin sulfate	1264-72-8	-8.88137	0
OC(=O)\C=C\C(O)=O.OCCOCCN1CCN(CC1)C1=NC2=CC=CC=C2SC2=C1C=CC=C2.OCCOCCN1CCN(CC1)C1=NC2=CC=CC=C2SC2=C1C=CC=C2	Quetiapine fumarate	111974-72-2	-8.74958	0
OS(=O)(=O)C1=CC=CC2=C(C=CC=C12)S(O)(=O)=O.CN1CCC2=C(C1)C1=C(C=CC=C1)N2CC1=CC=CC=C1.CN1CCC2=C(C1)C1=C(C=CC=C1)N2CC1=CC=CC=C1	Mebhydrolin 1,5-naphtalenedisulfonate	6153-33-9	-8.74879	0
CNC(=O)C1=C(I)C(N(C)C(C)=O)=C(I)C(C(=O)NCC(=O)NC2=C(I)C(C(=O)NCCO)=C(I)C(C(O)=O)=C2I)=C1I	Ioxaglic acid	59017-64-0	-8.72747	0
COC1=CC2=C(C=C1OC)[C@@H](CC1=CC(OC)=C(OC)C(OC)=C1)[N+](C)(CCCOC(=O)CC\C=C\CCC(=O)OCCC[N+]1(C)CCC3=CC(OC)=C(OC)C=C3[C@H]1CC1=CC(OC)=C(OC)C(OC)=C1)CC2	Mivacurium	133814-19-4	-8.69349	0
O[C@H]([C@@H](O)C(O)=O)C(O)=O.COCCC1=CC=C(OCC(O)CNC(C)C)C=C1.COCCC1=CC=C(OCC(O)CNC(C)C)C=C1	Metoprolol tartrate	56392-17-7	-8.5488	0
[K+].[O-]C=O	Formic acid, potassium salt	590-29-4	-8.5449	0
[Na+].[Na+].[O-]C(=O)C1=C(Cl)C(Cl)=C(Cl)C(Cl)=C1C1=C2C=C(I)C(=O)C(I)=C2OC2=C(I)C([O-])=C(I)C=C12	Rose bengal sodium	632-69-9	-8.37703	0
OC(C(O)C(O)=O)C(O)=O.CO[C@H]1[C@H](O)CC(=O)O[C@H](C)C\C=C\C=C\[C@H](O)[C@H](C)C[C@H](CC=O)[C@@H]1O[C@@H]1O[C@H](C)[C@@H](O[C@H]2C[C@@](C)(O)[C@@H](OC(=O)CC(C)C)[C@H](C)O2)[C@@H]([C@H]1O)N(C)C	Leucomycin tartrate	37280-56-1	-8.28699	0
CC(C)CCC[C@@H](C)CCC[C@@H](C)CCC[C@]1(C)CCC2=C(O1)C(C)=C(C)C(OC(=O)\C=C(/C)\C=C\C=C(/C)\C=C\C1=C(C)CCCC1(C)C)=C2C	Tretinoin tocoferil	40516-48-1	-8.28031	0
CC(C)=CCC\C(C)=C\C=C\C(\C)=C\C=C\C(\C)=C\C=C\C=C(/C)\C=C\C=C(/C)\C=C\C=C(/C)CCC=C(C)C	Lycopene	502-65-8	-8.21374	0
CC(O)=O.CC(C)C[C@H](NC(=O)[C@@H](COC(C)(C)C)NC(=O)[C@H](CC1=CC=C(O)C=C1)NC(=O)[C@H](CO)NC(=O)[C@H](CC1=CNC2=C1C=CC=C2)NC(=O)[C@H](CC1=CNC=N1)NC(=O)[C@@H]1CCC(=O)N1)C(=O)N[C@@H](CCCNC(N)=N)C(=O)N1CCC[C@H]1C(=O)NNC(N)=O	Goserelin acetate	145781-92-6	-8.16109	0
CCC(C)C1NC2C=CC3=C(N=C(C=C3C(C)O)C(=O)OC(C)C3NC(=O)C4=CSC(=N4)C(NC(=O)C4CSC(=N4)\C(NC(=O)C(NC(=O)C4=CSC(=N4)C4(CCC(=NC4C4=CSC3=N4)C3=NC(=CS3)C(=O)NC(=C)C(=O)NC(=C)C(N)=O)NC(=O)C(C)NC(=O)C(=C)NC(=O)C(C)NC1=O)C(C)O)=C/C)C(C)(O)C(C)O)C2O	Thiostrepton	1393-48-2	-8.08958	0
CC(O)=O.CCNC(=O)[C@@H]1CCCN1C(=O)[C@H](CCCNC(N)=N)NC(=O)[C@H](CC(C)C)NC(=O)[C@@H](CC1=CNC2=C1C=CC=C2)NC(=O)[C@H](CC1=CC=C(O)C=C1)NC(=O)[C@H](CO)NC(=O)[C@H](CC1=CNC2=C1C=CC=C2)NC(=O)[C@H](CC1=CNC=N1)NC(=O)[C@@H]1CCC(=O)N1	Deslorelin acetate	82318-06-7	-8.07839	0
OC(=O)\C=C\C(O)=O.CCCCCCCN(CC)CCCC(O)C1=CC=C(NS(C)(=O)=O)C=C1.CCCCCCCN(CC)CCCC(O)C1=CC=C(NS(C)(=O)=O)C=C1	Ibutilide fumarate	122647-32-9	-8.01194	0
CC(O)[C@@H]1NC(=O)[C@H](CC2=CC=CC=C2)NC(=O)[C@@H](NC(=O)[C@H](CCCCN)NC(=O)[C@H](CC2=CNC3=C2C=CC=C3)NC(=O)[C@H](CC2=CC=CC=C2)NC(=O)[C@H](CC2=CC=CC=C2)NC(=O)[C@H](CC(N)=O)NC(=O)[C@H](CCCCN)NC(=O)[C@H](CSSC[C@H](NC(=O)[C@H](CO)NC1=O)C(O)=O)NC(=O)CNC(=O)[C@H](C)N)C(C)O	Somatostatin	38916-34-6	-7.9772	0
C[C@H]1[C@H]2[C@H](C[C@H]3[C@@H]4CC[C@H]5C[C@H](CC[C@]5(C)[C@H]4CC[C@]23C)O[C@@H]2O[C@H](CO)[C@H](O[C@@H]3O[C@H](CO)[C@@H](O)[C@H](O[C@@H]4OC[C@@H](O)[C@H](O)[C@H]4O)[C@H]3O[C@@H]3O[C@H](CO)[C@@H](O)[C@H](O)[C@H]3O)[C@H](O)[C@H]2O)O[C@@]11CC[C@H](C)CN1	alpha-Tomatine	17406-45-0	-7.93574	0
CCCC[Sn](Cl)(Cl)CCCC	Dibutyltin dichloride	683-18-1	-7.83572	0
O[C@@H]([C@@H](O)C(O)=O)C(O)=O.C[C@@H](CN(C)C)CN1C2=C(SC3=C1C=CC=C3)C=CC=C2.C[C@@H](CN(C)C)CN1C2=C(SC3=C1C=CC=C3)C=CC=C2	Trimeprazine tartrate	4330-99-8	-7.79876	0
OC1=C(I)C2=C(C=C1I)C1(OC(=O)C3=CC=CC=C13)C1=C(O2)C(I)=C(O)C(I)=C1	Erythrosin B	15905-32-5	-7.64457	0
OC1=CC=CC(=C1)C1=C2\CCC(=N2)\C(=C2/N\C(\C=C2)=C(/C2=N/C(/C=C2)=C(\C2=CC=C\1N2)C1=CC(O)=CC=C1)C1=CC(O)=CC=C1)\C1=CC(O)=CC=C1	Temoporfin	122341-38-2	-7.43488	0
CC(O)=O.CCNC(=O)[C@@H]1CCCN1C(=O)[C@H](CCCNC(N)=N)NC(=O)[C@H](CC(C)C)NC(=O)[C@@H](CC(C)C)NC(=O)[C@H](CC1=CC=C(O)C=C1)NC(=O)[C@H](CO)NC(=O)[C@H](CC1=CNC2=C1C=CC=C2)NC(=O)[C@H](CC1=CN=CN1)NC(=O)[C@@H]1CCC(=O)N1	Leuprolide acetate salt	74381-53-6	-7.36649	0
CCCC[Sn](CCCC)(CCCC)O[Sn](CCCC)(CCCC)CCCC	Bis(tributyltin)oxide	56-35-9	-7.31777	0
CC[C@H]([C@@H]1O[C@@H]([C@@H](C)[C@H](O)[C@H](C)C(=O)[C@H](CC)[C@H]2O[C@@]3(O[C@@]4(CC[C@](C)(O4)[C@H]4CC[C@](O)(CC)[C@H](C)O4)[C@H](O)C=C3)[C@H](C)C[C@@H]2C)[C@@H](C)C[C@@H]1C)C(O)=O	Narasin	55134-13-9	-7.29014	0
CC1(C)[C@H](CC[C@@]2(C)[C@H]1CC[C@]1(C)[C@@H]2C(=O)C=C2[C@@H]3C[C@](C)(CC[C@]3(C)CC[C@@]12C)C(O)=O)O[C@H]1O[C@@H]([C@@H](O)[C@H](O)[C@H]1O[C@@H]1O[C@@H]([C@@H](O)[C@H](O)[C@H]1O)C(O)=O)C(O)=O	Glycyrrhizin	1405-86-3	-7.27847	0
CC(OC(C)=O)C(=O)OCC[N+](C)(C)C.CC(OC(C)=O)C(=O)OCC[N+](C)(C)C.[O-]S(=O)(=O)C1=CC=CC2=C(C=CC=C12)S([O-])(=O)=O	Aclatonium napadisilate	55077-30-0	-7.20052	0
OC(=O)CCC(O)=O.COCCC1=CC=C(OCC(O)CNC(C)C)C=C1.COCCC1=CC=C(OCC(O)CNC(C)C)C=C1	Metoprolol succinate	98418-47-4	-7.19748	0
CO[C@@H]([C@@H]1CC2=CC3=CC(O[C@H]4C[C@@H](O[C@@H]5C[C@@H](O)[C@@H](OC)[C@@H](C)O5)[C@@H](OC(O)=O)[C@@H](C)O4)=C(C)C(O)=C3C(O)=C2C(=O)[C@H]1O[C@H]1C[C@@H](O[C@H]2C[C@@H](O[C@H]3C[C@](C)(O)[C@@H](OC(C)=O)[C@H](C)O3)[C@H](O)[C@@H](C)O2)[C@H](O)[C@@H](C)O1)C(=O)[C@@H](O)[C@@H](C)O	Chromomycin A3	7059-24-7	-7.13865	0
CCCCCCCCCCCCCCCC(=O)OC[C@@H](COP([O-])(=O)OCC[N+](C)(C)C)OC(=O)CCCCCCCCCCCCCCC	(7S)-7-(Hexadecanoyloxy)-4-hydroxy-N,N,N-trimethyl-10-oxo-3,5,9-trioxa-4-phosphapentacosan-1-aminium 4-oxide	35418-55-4	-7.13616	0
CCCCCCCCCCCCCCCC(=O)OC[C@H](COP([O-])(=O)OCC[N+](C)(C)C)OC(=O)CCCCCCCCCCCCCCC	Colfosceril palmitate	63-89-8	-7.13616	0
CCCCCCCCCCCCCCCCOCCOCCOCCOCCOCCOCCOCCOCCOCCOCCOCCOCCOCCOCCOCCOCCOCCOCCOCCOCCO	Polyethylene glycol (20) hexadecyl ether	NOCAS_46708	-7.11086	0
C[C@H]1O[C@H](C[C@H](O)[C@@H]1O[C@H]1C[C@H](O)[C@H](O[C@H]2C[C@H](OC(C)=O)[C@H](O[C@@H]3O[C@H](CO)[C@@H](O)[C@H](O)[C@H]3O)[C@@H](C)O2)[C@@H](C)O1)O[C@H]1CC[C@@]2(C)[C@H](CC[C@@H]3[C@@H]2C[C@@H](O)[C@]2(C)[C@H](CC[C@]32O)C2=CC(=O)OC2)C1	Lanatoside C	17575-22-3	-7.07366	0
C[C@H]1O[C@H](C[C@H](O)[C@@H]1O[C@H]1C[C@H](O)[C@H](O[C@H]2C[C@H](OC(C)=O)[C@H](O[C@@H]3O[C@H](CO)[C@@H](O)[C@H](O)[C@H]3O)[C@@H](C)O2)[C@@H](C)O1)OC1CC[C@@]2(C)C(CC[C@@H]3[C@@H]2CC[C@]2(C)[C@H]([C@@H](O)C[C@]32O)C2=CC(=O)OC2)C1	Lanatoside B	17575-21-2	-7.07105	0
OC1=C2N=CC=CC2=C(C=C1C(=O)NC1=CC=C(\C=C\C2=CC=C(NC(=O)C3=C(O)C4=NC=CC=C4C(=C3)S(O)(=O)=O)C=C2S(O)(=O)=O)C(=C1)S(O)(=O)=O)S(O)(=O)=O	Ubistatin A	759437-26-8	-7.04624	0
[Na+].[Na+].[O-]C(=O)C1=C(C=CC=C1)C1=C2C=C(I)C(=O)C(I)=C2OC2=C(I)C([O-])=C(I)C=C12	FD&C Red 3	16423-68-0	-7.04617	0
C\C(\C=C\C=C(/C)\C=C\C1=C(C)CCCC1(C)C)=C/C=C/C=C(\C)/C=C/C=C(\C)/C=C/C1=C(C)CCCC1(C)C	beta-Carotene	7235-40-7	-7.04214	0
CO[C@@H]1C[C@H](C[C@@H](C)[C@@H]2CC(=O)[C@H](C)\C=C(C)\[C@@H](O)[C@@H](OC)C(=O)[C@H](C)C[C@H](C)\C=C\C=C\C=C(C)\[C@H](C[C@@H]3CC[C@@H](C)[C@@](O)(O3)C(=O)C(=O)N3CCCC[C@H]3C(=O)O2)OC)CC[C@H]1OC(=O)C(C)(CO)CO	Temsirolimus	162635-04-3	-7.00182	0
CCCCC(CC)COP(=O)(OCC(CC)CCCC)OCC(CC)CCCC	Tris(2-ethylhexyl) phosphate	78-42-2	-6.98988	0
CC(O)=O.N[C@H]1CSSC[C@H](NC(=O)[C@H](CC(N)=O)NC(=O)[C@H](CCC(N)=O)NC(=O)[C@H](CC2=CC=CC=C2)NC(=O)[C@H](CC2=CC=C(O)C=C2)NC1=O)C(=O)N1CCC[C@H]1C(=O)N[C@@H](CCCNC(N)=N)C(=O)NCC(N)=O	Argipressin acetate	129979-57-3	-6.93474	0
CC(O)=O.NC(=O)CC[C@@H]1NC(=O)[C@H](CC2=CC=CC=C2)NC(=O)[C@H](CC2=CC=C(O)C=C2)NC(=O)CCSSC[C@H](NC(=O)[C@H](CC(N)=O)NC1=O)C(=O)N1CCC[C@H]1C(=O)N[C@@H](CCCNC(N)=N)C(=O)NCC(N)=O	Desmopressin acetate	62288-83-9	-6.88675	0
C[C@H]1O[C@H](C[C@H](O)[C@@H]1O[C@H]1C[C@H](O)[C@H](O[C@H]2C[C@H](OC(C)=O)[C@H](O[C@@H]3O[C@H](CO)[C@@H](O)[C@H](O)[C@H]3O)[C@@H](C)O2)[C@@H](C)O1)OC1CC[C@@]2(C)[C@H](CC[C@@H]3[C@@H]2CC[C@]2(C)[C@H](CC[C@]32O)C2=CC(=O)OC2)C1	Lanatoside A	17575-20-1	-6.87795	0
CCCCCCCCCCCCCCCC(=O)OCCC1CCN(CCCN2C3=C(SC4=C2C=C(C=C4)S(=O)(=O)N(C)C)C=CC=C3)CC1	Pipothiazine palmitate	37517-26-3	-6.82786	0
C\C=C(\CC[C@@H](C)[C@H]1CC[C@H]2C3=CC[C@H]4[C@H](C)[C@@H](O)CC[C@]4(C)[C@H]3CC[C@]12C)C(C)C	Sitosterol alpha1	474-40-8	-6.77777	0
C\C(\C=C\C=C(/C)\C=C\C1=C(C)C(=O)CCC1(C)C)=C/C=C/C=C(\C)/C=C/C=C(\C)/C=C/C1=C(C)C(=O)CCC1(C)C	Canthaxanthin	514-78-3	-6.72104	0
C[C@H]1O[C@H](C[C@H](O)[C@@H]1O[C@H]1C[C@H](O)[C@H](O[C@H]2C[C@H](O)[C@H](O[C@@H]3O[C@H](CO)[C@@H](O)[C@H](O)[C@H]3O)[C@@H](C)O2)[C@@H](C)O1)O[C@H]1CC[C@@]2(C)[C@H](CC[C@@H]3[C@@H]2C[C@@H](O)[C@]2(C)[C@H](CC[C@]32O)C2=CC(=O)OC2)C1	Deslanoside	17598-65-1	-6.70022	0
CC(C)(SC1=CC(=C(O)C(=C1)C(C)(C)C)C(C)(C)C)SC1=CC(=C(O)C(=C1)C(C)(C)C)C(C)(C)C	Probucol	23288-49-5	-6.6779	0
OS(O)(=O)=O.O=C1C[C@@H]2OCC=C3CN4CC[C@@]56[C@@H]4C[C@@H]3[C@@H]2[C@@H]5N1C1=C6C=CC=C1.O=C1C[C@@H]2OCC=C3CN4CC[C@@]56[C@@H]4C[C@@H]3[C@@H]2[C@@H]5N1C1=C6C=CC=C1	Strychnine hemisulphate salt	60-41-3	-6.67187	0
C[C@@H]1CC2(OC(O)C3(C)OC23)OC2C[C@@]3(C)C4=CC[C@@H]5[C@]6(C[C@@]46CC[C@]3(C)C12)CCC(O[C@@H]1OC[C@@H](O)[C@H](O)[C@H]1O)C5(C)C	Cimicifugoside	27994-11-2	-6.63266	0
OS(=O)(=O)CCS(O)(=O)=O.CCN(CC)CCOC(=O)C1(CCCC1)C1=CC=CC=C1.CCN(CC)CCOC(=O)C1(CCCC1)C1=CC=CC=C1	Caramiphen edisylate	125-86-0	-6.61256	0
C[C@@]12CCC[C@](C)([C@H]1CC[C@@]13CC(=C)[C@@](C1)(CC[C@@H]23)O[C@@H]1O[C@H](CO)[C@@H](O)[C@H](O[C@@H]2O[C@H](CO)[C@@H](O)[C@H](O)[C@H]2O)[C@H]1O[C@@H]1O[C@H](CO)[C@@H](O)[C@H](O)[C@H]1O)C(=O)O[C@@H]1O[C@H](CO)[C@@H](O)[C@H](O)[C@H]1O	Rebaudioside A	58543-16-1	-6.60849	0
OS(O)(=O)=O.CC[C@]1(O)C[C@@H]2C[N@](C1)CCC1=C(NC3=CC=CC=C13)[C@@](C2)(C(=O)OC)C1=C(OC)C=C2N(C)[C@@H]3[C@]4(CCN5CC=C[C@](CC)([C@@H]45)[C@@H](OC(C)=O)[C@]3(O)C(=O)OC)C2=C1	Vinblastine sulfate	18556-44-0	-6.59822	0
CC(O)=O.CC[C@H](C)[C@@H]1NC(=O)[C@H](CC2=CC=C(O)C=C2)NC(=O)[C@@H](N)CSSC[C@H](NC(=O)[C@H](CC(N)=O)NC(=O)[C@H](CCC(N)=O)NC1=O)C(=O)N1CCC[C@H]1C(=O)N[C@@H](CC(C)C)C(=O)NCC(N)=O	Oxytocin acetate	6233-83-6	-6.55385	0
CC[C@H](CC[C@@H](C)[C@H]1CC[C@H]2[C@@H]3CC=C4C[C@@H](O)CC[C@]4(C)[C@H]3CC[C@]12C)C(C)C	beta-Sitosterol	83-46-5	-6.49684	0
OS(O)(=O)=O.OS(O)(=O)=O.NCC[C@H](O)C(=O)N[C@@H]1C[C@H](N)[C@@H](O[C@H]2O[C@H](CN)[C@@H](O)[C@H](O)[C@H]2N)[C@H](O[C@@H]2O[C@H](CO)[C@@H](O)[C@H]2O)[C@H]1O	Butirosin disulfate	51022-98-1	-6.3928	0
CC(C)(C)CC(C)(C)C1=CC(CC2=C(O)C(=CC(=C2)C(C)(C)CC(C)(C)C)N2N=C3C=CC=CC3=N2)=C(O)C(=C1)N1N=C2C=CC=CC2=N1	Bisoctrizole	103597-45-1	-6.35942	0
[Ca++].CC(C)C1=C(\C=C\C(O)CC(O)CC([O-])=O)C(=NC(=N1)N(C)S(C)(=O)=O)C1=CC=C(F)C=C1.CC(C)C1=C(\C=C\C(O)CC(O)CC([O-])=O)C(=NC(=N1)N(C)S(C)(=O)=O)C1=CC=C(F)C=C1	Rosuvastatin calcium	147098-20-2	-6.27504	0
O.O.OS(O)(=O)=O.COC1=CC=C2N=CC=C([C@@H](O)[C@@H]3C[C@@H]4CC[N@]3C[C@@H]4C=C)C2=C1.COC1=CC=C2N=CC=C([C@@H](O)[C@@H]3C[C@@H]4CC[N@]3C[C@@H]4C=C)C2=C1	Quinine hemisulfate salt monohydrate	207671-44-1	-6.2554	0
CC1=C(F)C(F)=C(COC(=O)C2C(\C=C(/Cl)C(F)(F)F)C2(C)C)C(F)=C1F	Tefluthrin	79538-32-2	-6.2241	0
CCCC[Sn](CCCC)(CCCC)OC(=O)C1=CC=CC=C1	Tributyltin benzoate	4342-36-3	-6.13664	0
C\C(\C=C\C=C(/C)\C=C\C1=C(C)C[C@@H](O)CC1(C)C)=C/C=C/C=C(\C)/C=C/C=C(\C)/C=C/C1=C(C)C[C@@H](O)CC1(C)C	Zeaxanthin	144-68-3	-6.10748	0
CO[C@@H]1C[C@H](C[C@@H](C)[C@@H]2CC(=O)[C@H](C)\C=C(C)\[C@@H](O)[C@@H](OC)C(=O)[C@H](C)C[C@H](C)\C=C\C=C\C=C(C)\[C@H](C[C@@H]3CC[C@@H](C)[C@@](O)(O3)C(=O)C(=O)N3CCCC[C@H]3C(=O)O2)OC)CC[C@H]1OCCO	Everolimus	159351-69-6	-6.10475	0
CSCC[C@H](NC(=O)[C@H](CC1=CC=C(OS(O)(=O)=O)C=C1)NC(=O)[C@@H](N)CC(O)=O)C(=O)NCC(=O)N[C@@H](CC1=CNC2=C1C=CC=C2)C(=O)N[C@@H](CCSC)C(=O)N[C@@H](CC(O)=O)C(=O)N[C@@H](CC1=CC=CC=C1)C(N)=O	Sincalide	25126-32-3	-6.07381	0
C\C(\C=C\C=C(/C)\C=C\[C@H]1C(C)=C[C@H](O)CC1(C)C)=C/C=C/C=C(\C)/C=C/C=C(\C)/C=C/C1=C(C)C[C@@H](O)CC1(C)C	Lutein	127-40-2	-6.06442	0
CC1=C(OP(=O)(OC2=C(C)C=CC=C2)OC2=C(C)C=CC=C2)C=CC=C1	Tri-o-cresyl phosphate	78-30-8	-6.05516	0
CCCCCCCCCCCCCCCC(=O)OC\C=C(/C)\C=C\C=C(/C)\C=C\C1=C(C)CCCC1(C)C	Retinol palmitate	79-81-2	-6.04335	0
CC1=CC=CC(OP(=O)(OC2=CC(C)=CC=C2)OC2=CC(C)=CC=C2)=C1	Tri-m-tolyl phosphate	563-04-2	-6.03491	0
OC1=C(Br)C2=C(C=C1Br)C1(OC(=O)C3=C1C(Cl)=C(Cl)C(Cl)=C3Cl)C1=C(O2)C(Br)=C(O)C(Br)=C1	D&C Red 27	13473-26-2	-6.02342	0
[Cl-].[Cl-].COC1=CC2=C(C=C1OC)[C@@H](CC1=CC(OC)=C(OC)C(OC)=C1)[N+](C)(CCCOC(=O)CC\C=C\CCC(=O)OCCC[N+]1(C)CCC3=CC(OC)=C(OC)C=C3[C@H]1CC1=CC(OC)=C(OC)C(OC)=C1)CC2	Mivacurium chloride	106861-44-3	-6.00575	0
C[C@@H]1[C@H]2CC[C@H](C)CN2[C@H]2C[C@H]3[C@@H]4CC=C5CC(CC[C@]5(C)[C@H]4CC[C@]3(C)[C@@H]12)O[C@@H]1O[C@H](CO)[C@H](O)[C@H](O[C@@H]2O[C@H](CO)[C@@H](O)[C@H](O)[C@H]2O)[C@H]1O[C@H]1O[C@@H](C)[C@H](O)[C@@H](O)[C@H]1O	alpha-Solanine	20562-02-1	-5.99017	0
CS([O-])(=O)=O.CN(C[C@@H](CC[N+]12CCC(CC1)(CC2)C1CCCCC1)C1=CC(Cl)=C(Cl)C=C1)C(=O)C1=CC(=CC(=C1)C(F)(F)F)C(F)(F)F	UK-337312	203942-49-8	-5.97121	0
OC[C@H]1O[C@@H]2O[C@@H]3[C@@H](CO)O[C@H](O[C@@H]4[C@@H](CO)O[C@H](O[C@@H]5[C@@H](CO)O[C@H](O[C@@H]6[C@@H](CO)O[C@H](O[C@@H]7[C@@H](CO)O[C@H](O[C@@H]8[C@@H](CO)O[C@H](O[C@@H]9[C@@H](CO)O[C@H](O[C@H]1[C@H](O)[C@H]2O)[C@H](O)[C@H]9O)[C@H](O)[C@H]8O)[C@H](O)[C@H]7O)[C@H](O)[C@H]6O)[C@H](O)[C@H]5O)[C@H](O)[C@H]4O)[C@H](O)[C@H]3O	gamma-Cyclodextrin	17465-86-0	-5.95596	0
OC(=O)C1=CC=C([Hg]Cl)C=C1	4-Chloromercuribenzoic acid	59-85-8	-5.95198	0
OC(=O)C1=C(C=CC=C1)C(C1=CC(I)=C(O)C(I)=C1)=C1C=C(I)C(=O)C(I)=C1	Iodophthalein	386-17-4	-5.94595	0
CC(C)CCC[C@@H](C)[C@H]1CC[C@H]2[C@@H]3CC[C@@H]4C[C@H](O)CC[C@]4(C)[C@H]3CC[C@]12C	(3alpha,5beta)-Cholestan-3-ol	516-92-7	-5.94162	0
CCCCCCCCCCCCC1=CC=CC=C1S([O-])(=O)=O.CCCCCCCCCCCCCC[P+](CCCC)(CCCC)CCCC	Tributyltetradecylphosphonium dodecylbenzenesulfonate	NOCAS_49391	-5.94009	0
CO[C@@H]1C[C@H](C[C@@H](C)[C@@H]2CC(=O)[C@H](C)\C=C(C)\[C@@H](O)[C@@H](OC)C(=O)[C@H](C)C[C@H](C)\C=C\C=C\C=C(C)\[C@H](C[C@@H]3CC[C@@H](C)[C@@](O)(O3)C(=O)C(=O)N3CCCC[C@H]3C(=O)O2)OC)CC[C@H]1O	Sirolimus	53123-88-9	-5.93745	0
CC[C@@H]1NC(=O)[C@H]([C@H](O)[C@H](C)C\C=C\C)N(C)C(=O)[C@H](C(C)C)N(C)C(=O)[C@H](CC(C)C)N(C)C(=O)[C@H](CC(C)C)N(C)C(=O)[C@@H](C)NC(=O)[C@H](C)NC(=O)[C@H](CC(C)C)N(C)C(=O)[C@@H](NC(=O)[C@H](CC(C)C)N(C)C(=O)CN(C)C1=O)C(C)C	Cyclosporin A	59865-13-3	-5.8958	0
CC(C)(C)C1=CC(CCC(=O)OCCSCCOC(=O)CCC2=CC(=C(O)C(=C2)C(C)(C)C)C(C)(C)C)=CC(=C1O)C(C)(C)C	Thioethylene glycol bis(3,5-di-tert-butyl-4-hydroxyhydrocinnamate)	41484-35-9	-5.8803	0
[Na+].[Na+].[O-]C(=O)C1=C(C=CC=C1)C(C1=CC(I)=C([O-])C(I)=C1)=C1C=C(I)C(=O)C(I)=C1	Iodophthalein sodium	2217-44-9	-5.86937	0
FC(F)(F)S(=O)(=O)[N-]S(=O)(=O)C(F)(F)F.CCCCCCCCCCCCCC[P+](CCCCCC)(CCCCCC)CCCCCC	Trihexyltetradecylphosphonium bis(trifluoromethylsulfonyl)imide	460092-03-9	-5.80722	0
CO[C@@H](C1CC2=CC3=C(C(O)=C(C)C(O[C@H]4C[C@@H](O[C@H]5C[C@@H](O)[C@H](O)[C@@H](C)O5)[C@@H](O)[C@@H](C)O4)=C3)C(O)=C2C(=O)[C@H]1O[C@H]1C[C@@H](O[C@H]2C[C@@H](O[C@H]3C[C@](C)(O)[C@H](O)[C@@H](C)O3)[C@H](O)[C@@H](C)O2)[C@H](O)[C@@H](C)O1)C(=O)[C@@H](O)[C@@H](C)O	Plicamycin	18378-89-7	-5.75243	0
CC(C)[C@@H](C)\C=C\[C@@H](C)[C@H]1CC[C@H]2\C(CCC[C@]12C)=C\C=C1/C[C@@H](O)CC[C@@H]1C	Dihydrotachysterol	67-96-9	-5.72931	0
CC1=CC(=C(O)C(C)=C1CN1C(=O)N(CC2=C(C)C(O)=C(C=C2C)C(C)(C)C)C(=O)N(CC2=C(C)C(O)=C(C=C2C)C(C)(C)C)C1=O)C(C)(C)C	1,3,5-Tris(4-tert-butyl-3-hydroxy-2,6-dimethylbenzyl)-1,3,5-triazinane-2,4,6-trione	40601-76-1	-5.70859	0
CCCCCCCCCCCCCOC(=O)CCSCCC(=O)OCCCCCCCCCCCCC	Di(tridecyl) thiodipropionate	10595-72-9	-5.68886	0
CO[Si](CCCN1C(=O)N(CCC[Si](OC)(OC)OC)C(=O)N(CCC[Si](OC)(OC)OC)C1=O)(OC)OC	1,3,5-Tris[3-(trimethoxysilyl)propyl]-1,3,5-triazinane-2,4,6-trione	26115-70-8	-5.6521	0
IC(I)I	Iodoform	75-47-8	-5.64203	0
CO[C@H]1C[C@H](O[C@H]2[C@H](C)[C@@H](O[C@@H]3O[C@H](C)C[C@@H]([C@H]3OC(C)=O)N(C)C)[C@@H](C)C[C@]3(CO3)C(=O)[C@H](C)[C@@H](OC(C)=O)[C@@H](C)[C@@H](C)OC(=O)[C@@H]2C)O[C@@H](C)[C@@H]1OC(C)=O	Troleandomycin	2751-09-9	-5.64155	0
BrCBr	Dibromomethane	74-95-3	-5.63514	0
BrC(Br)Br	Bromoform	75-25-2	-5.61744	0
CO[C@H]1[C@@H](O)C[C@H](O[C@H]2[C@@H](O)C[C@H](O[C@H]3[C@@H](O)C[C@H](O[C@H]4CC[C@@]5(C)[C@H](CC[C@@H]6[C@@H]5C[C@@H](O)[C@]5(C)[C@H](CC[C@]65O)C5=CC(=O)OC5)C4)O[C@@H]3C)O[C@@H]2C)O[C@@H]1C	Methyldigoxin	30685-43-9	-5.59832	0
OS(O)(=O)=O.CC[C@]1(O)C[C@H]2C[N@@](C1)CCC1=C(NC3=C1C=CC=C3)[C@@](C2)(C(=O)OC)C1=CC2=C(C=C1OC)N(C)[C@@H]1[C@]22CCN3CC=C[C@](CC)([C@@H]23)[C@@H](O)[C@]1(O)C(N)=O	Vindesine sulfate salt	59917-39-4	-5.59433	0
ClCBr	Bromochloromethane	74-97-5	-5.59336	0
CC1=C(C(C2=CC(=CC=C2)[N+]([O-])=O)C(=C(C)N1)P1(=O)OCC(C)(C)CO1)C(=O)OCCN(CC1=CC=CC=C1)C1=CC=CC=C1	Efonidipine	111011-63-3	-5.55369	0
C[C@H]1O[C@H](C[C@H](O)[C@@H]1O)O[C@H]1[C@@H](O)C[C@H](O[C@H]2[C@@H](O)C[C@H](O[C@H]3CC[C@@]4(C)[C@H](CC[C@@H]5[C@@H]4C[C@@H](O)[C@]4(C)[C@H](CC[C@]54O)C4=CC(=O)OC4)C3)O[C@@H]2C)O[C@@H]1C	Digoxin	20830-75-5	-5.54627	0
CC(C)(C)C1=CC(CCC(=O)NCCCCCCNC(=O)CCC2=CC(=C(O)C(=C2)C(C)(C)C)C(C)(C)C)=CC(=C1O)C(C)(C)C	Antioxidant 1098	23128-74-7	-5.52525	0
CCCCC(CC)COC(=O)C1=CC=C(C(=O)OCC(CC)CCCC)C(=C1)C(=O)OCC(CC)CCCC	Tris(2-ethylhexyl) trimellitate	3319-31-1	-5.51782	0
CC1=CC(C)=C(C(=O)P(=O)(C(=O)C2=C(C)C=C(C)C=C2C)C2=CC=CC=C2)C(C)=C1	(Phenylphosphoryl)bis[(2,4,6-trimethylphenyl)methanone]	162881-26-7	-5.51418	0
[Na+].CC[Hg]SC1=C(C=CC=C1)C([O-])=O	Thimerosal	54-64-8	-5.50797	0
CC1=C(C=C(Br)C(O)=C1Br)C1(OS(=O)(=O)C2=C1C=CC=C2)C1=C(C)C(Br)=C(O)C(Br)=C1	Bromcresol green	76-60-8	-5.50776	0
ClCCl	Dichloromethane	75-09-2	-5.49183	0
CC[C@H](C)[C@H](NC(=O)[C@H](CC1=CC=CC=C1)NC(=O)[C@H](C)NC(=O)[C@H](CC(O)=O)NC(=O)[C@H](CCCCN)NC(=O)[C@H](CO)NC(=O)[C@@H]1CCCN1C(=O)[C@@H]1CCC(=O)N1)C(=O)NCC(=O)N[C@@H](CC(C)C)C(=O)N[C@@H](CCSC)C(N)=O	Eledoisin	69-25-0	-5.47061	0
Cl.COC1=CC2=CC=C(C=C2C=C1)S(=O)(=O)N[C@H](CC(=O)N[C@H](CC1=CC=C(CN2[C@@H](C)CCC[C@H]2C)C=C1)C(=O)N(C)C(C)C)C1=CC2=C(OCO2)C=C1	SSR240612	NOCAS_47351	-5.46714	0
COC(=O)[C@]12CCC(C)(C)C[C@H]1[C@H]1C(=O)C=C3[C@@]4(C)C=C(C#N)C(=O)C(C)(C)[C@@H]4CC[C@@]3(C)[C@]1(C)CC2	Bardoxolone methyl	218600-53-4	-5.4646	0
CCCCCCCCCCCCCC(=O)OCC(COP([O-])(=O)OCC[N+](C)(C)C)OC(=O)CCCCCCCCCCCCC	1,2-Ditetradecanoyl-rac-glycerol-3-phosphocholine	18656-38-7	-5.46194	0
CC(C)CCCC(C)CCCC(C)CCCCC(C)CCCC(C)CCCC(C)C	Squalane	111-01-3	-5.45985	0
[NH4+].O.O.O.CC1(C)[C@H](CC[C@@]2(C)[C@H]1CC[C@]1(C)[C@@H]2C(=O)C=C2[C@@H]3C[C@](C)(CC[C@]3(C)CC[C@@]12C)C(O)=O)O[C@H]1O[C@@H]([C@@H](O)[C@H](O)[C@H]1O[C@@H]1O[C@@H]([C@@H](O)[C@H](O)[C@H]1O)C([O-])=O)C(O)=O	Ammonium glycyrrhizinate trihydrate	911217-00-0	-5.45972	0
Cl.CC(C)C[C@H](NC(=O)CNC(=O)[C@H](CC1=CC=C(O)C=C1)NC(=O)[C@H](CO)NC(=O)[C@H](CC1=CNC2=C1C=CC=C2)NC(=O)[C@H](CC1=CN=CN1)NC(=O)[C@@H]1CCC(=O)N1)C(=O)N[C@@H](CCCNC(N)=N)C(=O)N1CCC[C@H]1C(=O)NCC(N)=O	Gonadorelin hydrochloride	51952-41-1	-5.45527	0
CC(C)CCC[C@@H](C)[C@H]1CC[C@H]2[C@@H]3CC=C4C[C@@H](O)CC[C@]4(C)[C@H]3CC[C@]12C	Cholesterol	57-88-5	-5.45088	0
NCCCC[C@H](NC(=O)[C@@H]1CCCN1C(=O)[C@@H]1CSSC[C@H](NC(=O)CNC(=O)CNC(=O)CN)C(=O)N[C@@H](CC2=CC=C(O)C=C2)C(=O)N[C@@H](CC2=CC=CC=C2)C(=O)N[C@@H](CCC(N)=O)C(=O)N[C@@H](CC(N)=O)C(=O)N1)C(=O)NCC(N)=O	Terlipressin	14636-12-5	-5.44622	0
[I-].[I-].COC1=CC=C2C[C@@H]3C4=C(CC[N+]3(C)C)C=C(OC)C(OC)=C4OC3=CC=C(C[C@H]4C5=C(CC[N+]4(C)C)C=C(OC)C(OC1=C2)=C5)C=C3	Metocurine iodide	7601-55-0	-5.43419	0
ClC(Br)Br	Chlorodibromomethane	124-48-1	-5.43416	0
ClC(Cl)Cl	Chloroform	67-66-3	-5.43022	0
OC(CC(O)=O)C(O)=O.OC(CC(O)=O)C(O)=O.CCSC1=CC2=C(SC3=C(C=CC=C3)N2CCCN2CCN(C)CC2)C=C1	Thiethylperazine malate	52239-63-1	-5.42559	0
CC(C)(C)CC(C)(C)C1=CC=C(NC2=CC=C(C=C2)C(C)(C)CC(C)(C)C)C=C1	4,4'-bis(1,1,3,3-Tetramethylbutyl)diphenylamine	15721-78-5	-5.42544	0
CCOC(=O)CCC(=O)O[C@H]1[C@H](O[C@@H]2[C@@H](C)[C@H](O[C@H]3C[C@@](C)(OC)[C@@H](O)[C@H](C)O3)[C@@H](C)C(=O)O[C@H](CC)[C@@](C)(O)[C@H](O)[C@@H](C)C(=O)[C@H](C)C[C@@]2(C)O)O[C@H](C)C[C@@H]1N(C)C	Erythromycin ethylsuccinate	1264-62-6	-5.41133	0
[Na+].CC1(C)[C@H](CC[C@@]2(C)C1CC[C@]1(C)[C@@H]2C(=O)C=C2[C@@H]3C[C@](C)(CC[C@]3(C)CC[C@@]12C)C(O)=O)O[C@H]1O[C@@H]([C@@H](O)[C@H](O)[C@H]1O[C@@H]1O[C@@H]([C@@H](O)[C@H](O)[C@H]1O)C(O)=O)C([O-])=O	Glycyrrhizic acid, monosodium salt	11052-19-0	-5.41056	0
O.OS(O)(=O)=O.CN1[C@H]2CC[C@@H]1C[C@@H](C2)OC(=O)C(CO)C1=CC=CC=C1.CN1[C@H]2CC[C@@H]1C[C@@H](C2)OC(=O)C(CO)C1=CC=CC=C1	Atropine sulfate monohydrate	5908-99-6	-5.40879	0
CC1=CC=CC=C1\N=N\C1=CC=C(\N=N\C2=C(O)C=CC3=C2C=CC=C3)C(C)=C1	C.I. Solvent Red 24	85-83-6	-5.40127	0
C[C@H]1O[C@H](C[C@H](O)[C@@H]1O)O[C@H]1[C@@H](O)C[C@H](O[C@H]2[C@@H](O)C[C@H](O[C@H]3CC[C@@]4(C)[C@H](CC[C@@H]5[C@@H]4CC[C@]4(C)[C@H](CC[C@]54O)C4=CC(=O)OC4)C3)O[C@@H]2C)O[C@@H]1C	Digitoxin	71-63-6	-5.39061	0
ClC(Cl)Br	Bromodichloromethane	75-27-4	-5.38944	0
[Cl-].[Cl-].OC\C=C1\C[N@+]2(CC=C)CC[C@@]34[C@@H]2C[C@@H]1\C1=C\N2[C@H]5\C(=C/N([C@H]31)C1=CC=CC=C41)[C@H]1C[C@H]3[C@@]5(CC[N@@+]3(CC=C)C\C1=C\CO)C1=CC=CC=C21	Alcuronium chloride	15180-03-7	-5.38655	0
CC[C@@H](C)CCCCC(=O)N[C@@H](CCN)C(=O)N[C@@H]([C@@H](C)O)C(=O)N[C@@H](CCN)C(=O)N[C@H]1CCNC(=O)[C@@H](NC(=O)[C@H](CCN)NC(=O)[C@H](CCN)NC(=O)[C@H](CC(C)C)NC(=O)[C@@H](CC(C)C)NC(=O)[C@H](CCN)NC1=O)[C@@H](C)O	Colistin A	7722-44-3	-5.38101	0
CC[C@H]1OC(=O)C[C@@H](O)[C@H](C)[C@@H](O[C@@H]2O[C@H](C)[C@@H](O)[C@@H]([C@H]2O)N(C)C)[C@@H](CCN2C[C@@H](C)C[C@@H](C)C2)C[C@@H](C)C(=O)\C=C\C(\C)=C\[C@@H]1CO[C@@H]1O[C@H](C)[C@@H](O)[C@@H](OC)[C@H]1OC	Tilmicosin	108050-54-0	-5.36603	0
C[C@H]1[C@H]2[C@H](C[C@H]3[C@@H]4CC[C@H]5C[C@@H](O)CC[C@]5(C)[C@H]4CC(=O)[C@]23C)O[C@]11CC[C@@H](C)CO1	Hecogenin	467-55-0	-5.36288	0
[Na+].[Na+].[Na+].[Na+].[Na+].[Na+].[Na+].[Na+].[O-]S(=O)OC[C@H]1O[C@@](COS([O-])=O)(O[C@H]2O[C@H](COS([O-])=O)[C@@H](OS([O-])=O)[C@H](OS([O-])=O)[C@H]2OS([O-])=O)[C@@H](OS([O-])=O)[C@@H]1OS([O-])=O	Sucrose octasulfate, sodium salt	74135-10-7	-5.34603	0
O[C@H]([C@H](O)C([O-])=O)C(O)=O.O[C@H]([C@H](O)C([O-])=O)C(O)=O.C[N+]1(CCCCC[N+]2(C)CCCC2)CCCC1	Pentolinium ditartrate	52-62-0	-5.33394	0
CCC(C)[C@H]1O[C@@]2(C[C@@H]3C[C@@H](C\C=C(C)\[C@@H](O[C@H]4C[C@H](OC)[C@@H](O[C@H]5C[C@H](OC)[C@H](NC(C)=O)[C@H](C)O5)[C@H](C)O4)[C@@H](C)\C=C\C=C4/CO[C@@H]5[C@H](O)C(C)=C[C@@H](C(=O)O3)[C@]45O)O2)C=C[C@@H]1C	Eprinomectin B1a	133305-88-1	-5.32011	0
CC(C1=C(O)C(=CC(=C1)C(C)(C)C)C(C)(C)C)C1=C(O)C(=CC(=C1)C(C)(C)C)C(C)(C)C	Tetrabutyl ethylidenebisphenol	35958-30-6	-5.2801	0
CC1(C)[C@H](C=C(Cl)Cl)[C@H]1C(=O)OCC1=C(F)C(F)=CC(F)=C1F	Transfluthrin	118712-89-3	-5.27718	1
OS(O)(=O)=O.CC(C)(C)NC[C@H](O)COC1=C(C=CC=C1)C1CCCC1.CC(C)(C)NC[C@H](O)COC1=C(C=CC=C1)C1CCCC1	Penbutolol sulfate	38363-32-5	-5.27483	0
[Na+].CC1(C)\C(=C/C=C\C=C/C=C\C2=[N+](CCCCS([O-])(=O)=O)C3=CC=C4C=CC=CC4=C3C2(C)C)N(CCCCS([O-])(=O)=O)C2=CC=C3C=CC=CC3=C12	Indocyanine green	3599-32-4	-5.24937	0
[NH4+].[S-]C#N	Thiocyanic acid, ammonium salt	1762-95-4	-5.23489	0
CO[C@H]1C[C@H](O[C@H]2[C@H](C)O[C@H](C[C@@H]2OC)O[C@H]2[C@@H](C)\C=C\C=C3/CO[C@@H]4[C@H](O)C(C)=C[C@@H](C(=O)O[C@H]5C[C@@H](C\C=C2/C)O[C@@]2(C5)O[C@H](C5CCCCC5)[C@@H](C)C=C2)[C@]34O)O[C@@H](C)[C@@H]1O	Doramectin	117704-25-3	-5.23416	0
CC[C@H](C)[C@H]1O[C@]2(CC[C@@H]1C)C[C@@H]1C[C@@H](C\C=C(C)\[C@@H](O[C@H]3C[C@H](OC)[C@@H](O[C@H]4C[C@H](OC)[C@@H](O)[C@H](C)O4)[C@H](C)O3)[C@@H](C)\C=C\C=C3/CO[C@@H]4[C@H](O)C(C)=C[C@@H](C(=O)O1)[C@]34O)O2	Ivermectin B1a	71827-03-7	-5.22595	0
CC1=CC(C(C#N)C2=CC=C(Cl)C=C2)=C(Cl)C=C1NC(=O)C1=CC(I)=CC(I)=C1O	Closantel	57808-65-8	-5.20505	0
CC(C)CCC[C@@H](C)CCC[C@@H](C)CCC[C@]1(C)CCC2=C(O1)C(C)=C(C)C(OC(=O)C1=CN=CC=C1)=C2C	DL-alpha Tocopheryl nicotinate	43119-47-7	-5.19801	0
CC[C@H]1OC(=O)[C@H](C)[C@@H](O[C@H]2C[C@@](C)(OC)[C@@H](O)[C@H](C)O2)[C@H](C)[C@@H](O[C@@H]2O[C@H](C)C[C@@H]([C@H]2O)N(C)C)[C@](C)(O)C[C@@H](C)C(=NOCOCCOC)[C@H](C)[C@@H](O)[C@]1(C)O	Roxithromycin	80214-83-1	-5.19528	0
Cl.CCCCC1=C(C(=O)C2=CC(I)=C(OCCN(CC)CC)C(I)=C2)C2=C(O1)C=CC=C2	Amiodarone hydrochloride	19774-82-4	-5.19327	0
Cl.CCN(CC1=CC=CN=C1)C(=O)C1=CC=CC(Cl)=C1[C@]1(C)C(=O)N(CC2=C(OC)C=C(OC)C=C2)C2=CC=C(Cl)C=C12	SSR126768	NOCAS_47379	-5.17928	0
C[C@]12CC[C@H]3[C@@H](CC[C@H]4NC(=O)C=C[C@]34C)[C@@H]1CC[C@@H]2C(=O)NC1=CC(=CC=C1C(F)(F)F)C(F)(F)F	Dutasteride	164656-23-9	-5.17878	0
CC(C)[C@H]1NC(=O)[C@@H](NC(=O)C2=C3N=C4C(OC3=C(C)C=C2)=C(C)C(=O)C(N)=C4C(=O)N[C@H]2[C@@H](C)OC(=O)[C@H](C(C)C)N(C)C(=O)CN(C)C(=O)[C@@H]3CCCN3C(=O)[C@H](NC2=O)C(C)C)[C@@H](C)OC(=O)[C@H](C(C)C)N(C)C(=O)CN(C)C(=O)[C@@H]2CCCN2C1=O	Actinomycin D	50-76-0	-5.17434	0
CC[C@@H]1C[C@H](N(CC2=CC(=CC(=C2)C(F)(F)F)C(F)(F)F)C(C)=O)C2=C(C=CC(=C2)C(F)(F)F)N1C(=O)OC(C)C	CP-532623	261947-38-0	-5.16891	0
CCCCC(CC)COP(=O)(OC1=CC=CC=C1)OC1=CC=CC=C1	2-Ethylhexyl diphenyl phosphate	1241-94-7	-5.1666	0
CC(C)C(=O)OCC(=O)[C@@]12O[C@@H](O[C@@H]1C[C@H]1[C@@H]3CCC4=CC(=O)C=C[C@]4(C)[C@H]3[C@@H](O)C[C@]21C)C1CCCCC1	Ciclesonide	141845-82-1	-5.13705	0
CO[C@H]1[C@@H](CC(=O)O[C@H](C)CC2OC2\C=C\C(=O)[C@H](C)C[C@H](CC=O)[C@@H]1O[C@@H]1O[C@H](C)[C@@H](O[C@H]2C[C@@](C)(O)[C@@H](OC(=O)CC(C)C)[C@H](C)O2)[C@@H]([C@H]1O)N(C)C)OC(C)=O	Carbomycin A	4564-87-8	-5.12695	0
CC1(C)[C@@H](C=C(Br)Br)[C@H]1C(=O)O[C@H](C#N)C1=CC=CC(OC2=CC=CC=C2)=C1	Deltamethrin	52918-63-5	-5.10709	0
CC(C)[C@@H](C)\C=C\[C@@H](C)[C@H]1CC[C@H]2\C(CCC[C@]12C)=C\C=C1\C[C@@H](O)CCC1=C	Ergocalciferol	50-14-6	-5.09231	0
CC(C)CCC[C@@H](C)CCC[C@@H](C)CCC[C@]1(C)CCC2=C(O1)C(C)=C(C)C(OC(C)=O)=C2C	D-alpha-Tocopheryl acetate	58-95-7	-5.08201	0
OC(=O)CC1=CC(I)=C(OC2=CC(I)=C(O)C(I)=C2)C(I)=C1	Tetrac	67-30-1	-5.08159	0
CC(C)(C1=CC(Br)=C(OCC(Br)CBr)C(Br)=C1)C1=CC(Br)=C(OCC(Br)CBr)C(Br)=C1	Tetrabromobisphenol A-bis(2,3-dibromopropyl ether)	21850-44-2	-5.06993	0
OC(=O)C1=C(O)C=CC(=C1)S(O)(=O)=O.CN(C)[C@H]1[C@@H]2[C@@H](O)[C@@H]3C(=C)C4=C(C(O)=CC=C4Cl)C(=O)C3=C(O)[C@]2(O)C(=O)C(C(N)=O)=C1O	Meclocycline sulfosalicylate	73816-42-9	-5.06592	0
C[C@]12CC[C@H]3[C@H]([C@@H]1CC[C@@H]2O)[C@H](CCCCCCCCCS(=O)CCCC(F)(F)C(F)(F)F)CC1=C3C=CC(O)=C1	Fulvestrant	129453-61-8	-5.05031	0
[Ca++].C[C@H](CSC(=O)C1=CC=CC=C1)C(=O)N1C[C@H](C[C@H]1C([O-])=O)SC1=CC=CC=C1.C[C@H](CSC(=O)C1=CC=CC=C1)C(=O)N1C[C@H](C[C@H]1C([O-])=O)SC1=CC=CC=C1	Zofenopril calcium	81938-43-4	-4.99295	0
CC(C)CCC[C@@H](C)CCC[C@@H](C)CCC[C@]1(C)CCC2=C(O1)C(C)=C(C)C(OC(=O)CCC(O)=O)=C2C	d-alpha-Tocopheryl succinate	4345-03-3	-4.97453	0
C[C@@H]1C[C@H]2[C@@H]3C[C@H](F)C4=CC(=O)C=C[C@]4(C)[C@@]3(Cl)[C@@H](O)C[C@]2(C)[C@H]1C(=O)COC(=O)C(C)(C)C	Clocortolone pivalate	34097-16-0	-4.96972	0
CCCCC(CC)COC(=O)C1=C(Br)C(Br)=C(Br)C(Br)=C1C(=O)OCC(CC)CCCC	Bis(2-ethylhexyl) tetrabromophthalate	26040-51-7	-4.96301	0
Cl.C[C@H]1[C@H]2[C@H](C[C@H]3[C@@H]4CC[C@H]5C[C@@H](O)CC[C@]5(C)[C@H]4CC[C@]23C)O[C@@]11CC[C@H](C)CN1	Tomatidine hydrochloride	6192-62-7	-4.95889	0
CC[C@H]1OC(=O)[C@H](C)[C@@H](O[C@H]2C[C@@](C)(OC)[C@@H](O)[C@H](C)O2)[C@H](C)[C@@H](O[C@@H]2O[C@H](C)C[C@@H]([C@H]2OC(=O)CC)N(C)C)[C@](C)(O)C[C@@H](C)C(=O)[C@H](C)[C@@H](O)[C@]1(C)O	Erythromycin propionate	134-36-1	-4.95484	0
OC(C(O)C(O)=O)C(O)=O.OC(C(O)C(O)=O)C(O)=O.NC[C@H](O)C1=CC=C(O)C(O)=C1	Norepinephrine bitartrate	69815-49-2	-4.95359	0
CO[C@H]1\C=C\O[C@@]2(C)OC3=C(C2=O)C2=C(C(O)=C3C)C(=O)C(NC(=O)\C(C)=C/C=C/[C@H](C)[C@H](O)[C@@H](C)[C@@H](O)[C@@H](C)[C@H](OC(C)=O)[C@@H]1C)=C1NC3(CCN(CC(C)C)CC3)N=C21	Rifabutin	72559-06-9	-4.94045	0
CCC\C=C\C=C\C(=O)O[C@H]1\C(C[C@H]2C[C@@H](OC(=O)C[C@H](O)C[C@@H]3C[C@H](OC(C)=O)C(C)(C)[C@](O)(C[C@@H]4C\C(C[C@@H](O4)\C=C\C(C)(C)[C@]1(O)O2)=C\C(=O)OC)O3)[C@@H](C)O)=C\C(=O)OC	Bryostatin 1	83314-01-6	-4.93682	0
[Ca++].O[C@H](C[C@H](O)\C=C\C1=C(C2=CC=C(F)C=C2)C2=C(C=CC=C2)N=C1C1CC1)CC([O-])=O.O[C@H](C[C@H](O)\C=C\C1=C(C2=CC=C(F)C=C2)C2=C(C=CC=C2)N=C1C1CC1)CC([O-])=O	Pitavastatin calcium	147526-32-7	-4.93533	0
OC[C@H]1O[C@@H]2O[C@@H]3[C@@H](CO)O[C@H](O[C@@H]4[C@@H](CO)O[C@H](O[C@@H]5[C@@H](CO)O[C@H](O[C@@H]6[C@@H](CO)O[C@H](O[C@@H]7[C@@H](CO)O[C@H](O[C@@H]8[C@@H](CO)O[C@H](O[C@H]1[C@H](O)[C@H]2O)[C@H](O)[C@H]8O)[C@H](O)[C@H]7O)[C@H](O)[C@H]6O)[C@H](O)[C@H]5O)[C@H](O)[C@H]4O)[C@H](O)[C@H]3O	beta-Cyclodextrin	7585-39-9	-4.91786	0
CC(C)[C@@H](N)C(=O)NCC(C)(C)SCC(=O)O[C@@H]1C[C@@](C)(C=C)[C@@H](O)[C@H](C)[C@]23CCC(=O)[C@H]2[C@@]1(C)[C@H](C)CC3	Valnemulin	101312-92-9	-4.91043	0
[Tl+].CC([O-])=O	Thallium acetate	563-68-8	-4.90702	0
CC[C@H]1OC(=O)[C@H](C)[C@@H](O[C@H]2C[C@@](C)(OC)[C@@H](O)[C@H](C)O2)[C@H](C)[C@@H](O[C@@H]2O[C@H](C)C[C@@H]([C@H]2O)N(C)C)[C@](C)(O)C[C@@H](C)[C@@H]2N[C@@H](COCCOC)O[C@@H]([C@H]2C)[C@]1(C)O	Dirithromycin	62013-04-1	-4.89686	0
OC(=O)C(F)(F)F.CCN(CC)C(=O)C1=C(C=C(N2CCC(CC2)C2=CC=CC=C2)C(=C1)S(=O)(=O)CC1=CC=CC=C1)N(CC)CCN(C)C	HMR1171 trifluoroacetate (1:1)	NOCAS_48522	-4.89593	0
CCOP(=O)(SC1=CC=CC=C1)SC1=CC=CC=C1	Edifenphos	17109-49-8	-4.89569	0
CC1(C)[C@@H](\C=C(/Cl)C(F)(F)F)[C@H]1C(=O)O[C@H](C#N)C1=CC=CC(OC2=CC=CC=C2)=C1	gamma-Cyhalothrin	76703-62-3	-4.88332	0
CS(O)(=O)=O.CC(C)C[C@@H]1N2C(=O)[C@](NC(=O)[C@H]3CN(C)[C@@H]4CC5=C(Br)NC6=CC=CC(=C56)C4=C3)(O[C@@]2(O)[C@@H]2CCCN2C1=O)C(C)C	Bromocriptine mesylate	22260-51-1	-4.86225	0
OC(=O)C(F)(F)F.COC1=CC(C2=C(CCC3CCCCC3)SC(NC(=O)C3=CC4=CC(C)=CC(C)=C4N3CC(O)=O)=N2)=C(OC)C=C1Cl	SR146131	221671-62-1	-4.86014	0
CC1(C)[C@@H](O)CC[C@@]2(C)[C@H]1CC[C@]1(C)[C@@H]2C(=O)C=C2[C@@H]3C[C@](C)(CC[C@]3(C)CC[C@@]12C)C(O)=O	Glycyrrhetinic acid	471-53-4	-4.85796	0
N[C@@H](CC1=CC(I)=C(OC2=CC(I)=C(O)C(I)=C2)C(I)=C1)C(O)=O	Levothyroxine	51-48-9	-4.85547	0
CS(O)(=O)=O.CC(C)(C)NC(=O)[C@@H]1C[C@@H]2CCCC[C@@H]2CN1C[C@@H](O)[C@H](CC1=CC=CC=C1)NC(=O)[C@H](CC(N)=O)NC(=O)C1=NC2=C(C=CC=C2)C=C1	Saquinavir mesylate	149845-06-7	-4.83456	0
O.O.O.[K+].[K+].[Sb+3].[Sb+3].[O-][C@H]([C@@H]([O-])C([O-])=O)C([O-])=O.[O-][C@H]([C@@H]([O-])C([O-])=O)C([O-])=O	Antimony potassium tartrate trihydrate	28300-74-5	-4.83221	0
O.O.[Ca++].[O-]C(=O)[C@H](CC(=O)N1C[C@H]2CCCC[C@H]2C1)CC1=CC=CC=C1.[O-]C(=O)[C@H](CC(=O)N1C[C@H]2CCCC[C@H]2C1)CC1=CC=CC=C1	Mitiglinide calcium dihydrate	207844-01-7	-4.83036	0
CC(C)(C)C1=CC(CC2=CC(=C(O)C(=C2)C(C)(C)C)C(C)(C)C)=CC(=C1O)C(C)(C)C	4,4'-Methylenebis(2,6-di-t-butylphenol)	118-82-1	-4.80778	0
CCCN(CCC)C(=O)C(CCC(=O)OCCCN1CCN(CCOC(=O)CC2=C(C)N(C(=O)C3=CC=C(Cl)C=C3)C3=C2C=C(OC)C=C3)CC1)NC(=O)C1=CC=CC=C1	Proglumetacin	57132-53-3	-4.80496	0
CC(C)=CCC\C(C)=C\CC\C(C)=C\CC\C=C(/C)CC\C=C(/C)CCC=C(C)C	trans-Squalene	111-02-4	-4.80413	0
OS(O)(=O)=O.CC(C)(C)NCC(O)C1=CC(O)=CC(O)=C1.CC(C)(C)NCC(O)C1=CC(O)=CC(O)=C1	Terbutaline hemisulfate	23031-32-5	-4.79923	0
CO[C@H]1\C=C\O[C@@]2(C)OC3=C(C2=O)C2=C(C(O)=C3C)C(O)=C(NC(=O)\C(C)=C/C=C/[C@H](C)[C@H](O)[C@@H](C)[C@@H](O)[C@@H](C)[C@H](OC(C)=O)[C@@H]1C)C(\C=N\N1CCN(CC1)C1CCCC1)=C2O	Rifapentine	61379-65-5	-4.7983	0
CCC[C@@]1(CCC2=CC=CC=C2)CC(O)=C([C@H](CC)C2=CC=CC(NS(=O)(=O)C3=CC=C(C=N3)C(F)(F)F)=C2)C(=O)O1	Tipranavir	174484-41-4	-4.79473	0
Cl.COC1=CC=C(CCN(CCC2=C(OC)C(OC)=C(OC)C=C2)C(=O)C(C2=CC=CC=C2)C2=NCCC3=CC(OC)=C(OC)C=C23)C(OC)=C1OC	Pinokalant hydrochloride	143482-60-4	-4.78295	0
C[C@H](CCCC(C)(C)O)[C@H]1CC[C@H]2[C@@H]3CC=C4C[C@@H](O)CC[C@]4(C)[C@H]3CC[C@]12C	25-Hydroxycholesterol	2140-46-7	-4.76303	0
OP(O)(O)=O.CO[C@H]1C[C@H](O[C@H]2[C@H](C)[C@@H](O[C@@H]3O[C@H](C)C[C@@H]([C@H]3O)N(C)C)[C@@H](C)C[C@]3(CO3)C(=O)[C@H](C)[C@@H](O)[C@@H](C)[C@@H](C)OC(=O)[C@@H]2C)O[C@@H](C)[C@@H]1O	Oleandomycin phosphate	7060-74-4	-4.72613	0
[Cl-].CCCCCCCCCCCCCCCCCCNC(=O)OC1CCN(CC1)C(=O)OC[C@H](COC(=O)N(CC1=[N+](CC)C=CC=C1)C(=O)C1=CC=CC=C1OC)OC	Minopafant	128420-61-1	-4.71859	0
CCNC(=O)[C@@H]1CCCN1C(=O)[C@H](CCCNC(N)=N)NC(=O)[C@H](CC(C)C)NC(=O)CNC(=O)[C@H](CC1=CC=C(O)C=C1)NC(=O)[C@H](CO)NC(=O)[C@H](CC1=CNC2=C1C=CC=C2)NC(=O)[C@H](CC1=CN=CN1)NC(=O)[C@@H]1CCC(=O)N1	Fertirelin	38234-21-8	-4.71745	0
Cl[Sn](C1=CC=CC=C1)(C1=CC=CC=C1)C1=CC=CC=C1	Triphenyltin chloride	639-58-7	-4.7098	0
CC(C)C(NC1=C(Cl)C=C(C=C1)C(F)(F)F)C(=O)OC(C#N)C1=CC=CC(OC2=CC=CC=C2)=C1	Fluvalinate	69409-94-5	-4.70887	0
CC(C)[C@@H](NC1=C(Cl)C=C(C=C1)C(F)(F)F)C(=O)OC(C#N)C1=CC(OC2=CC=CC=C2)=CC=C1	tau-Fluvalinate	102851-06-9	-4.70233	0
CC1(C)C(C=C(Cl)Cl)C1C(=O)OC(C#N)C1=CC=C(F)C(OC2=CC=CC=C2)=C1	Cyfluthrin	68359-37-5	-4.68967	0
OS(O)(=O)=O.CN1[C@H]2CC[C@@H]1C[C@@H](C2)OC(=O)C(CO)C1=CC=CC=C1.CN1[C@H]2CC[C@@H]1C[C@@H](C2)OC(=O)C(CO)C1=CC=CC=C1	Atropine sulfate anhydrous (2:1) salt	55-48-1	-4.67721	0
CO[C@H]1\C=C\O[C@@]2(C)OC3=C(C2=O)C2=C(C(O)=C3C)C(O)=C(NC(=O)\C(C)=C/C=C/[C@H](C)[C@H](O)[C@@H](C)[C@@H](O)[C@@H](C)[C@H](OC(C)=O)[C@@H]1C)C1=C2N=C2C=C(C)C=CN12	Rifaximin	80621-81-4	-4.67536	0
CC(C)(C1=CC=CC=C1)C1=CC=C(NC2=CC=C(C=C2)C(C)(C)C2=CC=CC=C2)C=C1	4-(2-Phenylpropan-2-yl)-N-[4-(2-phenylpropan-2-yl)phenyl]aniline	10081-67-1	-4.66428	0
CCCC[Sn](CCCC)(CCCC)OC(=O)C(C)=C	Tributyltin methacrylate	2155-70-6	-4.65971	0
CC[C@H]1OC(=O)[C@H](C)[C@@H](O[C@H]2C[C@@](C)(OC)[C@@H](O)[C@H](C)O2)[C@H](C)[C@@H](O[C@@H]2O[C@H](C)C[C@@H]([C@H]2O)N(C)C)[C@@](C)(C[C@@H](C)C(=O)[C@H](C)[C@@H](O)[C@]1(C)O)OC	Clarithromycin	81103-11-9	-4.64787	0
CC(C)[C@@H](C)\C=C\[C@@H](C)[C@H]1CC[C@H]2\C(CCC[C@]12C)=C\C=C1\C[C@@H](O)C[C@H](O)C1=C	1-alpha-Hydroxyergocalciferol	54573-75-0	-4.64195	0
CCCCSP(=O)(SCCCC)SCCCC	Tribufos	78-48-8	-4.63527	0
CC1=CC2=C(OC(CN(CC3=CC=CC=C3)C(=O)NC3=C(F)C=C(F)C=C3F)=C2C2=CC=C(Cl)C=C2)C=C1	FR145237	146011-65-6	-4.62548	0
CO[C@H]1C[C@H](O[C@H]2[C@@H](C)\C=C\C=C3/CO[C@@H]4\C(=N/O)C(C)=C[C@@H](C(=O)O[C@H]5C[C@@H](C\C=C2/C)O[C@@]2(CC[C@H](C)[C@H](O2)C2CCCCC2)C5)[C@]34O)O[C@@H](C)[C@@H]1O	Selamectin	165108-07-6	-4.62272	0
CC[C@H]1OC(=O)[C@H](C)[C@@H](O[C@H]2C[C@@](C)(OC)[C@@H](O)[C@H](C)O2)[C@H](C)[C@@H](O[C@@H]2O[C@H](C)C[C@@H]([C@H]2O)N(C)C)[C@](C)(O)C[C@@H](C)C(=O)[C@H](C)[C@@H](O)[C@]1(C)O	Erythromycin	114-07-8	-4.61925	0
CCCCCCCCCCCCN(CCCCCCCCCCCC)CCCCCCCCCCCC	Tridodecylamine	102-87-4	-4.60595	0
CC(C)C[C@@H]1NC(=O)[C@H](CCCN)NC(=O)[C@@H](NC(=O)[C@@H]2CCCN2C(=O)[C@@H](CC2=CC=CC=C2)NC(=O)[C@H](CC(C)C)NC(=O)[C@H](CCCN)NC(=O)[C@@H](NC(=O)[C@@H]2CCCN2C(=O)[C@@H](CC2=CC=CC=C2)NC1=O)C(C)C)C(C)C	Gramicidin S	113-73-5	-4.60369	0
CC(C)CCC[C@@H](C)CCC[C@@H](C)CCC[C@]1(C)CCC2=C(O1)C(C)=C(C)C(O)=C2C	Vitamin E	59-02-9	-4.59609	0
O=P(OC1=CC=CC=C1)(OC1=CC=CC=C1)OC1=CC=CC=C1	Triphenyl phosphate	115-86-6	-4.57879	0
CC(C)(C)CC(=O)OCC(=O)[C@@]12OC(C)(C)O[C@@H]1C[C@H]1[C@@H]3CCC4=CC(=O)C=C[C@]4(C)[C@@]3(F)[C@@H](O)C[C@]21C	Triamcinolone hexacetonide	5611-51-8	-4.57599	0
CO[C@H]1\C=C\O[C@@]2(C)OC3=C(C2=O)C2=C(C(O)=C3C)C(O)=C(NC(=O)\C(C)=C/C=C/[C@H](C)[C@H](O)[C@@H](C)[C@@H](O)[C@@H](C)[C@H](OC(C)=O)[C@@H]1C)C(\C=N\N1CCN(C)CC1)=C2O	Rifampicin	13292-46-1	-4.52937	0
OC(=O)\C=C/C(O)=O.OC(=O)\C=C/C(O)=O.CCC(=O)C1=CC2=C(SC3=C(C=CC=C3)N2CCCN2CCN(CCO)CC2)C=C1	Carphenazine dimaleate	2975-34-0	-4.52931	0
COC1[C@@H](CC(=O)O[C@H](C)C\C=C\C=C\[C@H](O)[C@H](C)C[C@H](CC=O)[C@@H]1O[C@@H]1O[C@H](C)[C@@H](O[C@H]2C[C@@](C)(O)[C@H](OC(=O)CC(C)C)[C@H](C)O2)[C@@H]([C@H]1O)N(C)C)OC(C)=O	Josamycin	16846-24-5	-4.52746	0
[Na+].[Na+].CC1=CC=C(C=C1)S(=O)(=O)OC1=CC=C(C=C1)N=NC1=C(C)C=C(C=C1)C1=CC=C(N=NC2=C(O)C=CC3=CC(=CC(=C23)S([O-])(=O)=O)S([O-])(=O)=O)C(C)=C1	C.I. Acid Red 114	6459-94-5	-4.51116	0
C[C@]12CC[C@H]3[C@@H]([C@H]4C[C@H]4C4=CC(=O)CC[C@]34C)[C@@H]1[C@@H]1C[C@@H]1[C@@]21CCC(=O)O1	Drospirenone	67392-87-4	-4.49001	0
CC[C@@H]1\C=C(C)\C[C@H](C)C[C@H](OC)[C@H]2O[C@](O)([C@H](C)C[C@@H]2OC)C(=O)C(=O)N2CCCC[C@H]2C(=O)O[C@@H]([C@H](C)[C@@H](O)CC1=O)C(\C)=C\[C@@H]1CC[C@@H](Cl)[C@@H](C1)OC	Pimecrolimus	137071-32-0	-4.47866	0
[Na+].[Na+].O[Hg]C1=C([O-])C(Br)=CC2=C1OC1=CC([O-])=C(Br)C=C1C21OC(=O)C2=C1C=CC=C2	Mercurochrome	129-16-8	-4.47763	0
CC(C)[C@H](C(=O)OC(C#N)C1=CC=CC(OC2=CC=CC=C2)=C1)C1=CC=C(OC(F)F)C=C1	Flucythrinate	70124-77-5	-4.47663	0
[Na+].CN(C(C)=O)C1=C(I)C(NC(C)=O)=C(I)C(C([O-])=O)=C1I	Metrizoate sodium	7225-61-8	-4.45332	0
BrC(Br)C(Br)(Br)Br	Pentabromoethane	75-95-6	-4.45086	0
OC(=O)\C=C\C(O)=O.OC(=O)\C=C\C(O)=O.CCOCCN1C(=NC2=C1C=CC=C2)N1CCCN(C)CC1	Emedastine difumarate	87233-62-3	-4.43091	0
COC1=CC2=C(CCN[C@]22CS[C@H]3[C@H]4[C@@H]5N(C)[C@@H](CC6=C5C(O)=C(OC)C(C)=C6)[C@H](O)N4[C@@H](COC2=O)C2=C3C(OC(C)=O)=C(C)C3=C2OCO3)C=C1O	Trabectedin	114899-77-3	-4.42918	0
CCOP(=S)(OCC)SCN1C(=O)OC2=CC(Cl)=CC=C12	Phosalone	2310-17-0	-4.4281	0
CC1(C)C(C=C(Cl)Cl)C1C(=O)OC(C#N)C1=CC=CC(OC2=CC=CC=C2)=C1	Cypermethrin	52315-07-8	-4.41665	0
O=C(OCC(COC(=O)C1=CC=CC=C1)(COC(=O)C1=CC=CC=C1)COC(=O)C1=CC=CC=C1)C1=CC=CC=C1	2,2-Bis[(benzoyloxy)methyl]dibenzoate propanediol	4196-86-5	-4.41082	0
CCCC[Sn](Cl)(CCCC)CCCC	Tributyltin chloride	1461-22-9	-4.40537	0
CC(C)CCC[C@@H](C)[C@H]1CC(=O)C2=C3CC[C@H]4C[C@@H](O)CC[C@]4(C)[C@H]3CC[C@]12C	Colestolone	50673-97-7	-4.40344	0
BrC1=C(Br)C(Br)=C(Br)C(OC2=CC(Br)=C(Br)C(Br)=C2Br)=C1	1,1'-Oxybis(2,3,4,5-tetrabromobenzene)	85446-17-9	-4.39722	0
OC(=O)\C=C/C(O)=O.OC(=O)\C=C/C(O)=O.CC(=O)C1=CC2=C(SC3=C(C=CC=C3)N2CCCN2CCN(CCO)CC2)C=C1	Acetophenazine dimaleate	5714-00-1	-4.39683	0
CCC1=C(OCC(O)=O)C=CC(SCC2=C(CN3CCN(CC3)C3=CC=C(OC)C=C3)N=C(S2)C2=CC=C(C=C2)C(F)(F)F)=C1	PharmaGSID_47315	444610-91-7	-4.39669	0
CC1=C(C=CC=C1COC(=O)[C@H]1[C@@H](\C=C(/Cl)C(F)(F)F)C1(C)C)C1=CC=CC=C1	Bifenthrin	82657-04-3	-4.39655	0
C[C@H]1O[C@@H](O[C@@H]2C[C@@H]3O[C@@](O)(C[C@H](O)[C@H]3C(O)=O)C[C@@H](O)C[C@@H](O)[C@H](O)CC[C@@H](O)C[C@@H](O)CC(=O)O[C@@H](C)[C@H](C)[C@H](O)[C@@H](C)\C=C\C=C\C=C\C=C\C=C\C=C\C=C\2)[C@@H](O)[C@@H](N)[C@@H]1O	Amphotericin B	1397-89-3	-4.39266	0
[Na+].CO[C@H]1\C=C\O[C@@]2(C)OC3=C(C2=O)C2=C(C(O)=C3C)C(O)=C(NC(=O)\C(C)=C/C=C/[C@H](C)[C@H](O)[C@@H](C)[C@@H](O)[C@@H](C)[C@H](OC(C)=O)[C@@H]1C)C=C2[O-]	Rifamycin SV sodium salt	14897-39-3	-4.38956	0
CCO[Si](CCCSSSSCCC[Si](OCC)(OCC)OCC)(OCC)OCC	4,4,15,15-Tetraethoxy-3,16-dioxa-8,9,10,11-tetrathia-4,15-disilaoctadecane	40372-72-3	-4.38648	0
OC(=O)CC(O)(CC(O)=O)C(O)=O.CCOC1=C(C=C(Cl)C(N)=C1)C(=O)NCC1CN(CC2=CC=C(F)C=C2)CCO1	Mosapride citrate	112885-42-4	-4.38617	0
NCCCC[C@H](NC(=O)[C@@H]1CCCN1C(=O)[C@@H]1CSSC[C@H](N)C(=O)N[C@@H](CC2=CC=C(O)C=C2)C(=O)N[C@@H](CC2=CC=CC=C2)C(=O)N[C@@H](CCC(N)=O)C(=O)N[C@@H](CC(N)=O)C(=O)N1)C(=O)NCC(N)=O	Lypressin	50-57-7	-4.37461	0
[H][C@@]12C[C@H](O)[C@@]3(C)C(=O)[C@H](O)C4=C(C)[C@H](C[C@@](O)([C@@H](OC(=O)C5=CC=CC=C5)[C@]3([H])[C@@]1(CO2)OC(C)=O)C4(C)C)OC(=O)[C@H](O)[C@@H](NC(=O)OC(C)(C)C)C1=CC=CC=C1	Docetaxel	114977-28-5	-4.3595	0
COC1=CC(=CC(OC)=C1OP(O)(O)=O)[C@H]1[C@@H]2C(COC2=O)C(O[C@@H]2O[C@@H]3CO[C@@H](C)O[C@H]3[C@H](O)[C@H]2O)C2=CC3=C(OCO3)C=C12	Etoposide phosphate	117091-64-2	-4.35885	0
CO[C@@H]1C[C@@H](CC[C@H]1O)\C=C(/C)[C@H]1OC(=O)[C@@H]2CCCCN2C(=O)C(=O)[C@]2(O)O[C@@H]([C@H](C[C@H]2C)OC)[C@H](C[C@@H](C)C\C(C)=C\[C@@H](CC=C)C(=O)C[C@H](O)[C@H]1C)OC	Tacrolimus	104987-11-3	-4.35737	0
CS(O)(=O)=O.CS(O)(=O)=O.CN(C)S(=O)(=O)C1=CC2=C(SC3=C(C=CC=C3)N2CCCN2CCN(C)CC2)C=C1	Thioproperazine dimethanesulfonate	2347-80-0	-4.35711	0
Cl.CCOC(=O)O[C@H](C)OC(=O)C1=CC=C2N(CC3=NOC(=C3)C3=CC=C(Cl)S3)C(=CC2=C1)C(=O)NC1CCN(CC1)C(C)C	AVE6324	NOCAS_47377	-4.34544	0
CCCCCCCCCCCOC(=O)C1=CC=CC=C1C(=O)OCCCCCCCCCCC	Diundecyl phthalate	3648-20-2	-4.34536	0
CCOC1=CC=C(C[C@H]2NC(=O)CCSSC[C@H](NC(=O)[C@H](CC(N)=O)NC(=O)[C@@H](NC(=O)[C@@H](NC2=O)[C@@H](C)CC)[C@@H](C)O)C(=O)N2CCC[C@H]2C(=O)N[C@@H](CCCN)C(=O)NCC(N)=O)C=C1	Atosiban	90779-69-4	-4.33804	0
NC(=O)CC[C@@H]1NC(=O)[C@H](CC2=CC=CC=C2)NC(=O)[C@H](CC2=CC=C(O)C=C2)NC(=O)CCSSC[C@H](NC(=O)[C@H](CC(N)=O)NC1=O)C(=O)N1CCC[C@H]1C(=O)N[C@@H](CCCNC(N)=N)C(=O)NCC(N)=O	Desmopressin	16679-58-6	-4.33537	0
CO\N=C1\C[C@]2(C[C@@H]3C[C@@H](C\C=C(C)\C[C@@H](C)\C=C\C=C4/CO[C@@H]5[C@H](O)C(C)=C[C@@H](C(=O)O3)[C@]45O)O2)O[C@@H]([C@H]1C)C(\C)=C\C(C)C	Moxidectin	113507-06-5	-4.32845	0
CC(C)CCC[C@@H](C)CCC[C@@H](C)CCC[C@]1(C)CCC2=CC(O)=C(C)C(C)=C2O1	(+)-gamma-Tocopherol	54-28-4	-4.32106	0
[Br-].[Br-].CC(=O)O[C@H]1[C@H](C[C@H]2[C@@H]3CC[C@H]4C[C@H](OC(C)=O)[C@H](C[C@]4(C)[C@H]3CC[C@]12C)[N+]1(C)CCCCC1)[N+]1(C)CCCCC1	Pancuronium bromide	15500-66-0	-4.31567	0
FC(F)(F)S(=O)(=O)[N-]S(=O)(=O)C(F)(F)F.CCCCCCCC[N+](C)(CCCCCCCC)CCCCCCCC	Methyltrioctylammonium bis(trifluoromethylsulfonyl)imide	375395-33-8	-4.30591	0
S=C(SSSSSSC(=S)N1CCCCC1)N1CCCCC1	Bis(1-piperidinylthioxomethyl)hexasulfide	971-15-3	-4.30245	0
Cl.CC[C@@]1(O)C[C@H](O[C@H]2C[C@@H]([C@H](O[C@H]3C[C@H](O)[C@H](O[C@H]4CCC(=O)[C@H](C)O4)[C@H](C)O3)[C@H](C)O2)N(C)C)C2=C(O)C3=C(C=C2[C@H]1C(=O)OC)C(=O)C1=CC=CC(O)=C1C3=O	Aclarubicin hydrochloride	75443-99-1	-4.30189	0
CCCCN(CCCC)CCCOC1=CC=C(C=C1)C(=O)C1=C(CCCC)OC2=CC=C(NS(C)(=O)=O)C=C12	Dronedarone	141626-36-0	-4.29092	0
CC(C)OP(=O)(CP(=O)(OC(C)C)OC(C)C)OC(C)C	Tetraisopropyl methylenediphosphonate	1660-95-3	-4.28604	0
O.O.CC(=O)NC1=C(I)C(C(O)=O)=C(I)C(NC(C)=O)=C1I	Diatrizoic acid dihydrate	50978-11-5	-4.26735	0
[NH4+].CO[C@H]1CC(O[C@H]2C[C@@H](O[C@H]2[C@]2(C)CC[C@@H](O2)[C@]2(C)CC[C@]3(C[C@H](O)[C@@H](C)[C@H](O3)[C@@H](C)[C@@H]3O[C@](O)(CC([O-])=O)[C@@H](C)[C@H](OC)[C@H]3OC)O2)[C@H]2O[C@](C)(O)[C@H](C)C[C@@H]2C)O[C@@H](C)[C@@H]1OC	Maduramicin ammonium	84878-61-5	-4.26077	0
OS(O)(=O)=O.CC(C)(C)NC(=O)[C@@H]1CN(CC2=CC=CN=C2)CCN1C[C@@H](O)C[C@@H](CC1=CC=CC=C1)C(=O)N[C@@H]1[C@H](O)CC2=C1C=CC=C2	Indinavir sulfate	157810-81-6	-4.25849	0
N[C@H]1CSSC[C@H](NC(=O)[C@H](CC(N)=O)NC(=O)[C@H](CCC(N)=O)NC(=O)[C@H](CC2=CC=CC=C2)NC(=O)[C@H](CC2=CC=C(O)C=C2)NC1=O)C(=O)N1CCC[C@H]1C(=O)N[C@@H](CCCNC(N)=N)C(=O)NCC(N)=O	Argipressin	113-79-1	-4.25625	0
COP(=S)(OC)OC1=CC=C(SC2=CC=C(OP(=S)(OC)OC)C=C2)C=C1	Temephos	3383-96-8	-4.25474	0
[Na+].CC(=O)NC1=C(I)C(C([O-])=O)=C(I)C(NC(C)=O)=C1I	Diatrizoate sodium	737-31-5	-4.23956	0
O=C(NC1=CC=CC=C1SSC1=C(NC(=O)C2=CC=CC=C2)C=CC=C1)C1=CC=CC=C1	2,2'-Dibenzoylaminodiphenyl disulfide	135-57-9	-4.23888	0
[Na+].CCN(CC)C1=CC2=[O+]C3=C(C=C(C)C(=C3)N(CC)CC)C(=C2C=C1C)C1=C(C=C(C=C1)S([O-])(=O)=O)S([O-])(=O)=O	C.I. Acid Red 52	3520-42-1	-4.23032	0
CNS(=O)(=O)C1=C(F)C=C(Cl)C(=C1)C(=O)N1CCC(CCN2C3CCC2CC(C3)N2C(C)=NC3=C2C=CC=C3)(CC1)C1=CC(F)=CC=C1	GSK163929B	NOCAS_47311	-4.21078	0
CC[C@H]1OC(=O)[C@H](C)[C@@H](O[C@H]2C[C@@](C)(OC)[C@@H](O)[C@H](C)O2)[C@H](C)[C@@H](O[C@@H]2O[C@H](C)C[C@@H]([C@H]2O)N(C)C)[C@](C)(O)C[C@@H](C)CN(C)[C@H](C)[C@@H](O)[C@]1(C)O	Azithromycin	83905-01-5	-4.21014	0
O.O.O.[Na+].[Na+].NC1=C(CC([O-])=O)C=CC=C1C(=O)C1=CC=C(Br)C=C1.NC1=C(CC([O-])=O)C=CC=C1C(=O)C1=CC=C(Br)C=C1	Bromfenac sodium sesquihydrate	120638-55-3	-4.19427	0
CC(C)(C)C(=O)OCC(=O)[C@H]1CC[C@H]2[C@@H]3CCC4=CC(=O)CC[C@]4(C)[C@H]3CC[C@]12C	Desoxycorticosterone pivalate	808-48-0	-4.19041	0
OC(=O)CC(O)(CC(O)=O)C(O)=O.CCCC1=NN(C)C2=C1N=C(NC2=O)C1=CC(=CC=C1OCC)S(=O)(=O)N1CCN(C)CC1	Sildenafil citrate	171599-83-0	-4.18145	0
OC(=O)\C=C/C(O)=O.OC(=O)\C=C/C(O)=O.CN1CCN(CCCN2C3=C(SC4=C2C=C(Cl)C=C4)C=CC=C3)CC1	Prochlorperazine dimaleate	84-02-6	-4.18051	0
CC(C)OP(=S)(OC(C)C)SCCNS(=O)(=O)C1=CC=CC=C1	Bensulide	741-58-2	-4.17531	0
CC\C(=C(\CC)C1=CC=C(OP(O)(O)=O)C=C1)C1=CC=C(OP(O)(O)=O)C=C1	Diethylstilbestrol diphosphate	522-40-7	-4.17398	0
OC1=C(C=C(I)C=C1I)C(=O)NC1=CC=C(OC2=CC=C(Cl)C=C2)C(Cl)=C1	Rafoxanide	22662-39-1	-4.16352	0
OC1=C(Br)C=C(C=C1Br)C1(OS(=O)(=O)C2=C1C=CC=C2)C1=CC(Br)=C(O)C(Br)=C1	Bromophenol blue	115-39-9	-4.15827	0
[Na+].CCCC(=O)NC1=C(I)C(CC(CC)C([O-])=O)=C(I)C=C1I	Sodium tyropanoate	7246-21-1	-4.15407	0
COC1=CC(=CC(OC)=C1O)[C@H]1[C@@H]2C(COC2=O)C(O[C@@H]2O[C@@H]3COC(O[C@H]3[C@H](O)[C@H]2O)C2=CC=CS2)C2=CC3=C(OCO3)C=C12	Teniposide	29767-20-2	-4.13797	0
CO[C@H]1[C@@H](CC(=O)O[C@H](C)C\C=C\C=C\[C@H](O[C@@H]2CC[C@@H]([C@@H](C)O2)N(C)C)[C@H](C)C[C@H](CC=O)[C@@H]1O[C@@H]1O[C@H](C)[C@@H](O[C@H]2C[C@@](C)(O)[C@@H](O)[C@H](C)O2)[C@@H]([C@H]1O)N(C)C)OC(C)=O	Spiramycin II	24916-51-6	-4.13747	0
C\C(N(CC1=C(N)N=C(C)N=C1)C=O)=C(/CCOC(=O)C1=CC=CC=C1)SS\C(CCOC(=O)C1=CC=CC=C1)=C(\C)N(CC1=C(N)N=C(C)N=C1)C=O	Bisbentiamine	2667-89-2	-4.13023	0
OC(=O)CC(O)(CC(O)=O)C(O)=O.CCCC1=NC(C)=C2N1NC(=NC2=O)C1=CC(=CC=C1OCC)S(=O)(=O)N1CCN(CC)CC1	Vardenafil citrate	1193386-64-9	-4.11731	0
CC(C)C1=C(OI)C=C(C)C(=C1)C1=CC(C(C)C)=C(OI)C=C1C	Thymol iodide	552-22-7	-4.114	0
CNC(C)CCC=C(C)C.CNC(C)CCC=C(C)C.O[C@@H]([C@@H](O)[C@H](O)C(O)=O)[C@@H](O)C(O)=O	Isometheptene mucate	7492-31-1	-4.11068	0
CC(C)(C1=CC=C(OC2=CC=C(N)C=C2)C=C1)C1=CC=C(OC2=CC=C(N)C=C2)C=C1	4,4'-(Isopropylidenebis(4,1-phenyleneoxy))dianiline	13080-86-9	-4.1095	0
CC(C)CCC[C@@H](C)CCC[C@@H](C)CCC[C@]1(C)CCC2=C(O1)C(C)=CC(O)=C2	D-delta-Tocopherol	119-13-1	-4.10861	0
[Na+].CNC(=O)C1=C(I)C(NC(C)=O)=C(I)C(C([O-])=O)=C1I	Iothalamate sodium	1225-20-3	-4.10749	0
ClC1=C2NC3=C4C(=O)C5=C(C=CC=C5)C(=O)C4=CC(Cl)=C3NC2=C2C(=O)C3=C(C=CC=C3)C(=O)C2=C1	D&C Blue No. 9	130-20-1	-4.10658	0
CC(=O)N(CC(O)CO)C1=C(I)C(C(=O)NCC(O)CO)=C(I)C(C(=O)NCC(O)CO)=C1I	Iohexol	66108-95-0	-4.09609	0
COCC(=O)NC1=C(I)C(C(=O)NCC(O)CO)=C(I)C(C(=O)N(C)CC(O)CO)=C1I	Iopromide	73334-07-3	-4.09482	0
CC1(C)C(C=C(Cl)Cl)C1C(=O)OCC1=CC(OC2=CC=CC=C2)=CC=C1	Permethrin	52645-53-1	-4.08574	0
CC1(C)[C@H](C=C(Cl)Cl)[C@H]1C(=O)OCC1=CC=CC(OC2=CC=CC=C2)=C1	trans-Permethrin	61949-77-7	-4.08574	0
Cl.[Cl-].COC1=CC2=C3[C@@H](CC4=CC(OC5=CC6=C(CCN(C)[C@H]6CC6=CC=C(OC3=C1O)C=C6)C=C5OC)=C(O)C=C4)[N+](C)(C)CC2	(+)-Tubocurarine chloride hydrochloride	57-94-3	-4.08297	0
CCCCN(CCCC)C(=S)S[Ni]SC(=S)N(CCCC)CCCC	Nickel dibutyldithiocarbamate	13927-77-0	-4.08255	0
CC(C)=CC1C(C(=O)OC(C#N)C2=CC=CC(OC3=CC=CC=C3)=C2)C1(C)C	Cyphenothrin	39515-40-7	-4.08098	0
CC(C)CCC[C@@H](C)[C@H]1CC[C@H]2\C(CCC[C@]12C)=C\C=C1\C[C@@H](O)CCC1=C	Vitamin D3	67-97-0	-4.07529	0
CCCCCCCCCCCCCCCCSCC(COC)COP([O-])(=O)OCC[N+](C)(C)C	Ilmofosine	83519-04-4	-4.07427	0
BrC1CCC(Br)C(Br)CCC(Br)C(Br)CCC1Br	1,2,5,6,9,10-Hexabromocyclododecane	3194-55-6	-4.07196	0
CC(C)CCC[C@@H](C)CCC[C@@H](C)CCC\C(C)=C\CC1=C(C)C(=O)C2=C(C=CC=C2)C1=O	Phytonadione	84-80-0	-4.05517	0
CCN1C[C@@]2(COC)[C@H]3[C@@H](OC)[C@H]4C1[C@@]3([C@@H]1C[C@@]3(O)[C@H](OC(=O)C5=CC=CC=C5)[C@@H]1[C@]4(OC(C)=O)[C@@H](O)[C@@H]3OC)[C@H](C[C@H]2O)OC	Aconitine	302-27-2	-4.05235	0
CC(=O)O[C@@H]1C2=C(C)[C@H](C[C@@](O)([C@@H](OC(=O)C3=CC=CC=C3)[C@@H]3[C@@]4(CO[C@@H]4C[C@H](O)[C@@]3(C)C1=O)OC(C)=O)C2(C)C)OC(=O)[C@H](O)[C@@H](NC(=O)C1=CC=CC=C1)C1=CC=CC=C1	Paclitaxel	33069-62-4	-4.04923	0
OCCN(C(=O)CO)C1=C(I)C(C(=O)NCC(O)CO)=C(I)C(C(=O)NCC(O)CO)=C1I	Ioversol	87771-40-2	-4.04695	0
CCCC[Sn](CCCC)(CCCC)OC(=O)C=C	(Acryloyloxy)(tributyl)stannane	13331-52-7	-4.03955	0
[Br-].[Br-].CC(=O)O[C@H]1[C@H](C[C@H]2[C@@H]3CC[C@H]4C[C@H](OC(C)=O)[C@H](C[C@]4(C)[C@H]3CC[C@]12C)N1CC[N+](C)(C)CC1)N1CC[N+](C)(C)CC1	Pipecuronium bromide	52212-02-9	-4.03767	0
CN(C(C)=O)C1=C(I)C(NC(C)=O)=C(I)C(C(=O)N[C@H]2C(O)O[C@H](CO)[C@@H](O)[C@@H]2O)=C1I	Metrizamide	31112-62-6	-4.02182	0
CCOP(=S)(OCC)SC(CCl)N1C(=O)C2=C(C=CC=C2)C1=O	Dialifor	10311-84-9	-4.01891	0
CO[C@H]1[C@@H](C[C@@H]2CN3CCC4=C(NC5=C4C=CC(OC)=C5)[C@H]3C[C@@H]2[C@@H]1C(=O)OC)OC(=O)C=CC1=CC(OC)=C(OC)C(OC)=C1	Rescinnamine	24815-24-5	-4.0116	0
CC(C)[C@H](C(=O)O[C@H](C#N)C1=CC=CC(OC2=CC=CC=C2)=C1)C1=CC=C(Cl)C=C1	Esfenvalerate	66230-04-4	-4.00939	0
CC(C)C(C(=O)OC(C#N)C1=CC=CC(OC2=CC=CC=C2)=C1)C1=CC=C(Cl)C=C1	Fenvalerate	51630-58-1	-4.00939	0
CC(C)\N=C1\C=C2N(C3=CC=C(Cl)C=C3)C3=CC=CC=C3N=C2C=C1NC1=CC=C(Cl)C=C1	Clofazimine	2030-63-9	-4.00054	0
C\C(\C=C\C=C(/C)C(=O)O[C@@H]1O[C@H](CO[C@@H]2O[C@H](CO)[C@@H](O)[C@H](O)[C@H]2O)[C@@H](O)[C@H](O)[C@H]1O)=C/C=C/C=C(\C)/C=C/C=C(\C)C(=O)O[C@@H]1O[C@H](CO[C@@H]2O[C@H](CO)[C@@H](O)[C@H](O)[C@H]2O)[C@@H](O)[C@H](O)[C@H]1O	Crocin	42553-65-1	-3.99057	0
OC[C@H]1O[C@@H]2O[C@@H]3[C@@H](CO)O[C@H](O[C@@H]4[C@@H](CO)O[C@H](O[C@@H]5[C@@H](CO)O[C@H](O[C@@H]6[C@@H](CO)O[C@H](O[C@@H]7[C@@H](CO)O[C@H](O[C@H]1[C@H](O)[C@H]2O)[C@H](O)[C@H]7O)[C@H](O)[C@H]6O)[C@H](O)[C@H]5O)[C@H](O)[C@H]4O)[C@H](O)[C@H]3O	alpha-Cyclodextrin	10016-20-3	-3.98822	0
OC(=O)C=CC(O)=O.CC(C)OC(=O)OCOP(=O)(CO[C@H](C)CN1C=NC2=C1N=CN=C2N)OCOC(=O)OC(C)C	Tenofovir disoproxil fumarate	202138-50-9	-3.98402	0
CC(=O)O[C@@]1(CC[C@H]2[C@@H]3C=C(Cl)C4=CC(=O)[C@@H]5C[C@@H]5[C@]4(C)[C@H]3CC[C@]12C)C(C)=O	Cyproterone acetate	427-51-0	-3.97352	0
C[C@@H]1O[C@@H](O[C@H]2C[C@@H](O)[C@]3(CO)[C@H]4[C@H](O)C[C@]5(C)[C@H](CC[C@]5(O)[C@@H]4CC[C@]3(O)C2)C2=CC(=O)OC2)[C@H](O)[C@H](O)[C@H]1O	Ouabain	630-60-4	-3.97001	0
CCCCCCCCOC(=O)C1=CC=C(C(=O)OCCCCCCCC)C(=C1)C(=O)OCCCCCCCC	Trioctyl trimellitate	89-04-3	-3.96172	0
CCN(CC)C1=CC2=C(C=C1)C1(OC(=O)C3=C1C=CC=C3)C1=C(O2)C=C(C=C1)N(CC)CC	C.I. Solvent Red 49	509-34-2	-3.96156	0
OC(=O)CC(O)(CC(O)=O)C(O)=O.CCC(=O)N(C1=CC=CC=C1)C1(COC)CCN(CCC2=CC=CS2)CC1	Sufentanil citrate	60561-17-3	-3.95735	0
OS(O)(=O)=O.CC(C)NCC(O)C1=CC(O)=CC(O)=C1.CC(C)NCC(O)C1=CC(O)=CC(O)=C1	Orciprenaline sulfate	5874-97-5	-3.9521	0
CCC(=O)O[C@H]1[C@H](C)O[C@H](C[C@@]1(C)O)O[C@@H]1[C@@H](C)O[C@@H](O[C@H]2[C@@H](CC=O)C[C@@H](C)[C@@H](O)\C=C\C=C\C[C@@H](C)OC(=O)C[C@@H](OC(=O)CC)[C@@H]2OC)[C@H](O)[C@H]1N(C)C	Midecamycin	35457-80-8	-3.95163	0
CC(=O)N(CC(O)CO)C1=C(I)C(C(=O)NCCO)=C(I)C(C(=O)NCC(O)CO)=C1I	Ioxilan	107793-72-6	-3.95003	0
CC(C)=CCC\C(C)=C\CC\C(C)=C\CC\C(C)=C\CC1=C(C)C(=O)C2=C(C=CC=C2)C1=O	Menatetrenone	863-61-6	-3.9461	0
CC(=O)O[Pb](C1=CC=CC=C1)(C1=CC=CC=C1)C1=CC=CC=C1	Triphenyllead acetate	1162-06-7	-3.94386	0
Cl.Cl.COC(=O)C1=C(C)NC(C)=C(C1C1=CC(=CC=C1)[N+]([O-])=O)C(=O)OCCN1CCN(CC1)C(C1=CC=CC=C1)C1=CC=CC=C1	Manidipine dihydrochloride	89226-75-5	-3.93855	0
CS(O)(=O)=O.C[C@H](N)C(=O)N[C@@H](C)C(=O)N[C@]1(C)[C@H]2CN(C[C@@H]12)C1=NC2=C(C=C1F)C(=O)C(=CN2C1=CC=C(F)C=C1F)C(O)=O	Alatrofloxacin mesylate	146961-77-5	-3.93429	0
OC(=O)CCC(O)=O.CC(=O)NC1(CCN(CC[C@]2(CN(C(=O)CO2)C2=CC=CC=C2)C2=CC=C(Cl)C(Cl)=C2)CC1)C1=CC=CC(F)=C1	SAR102779	NOCAS_47387	-3.92955	0
CC(=O)O[Cr](O)OC(C)=O.CC(=O)O[Cr](O)OC(C)=O.CC(=O)O[Cr](OC(C)=O)OC(C)=O	Chromium acetate, basic	39430-51-8	-3.91642	0
F[P-](F)(F)(F)(F)F.CCCCCCCCCCCCCC[P+](CCCCCC)(CCCCCC)CCCCCC	Trihexyltetradecylphosphonium hexafluorophosphate	374683-44-0	-3.913	0
CC1=CC(=CC=C1NC(=O)C1=CC=CC(I)=C1C(=O)NC(C)(C)CS(C)(=O)=O)C(F)(C(F)(F)F)C(F)(F)F	Flubendiamide	272451-65-7	-3.91109	0
NCCCC[C@H](NC(=O)[C@@H]1CCCN1C(=O)[C@@H]1CSSC[C@H](N)C(=O)N[C@@H](CC2=CC=CC=C2)C(=O)N[C@@H](CC2=CC=CC=C2)C(=O)N[C@@H](CCC(N)=O)C(=O)N[C@@H](CC(N)=O)C(=O)N1)C(=O)NCC(N)=O	Felypressin	56-59-7	-3.90635	0
C[C@H](CCC(=O)NCC(O)=O)[C@H]1CC[C@H]2[C@@H]3[C@H](O)C[C@@H]4C[C@H](O)CC[C@]4(C)[C@H]3C[C@H](O)[C@]12C	Glycocholic acid	475-31-0	-3.89135	0
OC1=CC=C([Hg]Cl)C=C1	4-Chloromercuriphenol	623-07-4	-3.88301	0
CC(C)=CCC\C(C)=C\CC\C(C)=C\C(=O)OCC(=O)[C@@]1(O)CC[C@H]2[C@@H]3CCC4=CC(=O)C=C[C@]4(C)[C@H]3[C@@H](O)C[C@]12C	Prednisolone farnesylate	118244-44-3	-3.8817	0
COC1=C(CC2=CN(C)C3=C2C=C(NC(=O)OC2CCCC2)C=C3)C=CC(=C1)C(=O)NS(=O)(=O)C1=CC=CC=C1C	Zafirlukast	107753-78-6	-3.87854	0
C[C@H](CCC(O)=O)[C@H]1CC[C@H]2[C@H]3[C@H](CC(=O)[C@]12C)[C@@]1(C)CCC(=O)C[C@H]1CC3=O	Dehydrocholic acid	81-23-2	-3.86858	0
NC1=C(I)C(C(=O)N(CCC(O)=O)C2=CC=CC=C2)=C(I)C=C1I	Iobenzamic acid	3115-05-7	-3.85866	0
CCCCC(CC)COC(=O)CCCCCCCCC(=O)OCC(CC)CCCC	Bis(2-ethylhexyl) decanedioate	122-62-3	-3.85577	1
OS(O)(=O)=O.NC(=N)NCC1COC2(CCCCC2)O1.NC(=N)NCC1COC2(CCCCC2)O1	Guanadrel sulfate	22195-34-2	-3.85385	0
CCCCCCCCCCCCCCCCCCOP([O-])(=O)OC1CC[N+](C)(C)CC1	Perifosine	157716-52-4	-3.85151	0
CCOC(=O)OC1=C(OC)C=C(C=C1OC)C(=O)O[C@@H]1C[C@@H]2CN3CCC4=C(NC5=C4C=CC(OC)=C5)[C@H]3C[C@@H]2[C@@H]([C@H]1OC)C(=O)OC	Syrosingopine	84-36-6	-3.83958	0
CCN(CC)C(=O)C1=CC(=C(C=C1N(CC)CCN(C)C)N1CCC(CC1)C1=CC=CC=C1)S(=O)(=O)CC1=CC=CC=C1	HMR1171	328392-46-7	-3.83943	0
CC(CN(C(C)=O)C1=C(I)C=C(I)C(N)=C1I)C(O)=O	Iocetamic acid	16034-77-8	-3.83641	0
Cl.Cl.CC[C@H]1CN2CCC3=C(C=C(OC)C(OC)=C3)[C@@H]2C[C@@H]1C[C@H]1NCCC2=CC(OC)=C(OC)C=C12	Emetine dihydrochloride	316-42-7	-3.81469	0
Cl[Hg]C1=CC=CC=C1	Phenylmercuric chloride	100-56-1	-3.81297	0
CC1=CC(=C(C)C=C1O)C1(OS(=O)(=O)C2=C1C=CC=C2)C1=C(C)C=C(O)C(C)=C1	p-Xylenol blue	125-31-5	-3.80736	0
CCC1=C(Br)C(Br)=C(Br)C(Br)=C1Br	2,3,4,5,6-Pentabromoethylbenzene	85-22-3	-3.79983	0
C[C@]12CC[C@H]3[C@@H](CCC4=CC(=O)CC[C@H]34)[C@@H]1CC[C@@H]2OC(=O)CCC1CCCCC1	Nandrolone cyclohexylpropionate	912-57-2	-3.79395	0
N(C1=CC=C(NC2=CC=C3C=CC=CC3=C2)C=C1)C1=CC=C2C=CC=CC2=C1	N,N'-Di-2-naphthyl-p-phenylenediamine	93-46-9	-3.79187	0
OC[C@H]1O[C@H](OC2=CC=C(CCCCCCC3=CC=C(O[C@H]4O[C@H](CO)[C@@H](O)[C@H](O)[C@@H]4O)C(=C3)C3=CC(CC(O)=O)=CC=C3)C=C2C2=CC(CC(O)=O)=CC=C2)[C@@H](O)[C@@H](O)[C@@H]1O	Bimosiamose	187269-40-5	-3.7851	0
COC(=O)C1=C(C)NC(C)=C(C1C1=CC(=CC=C1)[N+]([O-])=O)C(=O)OCCC1=CC=C(C=C1)N1CCN(CC1)C(C1=CC=CC=C1)C1=CC=CC=C1	Watanidipine	116308-55-5	-3.77847	0
CCCSP(=O)(OCC)OC1=C(Cl)C=C(Br)C=C1	Profenofos	41198-08-7	-3.77177	0
CC1=CC2=C([C@@H]3OCC45CCCC(C)(C)[C@@H]4CC[C@](C)(O2)[C@H]35)C(O)=C1	Siccanin	22733-60-4	-3.77024	0
OC1=C([Hg]Cl)C=CC=C1	o-(Chloromercuri)phenol	90-03-9	-3.76932	0
CN(C(=O)CO)C1=C(I)C(C(=O)NCC(O)CO)=C(I)C(C(=O)NCC(O)CO)=C1I	Iomeprol	78649-41-9	-3.76895	0
CN(C(=O)C(C)(C)C1=CC(=CC(=C1)C(F)(F)F)C(F)(F)F)C1=CN=C(C=C1C1=CC=C(F)C=C1C)N1CC[C@@H](O)[C@H]1CO	PharmaGSID_48513	825643-57-0	-3.76874	0
N[C@@H](CC1=CC(I)=C(OC2=CC(I)=C(O)C(I)=C2)C=C1)C(O)=O	3,3',5'-Triiodo-L-thyronine	5817-39-0	-3.75999	0
[Na+].CCN(CC1=CC(=CC=C1)S([O-])(=O)=O)C1=CC=C(C=C1)C(C1=CC=CC=C1)=C1C=CC(C=C1)=[N+](CC)CC1=CC(=CC=C1)S([O-])(=O)=O	FD&C Green No. 1	4680-78-8	-3.7563	0
[Cl-].[Cl-].COC1=CC(=CC=C1[N+]1=NC(=NN1C1=CC=C(C=C1)[N+]([O-])=O)C1=CC=CC=C1)C1=CC=C(C(OC)=C1)[N+]1=NC(=NN1C1=CC=C(C=C1)[N+]([O-])=O)C1=CC=CC=C1	Nitroblue tetrazolium dichloride	298-83-9	-3.75145	0
CCCCCCCCCC(=O)O[C@H]1CC[C@H]2[C@@H]3CCC4=CC(=O)CC[C@@H]4[C@H]3CC[C@]12C	Nandrolone decanoate	360-70-3	-3.7483	0
O=C(CCCCCCCCC1=CN=CC=C1)N1CCC(CC1)C=C(C1=CC=CC=C1)C1=CC=CC=C1	Ro 23-7637	107071-66-9	-3.74662	0
C[C@H](CCC(O)=O)[C@H]1CC[C@H]2[C@@H]3CC[C@@H]4C[C@H](O)CC[C@]4(C)[C@H]3CC[C@]12C	Lithocholic acid	434-13-9	-3.74419	0
[Br-].CCC(=O)O[C@H]1[C@H](C[C@H]2[C@@H]3CC[C@H]4C[C@H](OC(C)=O)[C@H](C[C@]4(C)[C@H]3CC[C@]12C)N1CCCCC1)[N+]1(CC=C)CCCCC1	Rapacuronium bromide	156137-99-4	-3.74276	0
CCOP(=S)(OCC)SCSP(=S)(OCC)OCC	Ethion	563-12-2	-3.74164	0
COC1=CC=C2[C@H]([C@H](C3=CC=CC=C3)C(C)(C)OC2=C1)C1=CC=C(OCCN2CCCC2)C=C1	Ormeloxifene	31477-60-8	-3.7367	0
OS(O)(=O)=O.NC[C@@H]1O[C@H](O[C@@H]2[C@@H](CO)O[C@@H](O[C@@H]3[C@@H](O)[C@H](N)C[C@H](N)[C@H]3O[C@H]3O[C@H](CO)[C@@H](O)[C@H](O)[C@H]3N)[C@@H]2O)[C@H](N)[C@@H](O)[C@@H]1O	Paromomycin sulfate	1263-89-4	-3.73547	0
CC(C)(C)CC(=O)OCC(=O)[C@@]1(O)CC[C@H]2[C@@H]3CCC4=CC(=O)C=C[C@]4(C)[C@H]3[C@@H](O)C[C@]12C	Prednisolone tebutate	7681-14-3	-3.73291	0
C[C@]12CC[C@H]3[C@@H](CCC4=C3C=CC(OC(=O)N(CCCl)CCCl)=C4)[C@@H]1CC[C@@H]2OP(O)(O)=O	Estramustine phosphate	4891-15-0	-3.72515	0
C[C@H](\C=C\[C@H](C)C(C)(C)O)[C@H]1CC[C@H]2\C(CCC[C@]12C)=C\C=C1C[C@@H](O)C[C@H](O)C1	Paricalcitol	131918-61-1	-3.72232	0
CC1=C(CCOC2=CC=C(C[C@H](NC3=C(C=CC=C3)C(=O)C3=CC=CC=C3)C(O)=O)C=C2)N=C(O1)C1=CC=CC=C1	Farglitazar	196808-45-4	-3.70973	0
CCCCCCCCCC(=O)O[C@H]1CC[C@H]2[C@@H]3CCC4=CC(=O)CC[C@]4(C)[C@H]3CC[C@]12C	Testosterone decanoate	5721-91-5	-3.70185	0
C[C@H](CCC(O)=O)[C@H]1CC[C@H]2[C@@H]3[C@H](O)C[C@@H]4C[C@H](O)CC[C@]4(C)[C@H]3CC[C@]12C	Chenodeoxycholic acid	474-25-9	-3.6994	0
Cl.COC(=O)C1=C(C)NC(C)=C(C1C1=CC(=CC=C1)[N+]([O-])=O)C(=O)OC(C)(C)CN(C)CCC(C1=CC=CC=C1)C1=CC=CC=C1	Lercanidipine hydrochloride	132866-11-6	-3.69696	0
CS(O)(=O)=O.CC1=C(C=CC=C1O)C(=O)N[C@@H](CSC1=CC=CC=C1)[C@H](O)CN1C[C@H]2CCCC[C@H]2C[C@H]1C(=O)NC(C)(C)C	Nelfinavir mesylate	159989-65-8	-3.69647	0
O.O.O.C[C@](N)(CC1=CC=C(O)C(O)=C1)C(O)=O.C[C@](N)(CC1=CC=C(O)C(O)=C1)C(O)=O	Methyldopa sesquihydrate	41372-08-1	-3.68824	0
OC(=O)C1=C(I)C(I)=CC(I)=C1	2,3,5-Triiodobenzoic acid	88-82-4	-3.68759	0
Cl.COCCCOC1=C(OC)C=CC(C[C@@H](C[C@H](N)[C@@H](O)C[C@@H](C(C)C)C(=O)NCC(C)(C)C(N)=O)C(C)C)=C1	Aliskiren hydrochloride	173399-03-6	-3.68725	0
Cl[Fe-](Cl)(Cl)Cl.CCCCN1C=C[N+](C)=C1	1-Butyl-3-methylimidazolium tetrachloroferrate (III)	359845-21-9	-3.68485	0
CC1(C)CNC(NC1)=NN=C(\C=C\C1=CC=C(C=C1)C(F)(F)F)/C=C/C1=CC=C(C=C1)C(F)(F)F	Hydramethylnon	67485-29-4	-3.68348	0
CCCCCCC(=O)O[C@H]1CC[C@H]2[C@@H]3CC[C@H]4CC(=O)C=C(C)[C@]4(C)[C@H]3CC[C@]12C	Methenolone enanthate	303-42-4	-3.68056	0
CC1(C)O[C@H]2CC(=O)OC[C@@]22[C@H]1CC(=O)[C@]1(C)[C@@H]2CC[C@@]2(C)[C@@H](OC(=O)[C@H]3O[C@@]123)C1=COC=C1	Limoni	1180-71-8	-3.68012	0
C[C@@H](O)[C@@H](CO)NC(=O)[C@@H]1CSSC[C@H](NC(=O)[C@H](N)CC2=CC=CC=C2)C(=O)N[C@@H](CC2=CC=CC=C2)C(=O)N[C@H](CC2=CNC3=C2C=CC=C3)C(=O)N[C@@H](CCCCN)C(=O)N[C@@H](C(C)O)C(=O)N1	Octreotide	83150-76-9	-3.68004	0
COC1=CC(OC)=C(C=C1)S(=O)(=O)N1C(=O)[C@@](N2C[C@H](O)C[C@H]2C(=O)N(C)C)(C2=CC(Cl)=CC=C12)C1=CC=CC=C1OC	Nelivaptan	439687-69-1	-3.67713	0
CC(=O)[C@H]1[C@@H](C[C@H]2[C@@H]3CC=C4C[C@@H](O)CC[C@]4(C)[C@H]3CC[C@]12C)C#N	Pregnenolone carbonitrile	1434-54-4	-3.67481	0
OC(=O)\C=C\C(O)=O.CCN(CC)CCC1=CNC2=CC=CC=C12.CCN(CC)CCC1=CNC2=CC=CC=C12	N,N-Diethyltryptamine fumarate	NOCAS_48895	-3.67376	0
CCC(CC1=C(I)C(O)=C(I)C=C1I)C(O)=O	Iophenoxic acid	96-84-4	-3.67303	1
CCOP(=S)(OCC)SCN1N=NC2=CC=CC=C2C1=O	Azinphos-ethyl	2642-71-9	-3.66925	0
OS([O-])(=O)=O.CCN(CC)C1=CC=C(C=C1)C(C1=CC=CC=C1)=C1C=CC(C=C1)=[N+](CC)CC	Brilliant Green	633-03-4	-3.66709	0
OC(=O)CC1=CC(I)=C(OC2=CC(I)=C(O)C=C2)C(I)=C1	Tiratricol	51-24-1	-3.6567	0
OS(=O)(=O)C1=CC=CC=C1.CCOC(=O)C1=C(COCCN)NC(C)=C(C1C1=CC=CC=C1Cl)C(=O)OC	Amlodipine besylate	111470-99-6	-3.6566	0
CCC(CC1=C(I)C=C(I)C(N)=C1I)C(O)=O	Iopanoic acid	96-83-3	-3.64862	1
CC1=CC(CCC(=O)OCCOCCOCCOC(=O)CCC2=CC(C)=C(O)C(=C2)C(C)(C)C)=CC(=C1O)C(C)(C)C	Triethylene glycol bis(3-tert-butyl-4-hydroxy-5-methylphenyl)propionate	36443-68-2	-3.64858	0
[Br-].CC(=O)O[C@H]1[C@H](C[C@H]2[C@@H]3CC[C@H]4C[C@H](OC(C)=O)[C@H](C[C@]4(C)[C@H]3CC[C@]12C)N1CCCCC1)[N+]1(C)CCCCC1	Vecuronium bromide	50700-72-6	-3.64287	0
[Cl-].CCNC1=CC=C(C(C2=CC=C(C=C2)N(CC)CC)=C2C=CC(C=C2)=[N+](CC)CC)C2=C1C=CC=C2	Basic Blue 7	2390-60-5	-3.63444	0
CCCCCCCCCCOC(=O)C1=CC=CC=C1C(=O)OCCCCCCCCCC	Didecyl phthalate	84-77-5	-3.63177	0
CCCCCCCCCCCCCCCCCCOC[C@H](COP([O-])(=O)OCC[N+](C)(C)C)OC	Edelfosine	70641-51-9	-3.6267	0
CC(C)CCC[C@@H](C)[C@H]1CC[C@H]2\C(CCC[C@]12C)=C/C=C1\C[C@@H](O)C[C@H](O)C1=C	Alfacalcidol	41294-56-8	-3.62077	0
CO[C@H]1[C@@H](C[C@@H]2CN3CCC4=C(NC5=C4C=CC(OC)=C5)[C@H]3C[C@@H]2[C@@H]1C(=O)OC)OC(=O)C1=CC(OC)=C(OC)C(OC)=C1	Reserpine	50-55-5	-3.61585	0
CC(C)=CC1C(C(=O)OCC2=CC=CC(OC3=CC=CC=C3)=C2)C1(C)C	Phenothrin	26002-80-2	-3.61477	0
CC[Hg]N1C(=O)C2C(C1=O)C1(Cl)C(Cl)=C(Cl)C2(Cl)C1(Cl)Cl	Ethyl(4,5,6,7,8,8-hexachloro-1,3-dioxo-1,3,3a,4,7,7a-hexahydro-2H-4,7-methanoisoindol-2-yl)mercury	2597-93-5	-3.61181	0
[Mn++].[Zn++].[S-]C(=S)NCCNC([S-])=S.[S-]C(=S)NCCNC([S-])=S	Mancozeb	8018-01-7	-3.60798	0
COC1=CC2=C(C=C1)N(C(=O)C1=CC=C(Cl)C=C1)C(C)=C2CC(=O)OC\C=C(/C)CC\C=C(/C)CCC=C(C)C	Indomethacin farnesil	85801-02-1	-3.6073	0
Cl[Zr](Cl)(C1C=CC=C1)C1=CC=CC1	Zirconocene dichloride	1291-32-3	-3.60436	0
C[C@]12CC[C@H]3[C@@H](CCC4=C(O)C(=O)CC[C@H]34)[C@@H]1CC[C@@H]2OC(=O)CCC1CCCC1	Oxabolone cipioncate	1254-35-9	-3.60413	0
CC[C@H]1OC(=O)[C@H](C)C(=O)[C@H](C)[C@@H](O[C@@H]2O[C@H](C)C[C@@H]([C@H]2O)N(C)C)[C@@](C)(C[C@@H](C)C(=O)[C@H](C)[C@H]2N(CCCCN3C=NC(=C3)C3=CN=CC=C3)C(=O)O[C@]12C)OC	Telithromycin	191114-48-4	-3.60113	0
CCC(=O)OCC(=O)[C@@]1(OC(=O)CC)[C@H](C)C[C@H]2[C@@H]3[C@H](Cl)CC4=CC(=O)C=C[C@]4(C)[C@H]3[C@@H](O)C[C@]12C	Alclometasone dipropionate	66734-13-2	-3.58158	0
FC1=CC=CC(F)=C1C(=O)NC(=O)NC1=C(F)C=C(OC2=C(Cl)C=C(C=C2)C(F)(F)F)C=C1	Flufenoxuron	101463-69-8	-3.57163	0
CCCCC(=O)OCC(=O)[C@@]1(O)C[C@H](O[C@H]2C[C@H](NC(=O)C(F)(F)F)[C@H](O)[C@H](C)O2)C2=C(C1)C(O)=C1C(=O)C3=C(C(=O)C1=C2O)C(OC)=CC=C3	Valrubicin	56124-62-0	-3.56176	0
[Br-].[Br-].C[N+](C)(CCCCCC[N+](C)(C)C1C2=C(C=CC=C2)C2=C1C=CC=C2)C1C2=C(C=CC=C2)C2=C1C=CC=C2	Hexafluorenium dibromide	317-52-2	-3.55528	0
N[C@@H](CC1=CC(I)=C(OC2=CC(I)=C(O)C=C2)C(I)=C1)C(O)=O	3,5,3'-Triiodothyronine	6893-02-3	-3.55368	0
ClC1=CC=C(S1)S(=O)(=O)NC1=C(C=C(Cl)C=C1)C(=O)NC1=CC=C(C=C1)S(=O)(=O)N1CCOCC1	Ataciguat	254877-67-3	-3.5515	0
CC(C)=CCC\C(C)=C\CC\C(C)=C\CCC(=O)OC\C=C(/C)CCC=C(C)C	Gefarnate	51-77-4	-3.5443	0
[Na+].[Na+].[O-]C(=O)C1=C(C=CC=C1)C1=C2C=C(Br)C(=O)C(Br)=C2OC2=C1C=C(Br)C([O-])=C2Br	Eosin	17372-87-1	-3.53582	0
CCCCC(CC)COC(=O)CCCCCCCC(=O)OCC(CC)CCCC	Bis(2-ethylhexyl) nonanedioate	103-24-2	-3.53283	1
FC1=CC=CC(F)=C1C(=O)NC(=O)NC1=CC(Cl)=C(OC2=NC=C(C=C2Cl)C(F)(F)F)C(Cl)=C1	Chlorfluazuron	71422-67-8	-3.52392	0
CS(=O)(=O)CCNCC1=CC=C(O1)C1=CC2=C(NC3=CC=C(OCC4=CC(F)=CC=C4)C(Cl)=C3)N=CN=C2C=C1	Lapatinib	231277-92-2	-3.52014	0
CCOP(=S)(OCC)SCSC1=C(Cl)C=CC(Cl)=C1	Phenkapton	2275-14-1	-3.51366	0
CC(=O)NC1=C(I)C(C(O)=O)=C(I)C(NC(C)=O)=C1I	Diatrizoic acid	117-96-4	-3.51167	0
OC1=CC2=CC=C(SSC3=CC4=CC=C(O)C=C4C=C3)C=C2C=C1	6-Hydroxy-2-naphthyl disulfide	6088-51-3	-3.50938	0
CCOC1=NC2=CC=CC(C(=O)OC(C)OC(=O)OC3CCCCC3)=C2N1CC1=CC=C(C=C1)C1=C(C=CC=C1)C1=NN=NN1	Candesartan cilexetil	145040-37-5	-3.50882	0
Cl.CO[C@]12CC[C@@]3(C[C@@H]1[C@](C)(O)C(C)(C)C)[C@H]1CC4=C5C(O[C@@H]2[C@@]35CCN1CC1CC1)=C(O)C=C4	Buprenorphine hydrochloride	53152-21-9	-3.50753	0
[Br-].CC(=O)O[C@H]1[C@H](C[C@H]2[C@@H]3CC[C@H]4C[C@H](O)[C@H](C[C@]4(C)[C@H]3CC[C@]12C)N1CCOCC1)[N+]1(CC=C)CCCC1	Rocuronium bromide	119302-91-9	-3.50569	0
OCCS(O)(=O)=O.OCCS(O)(=O)=O.NC(=N)C1=CC=C(OCCCCCOC2=CC=C(C=C2)C(N)=N)C=C1	Pentamidine isethionate	140-64-7	-3.49769	0
C[C@H](O)C(=O)NC1=C(I)C(C(=O)NC(CO)CO)=C(I)C(C(=O)NC(CO)CO)=C1I	Iopamidol	60166-93-0	-3.49757	0
CC[N+]1(C)CCCC1.FC(F)(F)S(=O)(=O)[N-]S(=O)(=O)C(F)(F)F	1-Ethyl-1-methylpyrrolidinium bis(trifluoromethylsulfonyl)imide	223436-99-5	-3.49582	0
C[C@@H]1[C@@H]2NC[C@@H](C)C[C@H]2O[C@]11CC[C@H]2[C@@H]3CC=C4C[C@@H](O)CC[C@]4(C)[C@H]3CC2=C1C	Cyclopamine	4449-51-8	-3.49224	0
CCCCCCCCCCC[C@@H](C[C@@H]1OC(=O)[C@H]1CCCCCC)OC(=O)[C@H](CC(C)C)NC=O	Orlistat	96829-58-2	-3.49212	0
CC(C)(C1=CC=CC=C1)C1=CC(N2N=C3C=CC=CC3=N2)=C(O)C(=C1)C(C)(C)C1=CC=CC=C1	2-(2H-Benzotriazol-2-yl)-4,6-bis(1-methyl-1-phenylethyl)phenol	70321-86-7	-3.49102	0
CCCCC(=O)OCC(=O)[C@H]1[C@H](C)C[C@H]2[C@@H]3C[C@H](F)C4=CC(=O)C=C[C@]4(C)[C@@]3(F)[C@@H](O)C[C@]12C	Diflucortolone valerate	59198-70-8	-3.48854	0
CC(C)CCC(=O)O[C@H]1CC[C@H]2[C@@H]3CCC4=CC(=O)CC[C@]4(C)[C@H]3CC[C@]12C	Testosterone isocaproate	15262-86-9	-3.48479	0
CCCCC(CC)COC(=O)C1=C(C=CC=C1)C(=O)OCC(CC)CCCC	Di(2-ethylhexyl) phthalate	117-81-7	-3.48382	0
COP(=S)(OC)SCN1N=NC2=C(C=CC=C2)C1=O	Azinphos-methyl	86-50-0	-3.48258	0
CC1=CC=C(C=C1)S(=O)(=O)C(I)I	Diiodomethyl 4-methylphenyl sulfone	20018-09-1	-3.4674	0
Cl.CN(C)C(=O)NC1(CCN(CC[C@]2(CN(CCO2)C(=O)C2=CC=CC=C2)C2=CC(F)=C(F)C=C2)CC1)C1=CC=CC=C1	SR144190	181640-09-5	-3.4651	0
Cl.CCN1CCC2(COC3=C2C=C2N(CCC2=C3)C(=O)C2=CC=C(C=C2)C2=CC=C(C=C2C)C2=NN=C(C)O2)CC1	SB236057A	180084-01-9	-3.4636	0
CC1=CC(C)=C(C(=O)P(=O)(C2=CC=CC=C2)C2=CC=CC=C2)C(C)=C1	Diphenyl(2,4,6-trimethylbenzoyl)phosphine oxide	75980-60-8	-3.46206	0
[Fe+3].CN(C)C([S-])=S.CN(C)C([S-])=S.CN(C)C([S-])=S	Ferbam	14484-64-1	-3.4553	0
O.Cl.Cl.CN1CCC2=CC=CC3=C2[C@H]1CC1=C3C(O)=C(O)C=C1.CN1CCC2=CC=CC3=C2[C@H]1CC1=C3C(O)=C(O)C=C1	Apomorphine hydrochloride hydrate	41372-20-7	-3.45249	0
CCCCCCCCCCCCCCCCCC(=O)OCC(CC)CCCC	2-Ethylhexyl octadecanoate	22047-49-0	-3.44577	0
CO[C@H]1[C@@H](C[C@@H]2CN3CCC4=C(NC5=C4C=CC(OC)=C5)[C@H]3C[C@@H]2[C@@H]1C(=O)OC)OC(=O)\C=C\C1=CC(OC)=C(O)C=C1	Rescimetol	73573-42-9	-3.44011	0
O=C(OCC(COC(=O)C1=CC=CN=C1)(COC(=O)C1=CC=CN=C1)COC(=O)C1=CC=CN=C1)C1=CC=CN=C1	Niceritrol	5868-05-3	-3.43775	0
[Ca++].CC(C)CN(C[C@@H](OP([O-])([O-])=O)[C@H](CC1=CC=CC=C1)NC(=O)O[C@H]1CCOC1)S(=O)(=O)C1=CC=C(N)C=C1	Fosamprenavir calcium	226700-81-8	-3.43324	0
CCCCCCC(=O)O[C@]1(CC[C@H]2[C@@H]3CCC4=CC(=O)CC[C@@H]4[C@H]3CC[C@]12C)C#C	Noristerat	3836-23-5	-3.42779	0
CCC1OC(=O)C[C@@H](O)[C@H](C)[C@@H](O[C@@H]2O[C@H](C)C[C@@H]([C@H]2O)N(C)C)[C@@H](CC=O)C[C@@H](C)C(=O)\C=C\[C@]2(C)OC2C1C	Rosaramicin	35834-26-5	-3.42365	0
CC1=CC(C(O)=O)=C(C)N1C1=CC=CC(=C1)C(O)=O.O=C1C[C@@H]2OCC=C3CN4CC[C@@]56[C@@H]4C[C@@H]3[C@@H]2[C@@H]5N1C1=C6C=CC=C1	1-(3-Carboxyphenyl)-2,5-dimethyl-1H-pyrrole-3-carboxylic acid, strychnidin-10-one (1:1)	NOCAS_45108	-3.42114	0
OC[C@H]1O[C@@H](OC2=CC=CC3=C2C(=O)C2=C(C=C(C=C2O)C(O)=O)[C@@H]3[C@@H]2C3=C(C(O[C@@H]4O[C@H](CO)[C@@H](O)[C@H](O)[C@H]4O)=CC=C3)C(=O)C3=C2C=C(C=C3O)C(O)=O)[C@H](O)[C@@H](O)[C@@H]1O	Sennoside A	81-27-6	-3.41872	0
[Na+].CC1=C(Br)C(O)=C(Br)C=C1\C(=C1\C=C(Br)C(=O)C(Br)=C1C)C1=C(C=CC=C1)S([O-])(=O)=O	Bromocresol green sodium salt	62625-32-5	-3.41754	0
CCCC[Sn](CCCC)(OC(C)=O)OC(C)=O	Dibutyltin diacetate	1067-33-0	-3.41522	0
CC1=CC=C(C=C1)S(O)(=O)=O.CC1(C)S[C@@H]2[C@H](NC(=O)[C@H](N)C3=CC=CC=C3)C(=O)N2[C@H]1C(=O)OCOC(=O)[C@@H]1N2[C@@H](CC2=O)S(=O)(=O)C1(C)C	Sultamicillin tosylate	83105-70-8	-3.41252	0
OS(O)(=O)=O.NC(=N)NCC1=CC(I)=CC=C1.NC(=N)NCC1=CC(I)=CC=C1	3-Iodobenzylguanidine hemisulfate	87862-25-7	-3.41131	0
[Na+].CN(C)C=NC1=C(I)C(CCC([O-])=O)=C(I)C=C1I	Ipodate sodium	1221-56-3	-3.40907	0
CC[C@]1(O)C[C@H]2C[N@@](C1)CCC1=C(NC3=C1C=CC=C3)[C@@](C2)(C(=O)OC)C1=CC2=C(C=C1OC)N(C=O)[C@@H]1[C@]22CCN3CC=C[C@](CC)([C@@H]23)[C@@H](OC(C)=O)[C@]1(O)C(=O)OC	Vincristine	57-22-7	-3.40828	0
[Na+].[Na+].CC1=C(C=CC(=C1)C1=CC(C)=C(C=C1)\N=N\C1=C(N)C2=C(C=CC=C2)C(=C1)S([O-])(=O)=O)\N=N\C1=CC(=C2C=CC=CC2=C1N)S([O-])(=O)=O	C.I. Direct Red 2	992-59-6	-3.39899	0
CCCCCCOC(=O)\N=C(\N)C1=CC=C(NCC2=NC3=C(C=CC(=C3)C(=O)N(CCC(=O)OCC)C3=NC=CC=C3)N2C)C=C1	Dabigatran etexilate	211915-06-9	-3.39312	0
CC(C)(C1=CC=C(OC2=CC3=C(C=C2)C(=O)OC3=O)C=C1)C1=CC=C(OC2=CC3=C(C=C2)C(=O)OC3=O)C=C1	5,5'-[Propane-2,2-diylbis(benzene-4,1-diyloxy)]bis(2-benzofuran-1,3-dione)	38103-06-9	-3.38932	0
C[C@@H]1C[C@H]2[C@@H]3CCC4=CC(=O)C=C[C@]4(C)[C@@]3(Cl)[C@@H](O)C[C@]2(C)[C@@]1(OC(=O)C1=CC=CO1)C(=O)CCl	Mometasone furoate	83919-23-7	-3.38672	0
CCCC1=NC2=C(C=C(C=C2C)C2=NC3=CC=CC=C3N2C)N1CC1=CC=C(C=C1)C1=CC=CC=C1C(O)=O	Telmisartan	144701-48-4	-3.38555	0
CCCCC1=C(C(=O)C2=CC(I)=C(OCCN(CC)CC)C(I)=C2)C2=CC=CC=C2O1	Amiodarone	1951-25-3	-3.38548	0
[Na+].N[C@@H](CC1=CC(I)=C(OC2=CC(I)=C(O)C=C2)C(I)=C1)C([O-])=O	3,3',5-Triiodo-l-thyronine sodium salt	55-06-1	-3.3825	0
COP(=S)(OC)SCN1C(=O)C2=C(C=CC=C2)C1=O	Phosmet	732-11-6	-3.37953	0
CC(=O)NC1=C(I)C=C(I)C(C(O)=O)=C1I	Acetrizoic acid	85-36-9	-3.37933	0
CC(C)C[C@H](NC(=O)[C@H](C)NC(=O)C[C@H](O)[C@H](CC(C)C)NC(=O)[C@@H](NC(=O)[C@@H](NC(=O)CC(C)C)C(C)C)C(C)C)[C@@H](O)CC(O)=O	Pepstatin	26305-03-3	-3.3763	0
CC(C)COP(=O)(OCC(C)C)OCC(C)C	Triisobutyl phosphate	126-71-6	-3.37341	2
FC(F)(F)OC1=CC=C(NC(=O)NN=C(CC2=CC=C(C=C2)C#N)C2=CC=CC(=C2)C(F)(F)F)C=C1	Metaflumizone	139968-49-3	-3.36655	0
CC(=O)[C@@]1(O)CC[C@H]2[C@@H]3C=C(Cl)C4=CC(=O)[C@@H]5C[C@@H]5[C@]4(C)[C@H]3CC[C@]12C	Cyproterone	2098-66-0	-3.35655	0
OC(=O)\C=C\C(O)=O.C[C@H]1[C@@H]2CC3=C(C=C(O)C=C3)[C@@]1(C)CCN2C.C[C@H]1[C@@H]2CC3=C(C=C(O)C=C3)[C@@]1(C)CCN2C	(+)-Metazocine fumarate (2:1)	133005-40-0	-3.35646	0
CO[C@H]1[C@@H](C[C@@H]2CN3CCC4=C(NC5=C4C=CC=C5)[C@H]3C[C@@H]2[C@@H]1C(=O)OC)OC(=O)C1=CC(OC)=C(OC)C(OC)=C1	Deserpidine	131-01-1	-3.35585	0
OS(O)(=O)=O.CO\N=C(/C(=O)N[C@H]1[C@H]2SCC(C[N+]3=CC=C(N)N3CCO)=C(N2C1=O)C([O-])=O)C1=CSC(N)=N1	Cefoselis sulfate	122841-12-7	-3.35222	0
CC1(C)CC(CC(C)(C)N1)OC(=O)CCCCCCCCC(=O)OC1CC(C)(C)NC(C)(C)C1	Bis(2,2,6,6-tetramethyl-4-piperidyl) sebacate	52829-07-9	-3.35152	0
CCCCCCCCSCC1=CC(CSCCCCCCCC)=C(O)C(C)=C1	2-Methyl-4,6-bis[(octylthio)methyl]phenol	110553-27-0	-3.35076	0
C[C@H](CCCC(C)(C)O)[C@H]1CC[C@H]2\C(CCC[C@]12C)=C\C=C1\C[C@@H](O)CCC1=C	Calcifediol	19356-17-3	-3.34504	0
CCCCC(CC)COC(=O)C1=CC=C(C=C1)C(=O)OCC(CC)CCCC	Bis(2-ethylhexyl) terephthalate	6422-86-2	-3.34471	1
Cl.Cl.COCC(=O)O[C@]1(CCN(C)CCCC2=NC3=C(N2)C=CC=C3)CCC2=C(C=CC(F)=C2)[C@@H]1C(C)C	Mibefradil dihydrochloride	116666-63-8	-3.34149	0
[Na+].[Na+].CCN(CC1=CC(=CC=C1)S([O-])(=O)=O)C1=CC=C(C=C1)C(=C1C=CC(C=C1)=[N+](CC)CC1=CC(=CC=C1)S([O-])(=O)=O)C1=C(C=CC=C1)S([O-])(=O)=O	FD&C Blue No. 1	3844-45-9	-3.34083	0
OC(=O)CCC([O-])=O.CO[C@@H]1COCC[C@@H]1[NH2+][C@@H]1CC[C@](C1)(C(C)C)C(=O)N1CCC2=C(C1)C=C(C=N2)C(F)(F)F	MK-812	851916-42-2	-3.33281	0
CC(O)=O.CC(O)=O.ClC1=CC=C(NC(=N)NC(=N)NCCCCCCNC(=N)NC(=N)NC2=CC=C(Cl)C=C2)C=C1	Chlorhexidine diacetate	56-95-1	-3.33179	0
CC(=O)OC[C@H]1O[C@@](COC(C)=O)(O[C@H]2O[C@H](COC(C)=O)[C@@H](OC(C)=O)[C@H](OC(C)=O)[C@H]2OC(C)=O)[C@@H](OC(C)=O)[C@@H]1OC(C)=O	Sucrose octaacetate	126-14-7	-3.32782	0
CCOP(=S)(OCC)OC1=CC2=C(C=C1)C(C)=C(Cl)C(=O)O2	Coumaphos	56-72-4	-3.32248	0
CCOC(=O)C1=C(C=CC=C1)C(C1=CC(Br)=C(O)C(Br)=C1)=C1C=C(Br)C(=O)C(Br)=C1	Tetrabromophenolphthalein ethyl ester	1176-74-5	-3.32226	0
CC[S+](C)CC.FC(F)(F)S(=O)(=O)[N-]S(=O)(=O)C(F)(F)F	Diethylmethylsulfonium bis(trifluoromethylsulfonyl)imide	792188-85-3	-3.32148	0
CCN(CC)CCSCC(=O)O[C@@H]1C[C@@](C)(C=C)[C@@H](O)[C@H](C)[C@]23CCC(=O)[C@H]2[C@@]1(C)[C@H](C)CC3	Tiamulin	55297-95-5	-3.32106	0
CC(=O)NCC1=C(I)C(C(O)=O)=C(I)C(NC(C)=O)=C1I	Iodamide	440-58-4	-3.31947	0
[Na+].[Na+].CCN(CC1=CC(=CC=C1)S([O-])(=O)=O)C1=CC=C(C=C1)C(=C1C=CC(C=C1)=[N+](CC)CC1=CC(=CC=C1)S([O-])(=O)=O)C1=C(C=C(O)C=C1)S([O-])(=O)=O	FD&C Green No. 3	2353-45-9	-3.31477	0
OC(=O)CC(O)(CC(O)=O)C(O)=O.CN(C)CCOC1=CC=C(C=C1)C(=C(\CCCl)C1=CC=CC=C1)\C1=CC=CC=C1	Toremifene citrate	89778-27-8	-3.30955	0
CCCCCC(=O)O[C@@]1(CC[C@H]2[C@@H]3CCC4=CC(=O)CC[C@]4(C)[C@H]3CC[C@]12C)C(C)=O	Hydroxyprogesterone caproate	630-56-8	-3.30948	0
ClC1=C(Cl)[C@]2(Cl)[C@@H]3[C@@H]4C[C@@H](C=C4)[C@@H]3[C@@]1(Cl)C2(Cl)Cl	Aldrin	309-00-2	-3.30909	0
ClC1=C(Cl)[C@]2(Cl)[C@@H]3[C@@H]4C[C@H](C=C4)[C@@H]3[C@@]1(Cl)C2(Cl)Cl	Isodrin	465-73-6	-3.30909	0
CCOC1=CC=C(C=C1)C(C)(C)COCC1=CC(OC2=CC=CC=C2)=CC=C1	Etofenprox	80844-07-1	-3.30729	0
CCCC(C1=CC(=C(O)C=C1C)C(C)(C)C)C1=CC(=C(O)C=C1C)C(C)(C)C	4,4'-Butane-1,1-diylbis(2-tert-butyl-5-methylphenol)	85-60-9	-3.29298	0
CCCCCCCCC1=CC=C(NC2=CC=C(CCCCCCCC)C=C2)C=C1	4,4'-Dioctyldiphenylamine	101-67-7	-3.28911	0
OS(O)(=O)=O.NCC[C@H](O)C(=O)N[C@@H]1C[C@H](N)[C@@H](O[C@H]2O[C@H](CN)CC[C@H]2N)[C@H](O)[C@H]1O[C@H]1O[C@H](CO)[C@@H](O)[C@H](N)[C@H]1O	Arbekacin sulfate	104931-87-5	-3.28763	0
Cl.COC1=CC(=CC(OC)=C1OC)C(CCCN(C)CCC1=CC(OC)=C(OC)C=C1)(C#N)C(C)C	Gallopamil hydrochloride	16662-46-7	-3.2844	0
COC1=CC=C(OC(=O)N(CC(O)=O)CC2=CC=C(OCCC3=C(C)OC(=N3)C3=CC=CC=C3)C=C2)C=C1	Muraglitazar	331741-94-7	-3.28424	0
CC(C)C1=C(C(=O)NC2=CC=CC=C2)C(=C(N1CC[C@@H](O)C[C@@H](O)CC(O)=O)C1=CC=C(F)C=C1)C1=CC=CC=C1	Atorvastatin	134523-00-5	-3.28415	0
ClC1=CC(Cl)=C(C=C1Cl)C1=C(Cl)C(Cl)=CC(Cl)=C1Cl	2,2',3,4',5,5',6-Heptachloro-1,1'-biphenyl	52663-68-0	-3.28138	0
CC(C)(OC1=CC=C(Cl)C=C1)C(=O)OCCCOC(=O)C(C)(C)OC1=CC=C(Cl)C=C1	Cholesolvin	14929-11-4	-3.27693	0
O=P(C1=CC=CC=C1)(C1=CC=CC=C1)C1=CC=CC=C1	Triphenylphosphine oxide	791-28-6	-3.26872	0
[O-][N+]1=CC=CC=C1S[Zn]SC1=CC=CC=[N+]1[O-]	Zinc pyrithione	13463-41-7	-3.26491	0
CCOP(=S)(NC(C)C)OC1=CC=CC=C1C(=O)OC(C)C	Isofenphos	25311-71-1	-3.26059	0
CCOC(=O)\C=C(/C)O[Ti](OC(C)C)(OC(C)C)O\C(C)=C\C(=O)OCC	Titanium(4+) bis[(2E)-4-oxohex-2-en-2-olate] dipropan-2-olate	27858-32-8	-3.25625	0
C[C@H](\C=C\[C@@H](O)C1CC1)[C@H]1CC[C@H]2\C(CCC[C@]12C)=C\C=C1\C[C@@H](O)C[C@H](O)C1=C	Calcipotriene	112965-21-6	-3.23073	0
CCCCCCCCCCCCCCC(CO)\N=C(\O)CCCCCCCCCCCCCC	1-Methyl-1-propylpiperidinium trifluoromethanesulfonate	NOCAS_49387	-3.22781	0
CO[C@H]1[C@@H](C[C@@H]2CN3CCC4=C(NC5=C4C=CC(OC)=C5)[C@H]3C[C@@H]2[C@@H]1C(=O)OC)OC(=O)COC1=CC=C(OC)C=C1	Mefeserpine	3735-85-1	-3.22775	0
CC1=CC(O)=C(C=C1SC1=C(C)C=C(O)C(=C1)C(C)(C)C)C(C)(C)C	4,4'-Thiobis(6-tert-butyl-m-cresol)	96-69-5	-3.22675	0
CCOP(=S)(OCC)SCSC1=CC=C(Cl)C=C1	Carbophenothion	786-19-6	-3.22666	0
CC1(C)C(C(=O)OC(C#N)C2=CC=CC(OC3=CC=CC=C3)=C2)C1(C)C	Fenpropathrin	39515-41-8	-3.22525	0
OC1=C(Br)C2=C(C=C1Br)C1(OC(=O)C3=CC=CC=C13)C1=CC(Br)=C(O)C(Br)=C1O2	2',4',5',7'-Tetrabromofluorescein	15086-94-9	-3.22437	0
CC(C)C(=O)OCC\C(SS\C(CCOC(=O)C(C)C)=C(\C)N(CC1=C(N)N=C(C)N=C1)C=O)=C(/C)N(CC1=C(N)N=C(C)N=C1)C=O	Bisibutiamine	3286-46-2	-3.22418	0
CC(O)=O.COCCOC1=NC=C2N(CC(=O)NC3=NC=C(Cl)C=C3)C(=CC2=C1)C(=O)NC1CCN(CC1)C(C)C	SAR377142	NOCAS_47385	-3.22114	0
CCC1=C(C(=O)C2=CC(I)=C(O)C(I)=C2)C2=C(O1)C=CC=C2	Benziodarone	68-90-6	-3.21776	0
[O-][N+](=O)C1=CC(=C(Cl)C(=C1NC1=C(Cl)C=C(C=N1)C(F)(F)F)[N+]([O-])=O)C(F)(F)F	Fluazinam	79622-59-6	-3.21559	0
CC(C)(C)C(=O)OCOP(=O)(COCCN1C=NC2=C1N=CN=C2N)OCOC(=O)C(C)(C)C	Adefovir dipivoxil	142340-99-6	-3.21219	0
[Na+].CC[C@H]([C@H]1CC[C@H](C)[C@@H](O1)[C@@H](C)[C@H](O)[C@H](C)C(=O)[C@H](CC)[C@H]1O[C@@]2(O[C@@]3(CC[C@](C)(O3)[C@H]3CC[C@](O)(CC)[C@H](C)O3)[C@H](O)C=C2)[C@H](C)C[C@@H]1C)C([O-])=O	Salinomycin sodium	55721-31-8	-3.20788	0
ClP(=O)(OC1=CC=CC=C1)OC1=CC=CC=C1	Diphenyl phosphorochloridate	2524-64-3	-3.20365	2
OS(O)(=O)=O.CO\N=C(/C(=O)N[C@H]1[C@H]2SCC(C[N+]3=CC=CC4=C3CCC4)=C(N2C1=O)C([O-])=O)C1=CSC(N)=N1	Cefpirome sulfate	98753-19-6	-3.19398	0
CCC(=O)O[C@H]1[C@H](C[C@H]2[C@@H]3CC[C@H]4C[C@H](OC(C)=O)[C@H](C[C@]4(C)[C@H]3CC[C@]12C)N1CCCCC1)N1CCCCC1	(2beta,3alpha,5alpha,16beta,17beta)-3-Acetoxy-2,16-di(1-piperidinyl)androstan-17-yl propionate	13522-19-5	-3.18791	0
CC1=C(CSC2=CC(C)=C(OCC(O)=O)C=C2)SC(=N1)C1=CC=C(C(F)=C1)C(F)(F)F	{4-[({2-[3-Fluoro-4-(trifluoromethyl)phenyl]-4-methyl-1,3-thiazol-5-yl}methyl)sulfanyl]-2-methylphenoxy}acetic acid	317318-84-6	-3.18731	0
CN(C)C1=CC=C(C=C1)C1(OC(=O)C2=C1C=CC(=C2)N(C)C)C1=CC=C(C=C1)N(C)C	Crystal Violet lactone	1552-42-7	-3.18452	0
CC(C)CC1=CC=C(CCC2=CC3=C(S2)N2C(C)=NN=C2C(C)N=C3C2=C(Cl)C=CC=C2)C=C1	Israpafant	117279-73-9	-3.1833	0
CCOC(=O)O[C@@]1(CC[C@H]2[C@@H]3CCC4=CC(=O)C=C[C@]4(C)[C@H]3[C@@H](O)C[C@]12C)C(=O)COC(=O)CC	Prednicarbate	73771-04-7	-3.18154	0
CCC(=O)OCC(=O)[C@@]1(OC(=O)CC)[C@@H](C)C[C@H]2[C@@H]3CCC4=CC(=O)C=C[C@]4(C)[C@@]3(Cl)[C@@H](O)C[C@]12C	Beclazone	5534-09-8	-3.17623	0
C[C@@H](O[C@H]1OCCN(CC2=NC(=O)N=N2)[C@H]1C1CCC(F)CC1)C1=CC(=CC(=C1)C(F)(F)F)C(F)(F)F	Aprepitant	170729-80-3	-3.16834	0
CC(=O)O[Sn](C1=CC=CC=C1)(C1=CC=CC=C1)C1=CC=CC=C1	Triphenyltin acetate	900-95-8	-3.16207	0
CC(C)(C)CC(C)(C)C1=CC=C(O)C(CC2=CC=C(Cl)C=C2Cl)=C1	Clofoctol	37693-01-9	-3.15743	0
OC1=C(I)C=C(I)C=C1I	2,4,6-Triiodophenol	609-23-4	-3.15608	0
COC1=CC(=CC(OC)=C1O)[C@H]1[C@@H]2C(COC2=O)C(O[C@@H]2O[C@@H]3CO[C@@H](C)O[C@H]3[C@H](O)[C@H]2O)C2=CC3=C(OCO3)C=C12	Etoposide	33419-42-0	-3.15595	0
ClC1=CC(Cl)=C(C=C1)C(CN1C=CN=C1)OCC1=CC=C(SC2=CC=CC=C2)C=C1	Fenticonazole	72479-26-6	-3.14747	0
[Na+].[Na+].[Na+].[Na+].OCCN(CCO)C1=NC(NC2=CC=C(\C=C\C3=CC=C(NC4=NC(NC5=CC=C(C=C5)S([O-])(=O)=O)=NC(=N4)N(CCO)CCO)C=C3S([O-])(=O)=O)C(=C2)S([O-])(=O)=O)=NC(NC2=CC=C(C=C2)S([O-])(=O)=O)=N1	C.I. Fluorescent Brightener 220	16470-24-9	-3.13717	0
[Cl-].CCNC1=CC2=[O+]C3=C(C=C(C)C(NCC)=C3)C(=C2C=C1C)C1=C(C=CC=C1)C(=O)OCC	Rhodamine 6G	989-38-8	-3.13627	0
CS(O)(=O)=O.N[C@H]1[C@@H]2CN(C[C@H]12)C1=C(F)C=C2C(=O)C(=CN(C3=CC=C(F)C=C3F)C2=N1)C(O)=O	Trovafloxacin mesylate	147059-75-4	-3.13453	0
C[C@]12CC[C@H]3[C@@H](CCC4=CC(=O)CC[C@]34C)[C@@H]1CC[C@@H]2OC(=O)CCC1=CC=CC=C1	Testosterone 17-phenylpropionate	1255-49-8	-3.13032	0
CCC1=C(N(N=C1C(=O)NN1CCCCC1)C1=CC=C(Cl)C=C1Cl)C1=CC=C(Br)C=C1	Surinabant	288104-79-0	-3.12932	0
CCCC[N+](C)(CCCC)CCCC.FC(F)(F)S(=O)(=O)[N-]S(=O)(=O)C(F)(F)F	Tributylmethylammonium bis(trifluoromethylsulfonyl)imde	405514-94-5	-3.12871	0
[Na+].[Na+].CCOC1=CC=C(C=C1)N=NC1=CC=C(C=CC2=CC=C(C=C2S([O-])(=O)=O)N=NC2=CC=C(OCC)C=C2)C(=C1)S([O-])(=O)=O	C.I. Direct Yellow 12	2870-32-8	-3.12167	0
CC(=O)[C@H]1CC[C@H]2[C@@H]3CC[C@H]4C[C@](C)(O)CC[C@]4(C)[C@H]3CC[C@]12C	Ganaxolone	38398-32-2	-3.12045	0
FC(F)(F)S(=O)(=O)[N-]S(=O)(=O)C(F)(F)F.CCCCCCCCCCCCCCCCN1C=C[N+](C)=C1	1-Hexadecyl-3-methylimidazolium bis(trifluoromethylsulfonyl)imide	404001-50-9	-3.11711	0
CCCC(=O)O[C@@]1(CC[C@H]2[C@@H]3CCC4=CC(=O)CC[C@]4(C)[C@H]3[C@@H](O)C[C@]12C)C(=O)COC(=O)CC	Hydrocortisone buteprate	72590-77-3	-3.11597	0
CC(=O)OCC(=O)[C@H]1CC[C@H]2[C@@H]3CC[C@H]4C[C@H](O)CC[C@]4(C)[C@H]3C(=O)C[C@]12C	Alfadolone acetate	23930-37-2	-3.11532	0
CCOC(=O)C1=CN2N=C(OP(=S)(OCC)OCC)C=C2N=C1C	Pyrazophos	13457-18-6	-3.11043	0
CCC(C)(OC1=CC=C(C=C1)C1(CCCCC1)C1=CC=C(OC(C)(CC)C(O)=O)C=C1)C(O)=O	Clinofibrate	30299-08-2	-3.10952	0
C[C@@H]1C[C@H]2C3C[C@H](F)C4=CC(=O)C=CC4(C)[C@@]3(F)[C@@H](O)CC2(C)[C@@]1(O)C(=O)COC(=O)C(C)(C)C	Flumethasone pivalate	2002-29-1	-3.10941	0
C[C@]12CC[C@H]3[C@@H](CCC4=CC(=O)CC[C@H]34)[C@@H]1CC[C@@H]2OC(=O)CCC1=CC=CC=C1	Nandrolone phenpropionate	62-90-8	-3.10018	0
CCN1N=C(CC2=CC=CC=C2)C=C1C1CCN(C[C@H]2C[C@@H](C[C@@H]2C2=CC=CC(F)=C2)N(C)[C@H](C(C)C)C(O)=O)CC1	MK-578	313994-79-5	-3.09225	0
CCOC(=O)O[C@@]1(CC[C@H]2[C@@H]3CCC4=CC(=O)C=C[C@]4(C)[C@H]3[C@@H](O)C[C@]12C)C(=O)OCCl	Loteprednol etabonate	82034-46-6	-3.09122	0
COC1=CC=C(C=C1OC)S(=O)(=O)N1[C@H](C(=O)N2CCC[C@@H]2C(N)=O)[C@@](O)(C2=C1C=CC(Cl)=C2)C1=CC=CC=C1Cl	Relcovaptan	150375-75-0	-3.08976	0
CC(O)[C@H]1CC[C@H]2[C@@H]3CC[C@@H]4C[C@@H](O)CC[C@]4(C)[C@H]3CC[C@]12C	Pregnandiol	80-92-2	-3.08621	0
FC1=CC=CC(F)=C1C(=O)NC(=O)NC1=CC(OC2=NC=C(C=C2Cl)C(F)(F)F)=C(Cl)C=C1	Fluazuron	86811-58-7	-3.0858	0
C1CNCCN1.C[C@H](CCC(O)=O)[C@H]1CC[C@H]2[C@@H]3[C@H](O)C[C@@H]4C[C@H](O)CC[C@]4(C)[C@H]3C[C@H](O)[C@]12C	Cholic acid piperazine (1:1)	6266-73-5	-3.08562	0
CCCCCCCCOC(=O)CCCCCCCCC(=O)OCCCCCCCC	Dioctyl succinate	2432-87-3	-3.08159	1
OC(=O)CC(O)(CC(O)=O)C(O)=O.CCN(CC)CCOCCOC(=O)C(CC)(CC)C1=CC=CC=C1	Oxeladin citrate	52432-72-1	-3.07836	0
CS(O)(=O)=O.CS(O)(=O)=O.FC1=CC=C(C=C1)C(N1CCN(CC1)C1=NC(NCC=C)=NC(NCC=C)=N1)C1=CC=C(F)C=C1	Almitrine dimethanesulfonate	29608-49-9	-3.07633	0
CC(=O)OC1=CC=C(C=C1)C1(OC2=C(NC1=O)C=CC=C2)C1=CC=C(OC(C)=O)C=C1	Bisoxatin acetate	14008-48-1	-3.07608	0
OC1=C(Br)C(Br)=C(Br)C(Br)=C1Br	Pentabromophenol	608-71-9	-3.07326	0
CCOP(=S)(OCC)SCSC(C)(C)C	Terbufos	13071-79-9	-3.06983	0
OC1(CCN(CCCC(C2=CC=C(F)C=C2)C2=CC=C(F)C=C2)CC1)C1=CC=C(Cl)C(=C1)C(F)(F)F	Penfluridol	26864-56-2	-3.0688	0
[Na+].[Na+].NC1=CC(N)=C(C=C1)\N=N\C1=CC=C(C=C1)C1=CC=C(C=C1)\N=N\C1=C(C=C2C=C(C(\N=N\C3=CC=CC=C3)=C(O)C2=C1N)S([O-])(=O)=O)S([O-])(=O)=O	C.I. Direct Black 38	1937-37-7	-3.06742	0
OC(=O)C(F)(F)C(F)(F)C(F)(F)C(F)(F)C(F)(F)C(F)(F)C(F)(F)C(F)(F)C(F)(F)C(F)(F)F	Perfluoroundecanoic acid	2058-94-8	-3.06652	0
COC1=CC(=CC(OC)=C1OC)[C@H]1[C@@H]2[C@H](COC2=O)[C@@H](O)C2=CC3=C(OCO3)C=C12	Podofilox	518-28-5	-3.05022	0
Cl.Cl.Cl.O[C@@H](COC1=CC=CC2=C1C=CC=N2)CN1CCN(CC1)[C@@H]1C2=C(C=CC=C2)[C@@H]2[C@H](C3=C1C=CC=C3)C2(F)F	LY335979 trihydrochloride	167465-36-3	-3.0486	0
CCN(CCC#N)C1=CC=C(C=C1)N=NC1=C(Cl)C=C(C=C1Cl)[N+]([O-])=O	C.I. Disperse Orange 37	13301-61-6	-3.04843	1
O=C(CN1CCN(CC2=CC=C3OCOC3=C2)CC1)N1C2=CC=CC=C2SC2=CC=CC=C12	Fenoverine	37561-27-6	-3.04355	0
CN=C1C=CC(C=C1)=C(C1=CC=C(C=C1)N(C)C)C1=CC=C(C=C1)N(C)C	Methyl Violet	8004-87-3	-3.04337	0
CCC(C)N1N=CN(C1=O)C1=CC=C(C=C1)N1CCN(CC1)C1=CC=C(OC[C@H]2CO[C@@](CN3C=NC=N3)(O2)C2=C(Cl)C=C(Cl)C=C2)C=C1	Itraconazole	84625-61-6	-3.03863	0
C[C@H](CCCC(C)(C)O)[C@H]1CC[C@H]2\C(CCC[C@]12C)=C\C=C1\C[C@@H](O)C[C@H](O)C1=C	Calcitriol	32222-06-3	-3.03221	0
CC(C)OC(=O)C1=C(C)NC(N)=C(C1C1=CC(=CC=C1)[N+]([O-])=O)C(=O)OC1CN(C1)C(C1=CC=CC=C1)C1=CC=CC=C1	Azelnidipine	123524-52-7	-3.0293	0
CCCCOCCOP(=O)(OCCOCCCC)OCCOCCCC	Tris(2-butoxyethyl) phosphate	78-51-3	-3.0289	0
O.CS(O)(=O)=O.C[C@H]1NCC2=C1C=CC(=C2)C1=CC=C2C(=O)C(=CN(C3CC3)C2=C1OC(F)F)C(O)=O	Garenoxacin mesylate hydrate	223652-90-2	-3.02773	0
CCCCC\C=C/C\C=C/CCCCCCCC(=O)NC(C)C1=CC=CC=C1	Melinamide	14417-88-0	-3.02739	1
S(SC1=NC2=C(S1)C=CC=C2)C1=NC2=C(S1)C=CC=C2	2,2'-Dithiobisbenzothiazole	120-78-5	-3.02474	0
C\C(N1C=CN=C1)=C(\OCCOC1=CC=C(Cl)C=C1)C1=C(Cl)C=C(Cl)C=C1	Omoconazole	74512-12-2	-3.02219	0
COC(=O)N[C@H](C(=O)N[C@@H](CC1=CC=CC=C1)[C@@H](O)CN(CC1=CC=C(C=C1)C1=NC=CC=C1)NC(=O)[C@@H](NC(=O)OC)C(C)(C)C)C(C)(C)C	Atazanavir	198904-31-3	-3.02172	0
OC(=O)CC(O)(CC(O)=O)C(O)=O.CC\C(=C(/C1=CC=CC=C1)C1=CC=C(OCCN(C)C)C=C1)C1=CC=CC=C1	Tamoxifen citrate	54965-24-1	-3.02105	0
CC(C)C1=C(O)C(O)=C(C=O)C2=C(O)C(=C(C)C=C12)C1=C(O)C2=C(C=O)C(O)=C(O)C(C(C)C)=C2C=C1C	Gossypol	303-45-7	-3.01881	0
C[N+](C)(C)CCO.FC(F)(F)S(=O)(=O)[N-]S(=O)(=O)C(F)(F)F	Choline bis(trifluoromethylsulfonyl)imde	827027-25-8	-3.00996	0
OP(O)(O)=O.OP(O)(O)=O.CCN(CC)CCCC(C)NC1=C2C=CC(Cl)=CC2=NC=C1	Chloroquine bis(phosphate)	50-63-5	-3.0061	0
NC(=N)NCCCC[C@@H]1NC(=O)CCSSC[C@H](NC(=O)[C@@H]2CCCN2C(=O)[C@H](CC2=CNC3=C2C=CC=C3)NC(=O)[C@H](CC(O)=O)NC(=O)CNC1=O)C(N)=O	Eptifibatide	188627-80-7	-3.00506	0
CC(=C)C(=O)OCCC[Si](Cl)(Cl)Cl	3-(Trichlorosilyl)propyl methacrylate	7351-61-3	-3.00462	0
COC1=CC=CC=C1OC1=C(NS(=O)(=O)C2=CC=C(C=C2)C(C)(C)C)N=C(N=C1OCCO)C1=NC=CC=N1	Bosentan	147536-97-8	-3.00249	0
C[C@@H]1O[C@@H](O[C@H]2CC[C@]3(C)[C@H]4CC[C@]5(C)[C@H](CC[C@]5(O)[C@@H]4CCC3=C2)C2=COC(=O)C=C2)[C@H](O)[C@H](O)[C@H]1O	Proscillaridin	466-06-8	-3.00244	0
CC(C)(C)C1=CC=C(C=C1)C(=O)CCCN1CCC(CC1)OC(C1=CC=CC=C1)C1=CC=CC=C1	Ebastine	90729-43-4	-3.00235	0
O(P(OC1=CC=CC=C1)OC1=CC=CC=C1)C1=CC=CC=C1	Triphenyl phosphite	101-02-0	-2.99739	0
CC(=O)OC1=CC=C(C=C1)C1(C(=O)NC2=CC=CC=C12)C1=CC=C(OC(C)=O)C=C1	Oxyphenisatin acetate	115-33-3	-2.9949	0
Cl.CCC1=C2CN3C(=CC4=C(COC(=O)[C@]4(O)CC)C3=O)C2=NC2=CC=C(OC(=O)N3CCC(CC3)N3CCCCC3)C=C12	Irinotecan hydrochloride	100286-90-6	-2.99483	0
OS(O)(=O)=O.CN[C@@H]1[C@@H](O)[C@@H](O[C@H]2[C@@H](C[C@H](N)[C@@H](O[C@H]3O[C@H](CN)[C@@H](O)[C@H](O)[C@H]3O)[C@@H]2O)NC(=O)C(O)CN)OC[C@]1(C)O	Isepamicin sulfate	67814-76-0	-2.99301	0
COP(=S)(OC)OC1=CC=C(C=C1)S(=O)(=O)N(C)C	Famphur	52-85-7	-2.99083	0
[Zn++].CCCCN(CCCC)C([S-])=S.CCCCN(CCCC)C([S-])=S	Zinc dibutyldithiocarbamate	136-23-2	-2.98901	0
ClC1=CC=C(C=C1)C(C1=CC=CC=C1Cl)C(Cl)(Cl)Cl	o,p'-DDT	789-02-6	-2.98734	0
CC1(C)O[C@@H]2C[C@H]3[C@@H]4C[C@H](F)C5=CC(=O)CC[C@]5(C)[C@H]4[C@@H](O)C[C@]3(C)[C@@]2(O1)C(=O)CO	Flurandrenolide	1524-88-5	-2.98309	0
CCCCCCCCCCOC(=O)C1=C(C=CC=C1)C(=O)OCCCCCCCC	Octyl decyl phthalate	119-07-3	-2.98291	0
BrCC(Br)COP(=O)(OCC(Br)CBr)OCC(Br)CBr	Tris(2,3-dibromopropyl) phosphate	126-72-7	-2.98166	0
OC(=O)CN(CC(O)=O)CC1=CC2=C(OC3=CC(=O)C(CN(CC(O)=O)CC(O)=O)=CC3C22OC(=O)C3=CC=CC=C23)C=C1O	Oftasceine	1461-15-0	-2.97527	0
CC(=O)[CH-]\C(C)=[O+]/[Fe](\[O+]=C(\C)[CH-]C(C)=O)\[O+]=C(\C)[CH-]C(C)=O	Iron(III) acetylacetonate	14024-18-1	-2.97516	0
CCCCCCCCCOC(=O)C1=C(C=CC=C1)C(=O)OCCCCCCCCC	Dinonyl phthalate	84-76-4	-2.97448	0
CS(O)(=O)=O.CC(=O)N(O)CCCCCNC(=O)CCC(=O)N(O)CCCCCNC(=O)CCC(=O)N(O)CCCCCN	Deferoxamine mesylate	138-14-7	-2.97302	0
[Na+].[Na+].CC1(C)[C@H](CC[C@@]2(C)[C@H]1CC[C@]1(C)[C@@H]2C(=O)C=C2[C@@H]3C[C@](C)(CC[C@]3(C)CC[C@@]12C)C([O-])=O)OC(=O)CCC([O-])=O	Carbenoxolone sodium	7421-40-1	-2.97045	0
C[C@]12CC[C@H]3[C@@H](CCC4=CC(O)=CC=C34)[C@@H]1CC[C@@H]2OC(=O)CCC1CCCC1	Estradiol cypionate	313-06-4	-2.96981	0
CCCCC(CC)COP(O)(=O)OCC(CC)CCCC	Bis(2-ethylhexyl) phosphate	298-07-7	-2.96895	1
CC\C(C)=N\O[Si](C)(O\N=C(/C)CC)O\N=C(/C)CC	2-Butanone, O,O',O''-(methylsilylidyne)trioxime	22984-54-9	-2.96711	0
CC1=C2O[Hg]C2=C(C=C1)[N+]([O-])=O	Nitromersol	133-58-4	-2.96609	0
OC(=O)\C=C/C(O)=O.OC(=O)\C=C/C(O)=O.C(CNC1=NC2=CC=CC=C2S1)COC1=CC(CN2CCCCC2)=CC=C1	Zolantidine dimaleate	104076-39-3	-2.96531	0
[Na+].CCC(=O)OC(OP(=O)(CCCCC1=CC=CC=C1)CC(=O)N1C[C@@H](C[C@H]1C([O-])=O)C1CCCCC1)C(C)C	Fosinopril sodium	88889-14-9	-2.96186	0
OC(C(O)C(O)=O)C(O)=O.CCOC(=O)C1=C[C@@H](OC(CC)CC)[C@H](NC(C)=O)[C@@H](N)C1	Oseltamivir tartrate	NOCAS_45954	-2.9602	1
ClCC(CCl)OP(=O)(OC(CCl)CCl)OC(CCl)CCl	TDCPP	13674-87-8	-2.95796	0
CCCSP(=S)(OCC)OC1=C(Cl)C=C(Cl)C=C1	Prothiofos	34643-46-4	-2.95734	0
BrCC(Br)(Br)Br	1,1,1,2-Tetrabromoethane	630-16-0	-2.95575	0
CS(O)(=O)=O.CN1CCN(CC2=CC=C(C=C2)C(=O)NC2=CC(NC3=NC=CC(=N3)C3=CC=CN=C3)=C(C)C=C2)CC1	Imatinib mesylate	220127-57-1	-2.95445	0
O=C1C(CCS(=O)C2=CC=CC=C2)C(=O)N(N1C1=CC=CC=C1)C1=CC=CC=C1	Sulfinpyrazone	57-96-5	-2.95434	0
CC(=O)OCC(=O)[C@@]12N=C(C)O[C@@H]1C[C@H]1[C@@H]3CCC4=CC(=O)C=C[C@]4(C)[C@H]3[C@@H](O)C[C@]21C	Deflazacort	14484-47-0	-2.95346	0
CCCCCCCCCCCCCCCCCCCCCC(=O)NC1=NC(=O)N(C=C1)[C@@H]1O[C@H](CO)[C@@H](O)[C@@H]1O	Enocitabine	55726-47-1	-2.94823	0
CC1=C(Cl)C(=O)OC2=CC(OP(=O)(OCCCl)OCCCl)=CC=C12	Haloxon	321-55-1	-2.94646	0
CCOP(=O)(OCC)OC(=CCl)C1=C(Cl)C=C(Cl)C=C1	Chlorfenvinphos	470-90-6	-2.94609	1
CCOC(=O)C1=CC(=O)C2=C(OCC(COC3=C4C(=O)C=C(OC4=CC=C3)C(=O)OCC)OC(=O)[C@@H](N)CCCCN)C=CC=C2O1	Cromoglicate lisetil	110816-79-0	-2.94062	0
COC1=CC=C(C=C1)C(Cl)=C(C1=CC=C(OC)C=C1)C1=CC=C(OC)C=C1	Chlorotrianisene	569-57-3	-2.9294	0
CCCCNC1=CC=C(C=C1)C(=O)OCCOCCOCCOCCOCCOCCOCCOCCOCCOC	Benzonatate	104-31-4	-2.9291	0
[Na+].CCN(CC)C1=CC=C(C=C1)C(=C1C=CC(C=C1)=[N+](CC)CC)C1=CC=C(C=C1S([O-])(=O)=O)S([O-])(=O)=O	Sulfan blue	129-17-9	-2.92805	0
COP(=O)(OC)SCN1C(=O)OC2=CC(Cl)=CN=C12	Azamethiphos	35575-96-3	-2.92724	0
Cl.COC(=O)C1=C(C)NC(C)=C([C@@H]1C1=CC=CC(=C1)[N+]([O-])=O)C(=O)O[C@@H]1CCCN(CC2=CC=CC=C2)C1	rac Benidipine hydrochloride	91599-74-5	-2.92557	0
BrC(Br)C(Br)Br	1,1,2,2-Tetrabromoethane	79-27-6	-2.92499	0
C[C@H](CC[C@@H](O)C(C)(C)O)[C@H]1CC[C@H]2\C(CCC[C@]12C)=C\C=C1\C[C@@H](O)CCC1=C	24R,25-Dihydroxyvitamin D3	55721-11-4	-2.92305	0
Cl.CCCCCCCCCCCCCCCC(=O)O[C@@H]1[C@@H](O)[C@@H](O)[C@H](O[C@@H]1SC)[C@H](NC(=O)[C@@H]1C[C@@H](CCC)CN1C)[C@H](C)Cl	Clindamycin palmitate hydrochloride	25507-04-4	-2.91879	0
CC(C)[C@H](NC(=O)N(C)CC1=CSC(=N1)C(C)C)C(=O)N[C@H](C[C@H](O)[C@H](CC1=CC=CC=C1)NC(=O)OCC1=CN=CS1)CC1=CC=CC=C1	Ritonavir	155213-67-5	-2.91216	0
OC1=CC=C(C=C1)C1=C(C(=O)C2=CC=C(OCCN3CCCCC3)C=C2)C2=CC=C(O)C=C2S1	Raloxifene	84449-90-1	-2.91099	0
O.O.O.O.O.CC(C)(O\N=C(/C(=O)N[C@H]1[C@H]2SCC(C[N+]3=CC=CC=C3)=C(N2C1=O)C([O-])=O)C1=CSC(N)=N1)C(O)=O	Ceftazidime pentahydrate	78439-06-2	-2.90739	0
OC(=O)CC(O)(CC(O)=O)C(O)=O.CCC(C(=O)OCCOCCN(CC)CC)C1=CC=CC=C1	Butamirate citrate	18109-81-4	-2.90638	0
C[C@H]1O[C@@H](O[C@@H]2C[C@@H]3O[C@@](O)(C[C@H](O)[C@H]3C(O)=O)C[C@@H](O)C[C@H]3O[C@@H]3\C=C\C(=O)O[C@H](C)C\C=C\C=C\C=C\C=C\2)[C@@H](O)[C@@H](N)[C@@H]1O	Natamycin	7681-93-8	-2.90598	0
OS(=O)(=O)C1=CC=C2C=CC=CC2=C1.CCC(=O)O[C@](CC1=CC=CC=C1)([C@@H](C)CN(C)C)C1=CC=CC=C1	Levopropoxyphene napsylate	5714-90-9	-2.90339	0
C[C@H]1C[C@H]2[C@@H]3CC[C@](OC(C)=O)(C(C)=O)[C@@]3(C)CC[C@@H]2[C@@]2(C)CCC(=O)C=C12	Medroxyprogesterone acetate	71-58-9	-2.89917	0
FC(C(F)(F)F)C(F)(F)OC1=CC(Cl)=C(NC(=O)NC(=O)C2=C(F)C=CC=C2F)C=C1Cl	Lufenuron	103055-07-8	-2.89658	0
CNC[C@H](O)[C@@H](O)[C@@H](O)[C@H](O)CO.CC1=C(C=CC=C1NC1=NC=CC=C1C(O)=O)C(F)(F)F	Flunixin meglumine	42461-84-7	-2.88709	1
CC[S+](CC)CC.FC(F)(F)S(=O)(=O)[N-]S(=O)(=O)C(F)(F)F	Triethylsulfonium bis(trifluoromethanesulfonyl)imide	321746-49-0	-2.87965	0
COC(=O)CCC1=C2NC(\C=C3/N=C(/C=C4\N\C(=C/C5=N/C(=C\2)/C(CCC(O)=O)=C5C)[C@]2(C)[C@H](C(=O)OC)C(=CC=C42)C(=O)OC)C(C)=C3C=C)=C1C	Verteporfin	NO_CAS	-2.87766	0
Cl.CN(C)C(=O)C1(CCN(CCC2(CN(CCO2)C(=O)C2=CC=CC=C2)C2=CC=C(Cl)C(Cl)=C2)CC1)N1CCCCC1	SSR241586	NOCAS_47353	-2.87255	0
ClC1=CC=C(C=C1)C(C1=CC=C(Cl)C=C1)C(Cl)(Cl)Cl	p,p'-DDT	50-29-3	-2.87142	0
CN(C)C1=CC=C(C=C1)C(C1=CC=CC=C1)C1=CC=C(C=C1)N(C)C	Leucomalachite green	129-73-7	-2.86958	0
CC[C@@H]([C@H](C)O)N1N=CN(C1=O)C1=CC=C(C=C1)N1CCN(CC1)C1=CC=C(OCC2CO[C@](CN3C=NC=N3)(C2)C2=C(F)C=C(F)C=C2)C=C1	Posaconazole	171228-49-2	-2.86826	0
CCOP(=O)(OCC)OP(=O)(OCC)OCC	Tetraethyl pyrophosphate	107-49-3	-2.86598	0
CN(C)C(=O)NC1(CCN(CCC[C@]2(CCCN(C2)C(=O)C2=CC=CC=C2)C2=CC(Cl)=C(Cl)C=C2)CC1)C1=CC=CC=C1	SSR146977	264618-44-2	-2.86081	0
CCC1=CC(CC2=C(O)C(=CC(CC)=C2)C(C)(C)C)=C(O)C(=C1)C(C)(C)C	2,2'-Methylenebis(ethyl-6-tert-butylphenol)	88-24-4	-2.85697	0
CC(=O)[CH-]\C(C)=[O+]/[Cr](\[O+]=C(\C)[CH-]C(C)=O)\[O+]=C(\C)[CH-]C(C)=O	Chromium(III) acetylacetonate	21679-31-2	-2.85331	0
CC1(C)O[C@@H]2C[C@H]3[C@@H]4C[C@H](F)C5=CC(=O)C=C[C@]5(C)[C@H]4[C@@H](O)C[C@]3(C)[C@@]2(O1)C(=O)CO	Flunisolide	3385-03-3	-2.84811	0
CSCC[C@H](NC(=O)[C@H](CC1=CNC2=C1C=CC=C2)NC(=O)CCNC(=O)OC(C)(C)C)C(=O)N[C@@H](CC(O)=O)C(=O)N[C@@H](CC1=CC=CC=C1)C(N)=O	Pentagastrin	5534-95-2	-2.84637	0
CC1=CC=C(C=C1)S(O)(=O)=O.NC1CCN(C1)C1=NC2=C(C=C1F)C(=O)C(=CN2C1=CC=C(F)C=C1F)C(O)=O	Tosufloxacin toluenesulfonic acid	115964-29-9	-2.84222	0
CCC(C)(C)C(=O)O[C@H]1C[C@@H](C)C=C2C=C[C@H](C)[C@H](CC[C@@H]3C[C@@H](O)CC(=O)O3)[C@@H]12	Simvastatin	79902-63-9	-2.842	0
CC(=O)O[C@H]1CC[C@]2(C)[C@H]3CC[C@@]4(C)[C@@H](CC[C@@H]4C(C)=O)[C@@H]3CC=C2C1	3beta-Acetoxy-5-pregnene-20-one	1778-02-5	-2.84148	0
O[C@H]([C@@H](O)C(O)=O)C(O)=O.C[C@H](CN1CCOCC1)C(C(=O)N1CCCC1)(C1=CC=CC=C1)C1=CC=CC=C1	Dextromoramide tartrate	2922-44-3	-2.83688	0
OC1=C(I)C=C(C=C1I)[N+]([O-])=O	2,6-Diiodo-4-nitrophenol	305-85-1	-2.83414	0
OC(=O)\C=C/C(O)=O.COC[C@@H](N1CCN(C[C@H]1C)C1(C)CCN(CC1)C(=O)C1=C(C)N=CN=C1C)C1=CC=C(C=C1)C(F)(F)F	Vicriviroc maleate	599179-03-0	-2.82992	0
Cl.CCCCN1C(=O)[C@H](NC(=O)C11CCN(CC2=CC=C(OC3=CC=C(C=C3)C(O)=O)C=C2)CC1)[C@H](O)C1CCCCC1	Aplaviroc hydrochloride	461023-63-2	-2.82479	0
CNCC(=O)N[C@@H](CCCNC(N)=N)C(=O)N[C@@H](C(C)C)C(=O)N[C@@H](CC1=CC=C(O)C=C1)C(=O)N[C@@H](C(C)C)C(=O)N[C@@H](CC1=CNC=N1)C(=O)N1CCC[C@H]1C(=O)N[C@@H](C)C(O)=O	Saralasin	34273-10-4	-2.82468	0
CCCCC(CC)C(=O)OCCOCCOCCOCCOC(=O)C(CC)CCCC	Tetraethylene glycol di(2-ethylhexanoate)	18268-70-7	-2.82373	1
OS(O)(=O)=O.CO\N=C(\C(=O)N[C@H]1[C@H]2SCC(C[N+]3=C4C=CC=NN4C=C3)=C(N2C1=O)C([O-])=O)C1=NSC(N)=N1	Cefquinome sulfate	118443-89-3	-2.82208	0
FC(F)(F)S(=O)(=O)[N-]S(=O)(=O)C(F)(F)F.CCCCCCCCCCCCCCN1C=C[N+](C)=C1	1-Methyl-3-tetradecylimidazolium bis(trifluoromethylsulfonyl)imide	404001-49-6	-2.8217	0
BrC1=CC(Br)=C(OC2=CC(Br)=C(Br)C=C2Br)C=C1Br	2,2',4,4',5,5'-Hexabromodiphenyl ether	68631-49-2	-2.8069	0
ClC1=CC(Cl)=C(OC2=CC=C(OC3=NC=C(Cl)C=C3Cl)C=C2)N=C1	1,4-Bis[2-(3,5-dichloropyridyloxy)]benzene	76150-91-9	-2.8054	0
ONC(=O)C1(CCCC1)N(CCC(O)=O)S(=O)(=O)C1=CC=C(OC2=CC=C(F)C=C2)C=C1	CP-471358	NOCAS_47265	-2.79282	0
CCOC(=O)C(SP(=S)(OC)OC)C1=CC=CC=C1	Phenthoate	2597-03-7	-2.79256	0
[Na+].C[C@@H]1[C@H](O)CC[C@@]2(C)[C@H]1CC[C@@]1(C)[C@H]2[C@H](O)C[C@H]2\C([C@H](C[C@]12C)OC(C)=O)=C(/CCC=C(C)C)C([O-])=O	Fusidate sodium	751-94-0	-2.78816	0
OC(=O)\C=C/C(O)=O.COC1=CC(C=CC(=O)N2CCN(CC(=O)N3CCCC3)CC2)=CC(OC)=C1OC	Cinepazide maleate	26328-04-1	-2.78662	0
[Cr+3].[O-]C(=O)C1=NC=CC=C1.[O-]C(=O)C1=NC=CC=C1.[O-]C(=O)C1=NC=CC=C1	Chromium picolinate	14639-25-9	-2.78586	0
COC1=NN(CSP(=S)(OC)OC)C(=O)S1	Methidathion	950-37-8	-2.78257	0
COP(=S)(OC1=CC(Cl)=C(Br)C=C1Cl)C1=CC=CC=C1	Leptophos	21609-90-5	-2.78238	0
OC1=C(Br)C2=C(C=C1)C1(OC(=O)C3=CC=CC=C13)C1=C(O2)C(Br)=C(O)C=C1	4',5'-Dibromofluorescein	596-03-2	-2.77884	0
[Cl-].CCN(CC)C1=CC=C(N=NC2=CC=C(C=C2)S(=O)(=O)N(C)C)C(=C1)S(=O)(=O)NCC[N+]1=CC=CC=C1	1-[2-({[5-Diethylamino)-2-{[4-(dimethylsulfamoyl)phenyl]diazenyl}phenyl]sulfonyl}amino)ethyl]pyridinium chloride	38051-02-4	-2.77545	0
CC[C@]12CC(=C)[C@H]3[C@@H](CCC4=CCCC[C@H]34)[C@@H]1CC[C@@]2(O)C#C	Desogestrel	54024-22-5	-2.77261	0
CCCCNC1=CC=C(NCCCC)C2=C1C(=O)C1=C(C=CC=C1)C2=O	1,4-Bis(butylamino)anthracene-9,10-dione	17354-14-2	-2.76991	0
CC1=CC=C(C=C1)N1N=C(C=C1NC(=O)NC1=CC=C(OCCN2CCOCC2)C2=C1C=CC=C2)C(C)(C)C	Doramapimod	285983-48-4	-2.76729	0
Cl.OC1=CC=C(C=C1)C1=C(C(=O)C2=CC=C(OCCN3CCCCC3)C=C2)C2=CC=C(O)C=C2S1	Raloxifene hydrochloride	82640-04-8	-2.76658	0
CC(C)[C@]1(CCC2=CC=C(N)C=C2)CC(O)=C(SC2=CC(C)=C(CO)C=C2C(C)(C)C)C(=O)O1	CI-1029	207736-05-8	-2.76657	0
CC(=O)[C@H]1CC[C@H]2[C@@H]3CC[C@H]4C[C@H](O)CC[C@]4(C)[C@H]3C(=O)C[C@]12C	Alphaxalone	23930-19-0	-2.76347	0
COC(=O)[C@@]1(C)[C@H](C)C[C@H]2[C@@H]3CCC4=CC(=O)C=C[C@]4(C)[C@H]3[C@@H](O)C[C@]12C	Rimexolone	49697-38-3	-2.75998	0
COC1=CC2=C3C=C1OC1=C4OCOC4=CC4=C1[C@H](CC1=CC=C(OC5=C(OC)C=CC(C[C@H]3N(C)CC2)=C5)C=C1)N(C)CC4	Cepharanthine	481-49-2	-2.75798	0
CC1=CC=C(C=C1)S(O)(=O)=O.CNC(=O)C1=CC(OC2=CC=C(NC(=O)NC3=CC=C(Cl)C(=C3)C(F)(F)F)C=C2)=CC=N1	Sorafenib tosylate	475207-59-1	-2.75589	0
COC1=C(C=C(C=C1)C1=CC=C2C=C(C=CC2=C1)C(O)=O)C12CC3CC(CC(C3)C1)C2	Adapalene	106685-40-9	-2.75273	0
CCOC(=O)N(C)C(=O)CSP(=S)(OCC)OCC	Mecarbam	2595-54-2	-2.75076	0
Cl.COC1=CC=C(CCN(C)CCCC(C#N)(C(C)C)C2=CC=C(OC)C(OC)=C2)C=C1OC	Verapamil hydrochloride	152-11-4	-2.73851	0
[Na+].CC[C@]1(CC[C@@H](O1)[C@]1(C)CC[C@]2(C[C@H](O)[C@@H](C)[C@H](O2)[C@@H](C)[C@@H](OC)[C@H](C)C([O-])=O)O1)[C@@H]1O[C@H](C[C@@H]1C)[C@H]1O[C@@](O)(CO)[C@H](C)C[C@@H]1C	Monensin sodium	22373-78-0	-2.73464	0
COCCOC[C@H](CC1(CCCC1)C(=O)N[C@H]1CC[C@H](CC1)C(O)=O)C(=O)OC1=CC2=C(CCC2)C=C1	Candoxatril	123122-55-4	-2.73373	0
CC(=O)O[C@@]1(CC[C@H]2[C@@H]3C=C(Cl)C4=CC(=O)CC[C@]4(C)[C@H]3CC[C@]12C)C(C)=O	Chlormadinone acetate	302-22-7	-2.73358	0
CCCC1=NC(=C(N1CC1=CC=C(C=C1)C1=CC=CC=C1C1=NNN=N1)C(=O)OCC1=C(C)OC(=O)O1)C(C)(C)O	Olmesartan medoxomil	144689-63-4	-2.73248	0
CC1=CC=CC=C1C(=O)NC1=CC=C(C(=O)N2CCCC(O)C3=C2C=CC(Cl)=C3)C(C)=C1	Tolvaptan	150683-30-0	-2.72935	0
CCC[N+]1(C)CCCC1.FC(F)(F)S(=O)(=O)[N-]S(=O)(=O)C(F)(F)F	1-Methyl-1-propylpyrrolidinium bis(trifluoromethylsulfonyl)imide	223437-05-6	-2.72883	0
CC(=O)OCC(=O)[C@@]12OC3(CCCC3)O[C@@H]1C[C@H]1[C@@H]3CCC4=CC(=O)C=C[C@]4(C)[C@@]3(F)[C@@H](O)C[C@]21C	Amcinonide	51022-69-6	-2.72697	0
CCCOC1=C(C=C(C=C1)S(=O)(=O)N1CCN(CC)CC1)C1=NC2=C(CC)N(CC3=CC=CC=N3)N=C2C(=O)N1	UK-343664	215297-27-1	-2.72514	0
CCCCN(CCCC)CC(O)C1=C2C3=CC=C(Cl)C=C3\C(=C\C3=CC=C(Cl)C=C3)C2=CC(Cl)=C1	Lumefantrine	82186-77-4	-2.71801	0
O.Cl.[Cl-].CO\N=C(/C(=O)N[C@H]1[C@H]2SCC(C[N+]3(C)CCCC3)=C(N2C1=O)C(O)=O)C1=CSC(N)=N1	Cefepime chloride hydrochloride hydrate	123171-59-5	-2.71606	0
CC(=O)OCC(=O)[C@@]12OC(C)(C)O[C@@H]1C[C@H]1[C@@H]3C[C@H](F)C4=CC(=O)C=C[C@]4(C)[C@@]3(F)[C@@H](O)C[C@]21C	Fluocinonide	356-12-7	-2.71349	0
CC(=O)[C@H]1CC[C@H]2[C@@H]3CC[C@H]4C[C@H](O)CC[C@]4(C)[C@H]3CC[C@]12C	Eltanolone	128-20-1	-2.71003	0
CCC[N+]1(C)CCCCC1.FC(F)(F)S(=O)(=O)[N-]S(=O)(=O)C(F)(F)F	1-Methyl-1-propylpiperidinium bis(trifluoromethylsulfonyl)imide	608140-12-1	-2.70777	0
Cl.CC\C=C(/C(=O)N[C@H]1[C@H]2SCC(COC(N)=O)=C(N2C1=O)C(=O)OCOC(=O)C(C)(C)C)C1=CSC(N)=N1	Cefcapene pivoxil hydrochloride	147816-23-7	-2.70571	0
CC(C)(C)NC(=O)[C@H]1CC[C@H]2[C@@H]3CC=C4C=C(CC[C@]4(C)[C@H]3CC[C@]12C)C(O)=O	Epristeride	119169-78-7	-2.70009	0
C=CC(=O)OCC1CCC2C3CC(CC3COC(=O)C=C)C12	Octahydro-1H-4,7-methanoindene-1,5-diyldimethanediyl bisprop-2-enoate	42594-17-2	-2.69619	1
C[C@@H]1O[C@@H](O[C@@H]2[C@@H](O)[C@H](OCCC3=CC=C(O)C(O)=C3)O[C@H](CO[C@@H]3O[C@H](CO)[C@@H](O)[C@H](O)[C@H]3O)[C@H]2OC(=O)\C=C\C2=CC(O)=C(O)C=C2)[C@H](O)[C@H](O)[C@H]1O	Echinacoside	82854-37-3	-2.69489	0
COC1=CC=C(OC)C(=C1)\N=N\C1=C2C=CC=CC2=CC=C1O	C.I. Solvent Red 80	6358-53-8	-2.69405	0
COC1=CC(=CC(OC)=C1OC)C(=O)OCCCN1CCCN(CCCOC(=O)C2=CC(OC)=C(OC)C(OC)=C2)CC1	Dilazep	35898-87-4	-2.69104	0
CCCCCCCCCCCCCCCC(=O)OC[C@@H](NC(=O)C(Cl)Cl)[C@H](O)C1=CC=C(C=C1)[N+]([O-])=O	Chloramphenicol palmitate	530-43-8	-2.69039	0
COC(=O)[C@@H]1CC2=CC(=O)CC[C@]2(C)[C@@]23O[C@@H]2C[C@@]2(C)[C@@H](CC[C@@]22CCC(=O)O2)[C@H]13	Eplerenone	107724-20-9	-2.68586	0
CCC(=O)O[C@@H]1C[C@H]2[C@@H]3CCC4=C(C=CC(OC(=O)CC)=C4)[C@H]3CC[C@]2(C)[C@H]1OC(=O)CC	Estriol tripropionate	2236-31-9	-2.68563	0
COC1=CC2=C(NC3=CC=C(Br)C=C3F)N=CN=C2C=C1OCC1CCN(C)CC1	Vandetanib	443913-73-3	-2.68299	0
N#C[N-]C#N.CCCCCCCCCCCCCC[P+](CCCCCC)(CCCCCC)CCCCCC	Trihexyltetradecylphosphonium dicyanamide	701921-71-3	-2.68209	0
CCCC(=O)O[C@@]1([C@@H](C)C[C@H]2[C@@H]3CCC4=CC(=O)C=C[C@]4(C)[C@@]3(F)[C@@H](O)C[C@]12C)C(=O)COC(=O)CC	Betamethasone butyrate propionate	5534-02-1	-2.68012	0
CCCCC(CC)COC(=O)CCCCC(=O)OCC(CC)CCCC	Di(2-ethylhexyl) adipate	103-23-1	-2.67806	1
OC(CC(C1=CC=CC=C1)C1=C(O)C2=C(OC1=O)C=CC=C2)C1=CC=C(C=C1)C1=CC=C(Br)C=C1	Bromadiolone	28772-56-7	-2.67733	0
CCCOC1=CC2=C(C=C1)[C@H]1CC[C@]3(C)C(CC[C@H]3[C@@H]1CC2)OC	Promestriene	39219-28-8	-2.67635	0
C[C@H]1C[C@H]2[C@@H]3CC[C@H](C(C)=O)[C@@]3(C)C[C@H](O)[C@@H]2[C@@]2(C)CCC(=O)C=C12	Medrysone	2668-66-8	-2.67624	0
CCCCN(CCCC)SN(C)C(=O)OC1=C2OC(C)(C)CC2=CC=C1	Carbosulfan	55285-14-8	-2.67514	1
C\C(\C=C\C1=C(C)CCCC1(C)C)=C/C=C/C(/C)=C/C(=O)NC1=CC=C(O)C=C1	4-Hydroxyphenyl retinamide	65646-68-6	-2.6744	0
CCN(CC)CCCC(C)NC1=C2C=CC(Cl)=CC2=NC(C=CC2=CC=CC=C2Cl)=C1	Aminoquinol	10023-54-8	-2.67309	0
CC1=C(N(N=C1C(=O)NN1CCCCC1)C1=CC=C(Cl)C=C1Cl)C1=CC=C(Cl)C=C1	Rimonabant	168273-06-1	-2.67249	0
CC(C)(C1=CC(=C(O)C=C1)C1=CC=CC=C1)C1=CC(=C(O)C=C1)C1=CC=CC=C1	BisOPP-A	24038-68-4	-2.6719	0
CCC(=O)O[C@H]1CCC2C3CCC4=C[C@H](CCC4C3CCC12C)OC(=O)CC	Bolandiol dipropionate	1986-53-4	-2.67123	0
C[C@@]12[C@H](CC[C@]1(O)[C@@H]1CC[C@@H]3C[C@@H](O)CC[C@]3(C)[C@H]1C[C@H]2O)C1=CC(=O)OC1	Digoxigenin	1672-46-4	-2.66912	0
OC1=C(C2CC(CC3=C2C=CC=C3)C2=CC=C(C=C2)C2=CC=C(Br)C=C2)C(=O)SC2=CC=CC=C12	Difethialone	104653-34-1	-2.66851	0
O.O.O.O.O.O.O.[Sr++].[Sr++].[O-]C(=O)CN(CC([O-])=O)C1=C(C#N)C(CC([O-])=O)=C(S1)C([O-])=O	Strontium ranelate heptahydrate	796104-87-5	-2.66779	0
CSC1=NC2=C(N1)C=C(OC1=CC=CC(Cl)=C1Cl)C(Cl)=C2	Triclabendazole	68786-66-3	-2.66774	0
COC1=C(OC)C(OC)=C2C(C[C@@](C)(O)[C@H](C)CC3=C2C(OC)=C2OCOC2=C3)=C1	Gomisin A	58546-54-6	-2.66605	0
C[C@H]1[C@H]2CC[C@H]3[C@@H]4CC=C5C[C@H](CC[C@]5(C)[C@H]4CC[C@]23CN1C)N(C)C	Conessine	546-06-5	-2.66461	0
OP(O)(O)=O.OP(O)(O)=O.COC1=CC2=CC=CN=C2C(NC(C)CCCN)=C1	Primaquine diphosphate	63-45-6	-2.66334	0
OC(=O)\C=C/C(O)=O.CCC(COC(=O)C1=CC(OC)=C(OC)C(OC)=C1)(N(C)C)C1=CC=CC=C1	Trimebutine maleate	34140-59-5	-2.6629	0
CN1N=C(C)C(C=NOCC2=CC=C(C=C2)C(=O)OC(C)(C)C)=C1OC1=CC=CC=C1	Fenpyroximate (Z,E)	111812-58-9	-2.65663	0
Cl.Cl.COC1=CC=C(CN2CCN(CC2)C(C2=CC=C(F)C=C2)C2=CC=C(F)C=C2)C(OC)=C1OC	Lomerizine dihydrochloride	101477-54-7	-2.65501	0
CCCCCCCC(=O)OCC(COC(=O)CCCCCCC)OC(=O)CCCCCCC	Tricaprylin	538-23-8	-2.65499	0
COC1=CN=C(OC)N2N=C(NS(=O)(=O)C3=C(C=CC=C3OCC(F)F)C(F)(F)F)N=C12	Penoxsulam	219714-96-2	-2.65421	0
Cl.COC(=O)C1=C(C)NC(C)=C([C@H]1C1=CC(=CC=C1)[N+]([O-])=O)C(=O)O[C@H]1CCN(CC2=CC=CC=C2)C1	Barnidipine hydrochloride	104757-53-1	-2.64484	0
C[C@]12CC[C@H]3[C@@H](CCC4=CC(=O)CC[C@H]34)[C@@H]1CC[C@@H]2OC(=O)CCC1=CC=CO1	Nandrolone furylpropionate	7642-64-0	-2.64293	0
CCCSP(=S)(OCC)OC1=CC=C(SC)C=C1	Sulprofos	35400-43-2	-2.64258	0
CC(=O)O[C@H]1CC[C@@H]2[C@H]3CC[C@@]4(C)[C@@H](CC[C@@]4(OC(C)=O)C#C)[C@@H]3CCC2=C1	Ethynodiol diacetate	297-76-7	-2.64218	0
CC(C)=C[C@@H]1[C@@H](C(=O)OCC2=COC(CC3=CC=CC=C3)=C2)C1(C)C	Bioresmethrin	28434-01-7	-2.64076	1
CC(C)=CC1C(C(=O)OCC2=COC(CC3=CC=CC=C3)=C2)C1(C)C	Resmethrin	10453-86-8	-2.64076	1
CCOC(=O)C1=C(O)C2=C(C=C(OCC(C)C)C(OCC(C)C)=C2)N=C1	Buquinolate	5486-03-3	-2.64072	1
CCCC[N+]1(C)CCCCC1.FC(F)(F)S(=O)(=O)[N-]S(=O)(=O)C(F)(F)F	1-Butyl-1-methylpiperidinium bis(trifluoromethylsulfonyl)imide	623580-02-9	-2.6392	0
CC(C)NC1=CC=C(NC(C)C)C2=C1C(=O)C1=CC=CC=C1C2=O	1,4-Bis(N-isopropylamino)anthraquinone	14233-37-5	-2.63813	0
CS(O)(=O)=O.CO\N=C1/CN(CC1CN)C1=NC2=C(C=C1F)C(=O)C(=CN2C1CC1)C(O)=O	Gemifloxacin mesylate	204519-65-3	-2.63229	0
C[C@H]1CCC[C@@]2(C)O[C@H]2C[C@H](OC(=O)C[C@H](O)C(C)(C)C(=O)[C@H](C)[C@H]1O)C(\C)=C\C1=CSC(C)=N1	Epothilone B	152044-54-7	-2.6297	0
CC(=O)OC[C@H]1O[C@@H](O[C@@H]2[C@@H](COC(C)=O)O[C@@H](O)[C@H](OC(=O)C3=CC=CC=C3C(O)=O)[C@H]2O)[C@H](O)[C@@H](OC(=O)C2=CC=CC=C2C(O)=O)[C@@H]1O	Cellulose acetate phthalate	9004-38-0	-2.62858	0
ClC(Cl)=C(C1=CC=C(Cl)C=C1)C1=C(Cl)C=CC=C1	o,p'-DDE	3424-82-6	-2.62845	1
C(OC1=CC=C(C=C1)C(C(C1=CC=C(OCC2CO2)C=C1)C1=CC=C(OCC2CO2)C=C1)C1=CC=C(OCC2CO2)C=C1)C1CO1	2,2',2'',2'''-[Ethane-1,1,2,2-tetrayltetrakis(4,1-phenyleneoxymethylene)]tetraoxirane	7328-97-4	-2.62776	0
COP(=O)(OC)OC(C1=CC=C(Cl)C=C1)P(=O)(OC)OC	Mifobate	76541-72-5	-2.62531	0
CC(O)=O.FC(F)(F)COC1=CC(C(=O)NCC2CCCCN2)=C(OCC(F)(F)F)C=C1	Flecainide acetate	54143-56-5	-2.62275	0
[K+].CCC1=CC(=CC2=C1OCO2)C1=C(N(C2=CC=CC=C2C(F)(F)F)S(=O)(=O)C2=C1C=CC=C2)C([O-])=O	Fandosentan potassium salt	221246-12-4	-2.62128	0
CC1(C)O[C@@H]2C[C@H]3[C@@H]4CCC5=CC(=O)C=C[C@]5(C)[C@H]4[C@@H](O)C[C@]3(C)[C@@]2(O1)C(=O)CO	Desonide	638-94-8	-2.62032	0
CCN(CC)CCOC1=CC=C(C=C1)C(O)(CC1=CC=C(Cl)C=C1)C1=CC=C(C)C=C1	Triparanol	78-41-1	-2.61866	0
CC(C)C[C@@H]1N2C(=O)[C@](NC(=O)[C@H]3CN(C)[C@@H]4CC5=C(Br)NC6=CC=CC(=C56)C4=C3)(O[C@@]2(O)[C@@H]2CCCN2C1=O)C(C)C	Bromocriptine	25614-03-3	-2.61814	0
C[C@]12CC[C@H]3[C@@H](CCC4=C3C=CC(OC3CCCC3)=C4)[C@@H]1CC[C@@]2(O)C#C	Quinestrol	152-43-2	-2.61603	0
CCCC[N+](C)(C)C.FC(F)(F)S(=O)(=O)[N-]S(=O)(=O)C(F)(F)F	Butyltrimethylammonium bis(trifluoromethylsulfonyl)imide	258273-75-5	-2.61389	0
CCOC(=O)CC(SP(=S)(OC)OC)C(=O)OCC	Malathion	121-75-5	-2.6132	0
CCOP(=O)(OCC)OC1=NC(=NC(C)=C1)C(C)C	Diazoxon	962-58-3	-2.61205	2
CC(C)(C)C1=CC=C(C=C1)C(O)CCCN1CCC(CC1)C(O)(C1=CC=CC=C1)C1=CC=CC=C1	Terfenadine	50679-08-8	-2.6116	0
CCOP(=S)(OCC)SCS(=O)(=O)C(C)(C)C	Terbufos sulfone	56070-16-7	-2.60325	0
CC(=O)S[C@@H]1CC2=CC(=O)CC[C@]2(C)[C@H]2CC[C@@]3(C)[C@@H](CC[C@@]33CCC(=O)O3)[C@H]12	Spironolactone	52-01-7	-2.6022	0
CC[C@H]1CN2CCC3=C(C=C(OC)C(OC)=C3)[C@@H]2C[C@@H]1C[C@H]1NCCC2=CC(OC)=C(OC)C=C12	Emetine	483-18-1	-2.60037	0
CCCCC(=O)O[C@@]1(CC[C@H]2[C@@H]3CCC4=CC(=O)CC[C@]4(C)[C@H]3[C@@H](O)C[C@]12C)C(=O)CO	Hydrocortisone valerate	57524-89-7	-2.5999	0
[Ca++].CC(C)(CO)[C@@H](O)C(=O)NCCCC([O-])=O.CC(C)(CO)[C@@H](O)C(=O)NCCCC([O-])=O	Calcium hopantenate	17097-76-6	-2.59551	0
O[C@@H]1[C@H](CC2=CC=CC(=C2)C(O)=O)COC2=C1C=C(OCC1=NC3=C(S1)C=CC(F)=C3)C=C2	CP-085958	134002-60-1	-2.59519	0
CC(=O)OCC(=O)[C@H]1CC[C@H]2[C@@H]3CCC4=CC(=O)CC[C@]4(C)[C@H]3CC[C@]12C	Deoxycorticosterone acetate	56-47-3	-2.59252	0
COC1=CC=CC2=C1C(=O)C1=C(C(O)=C3C[C@](O)(C[C@H](O[C@H]4C[C@H](N)[C@H](O[C@@H]5CCCCO5)[C@H](C)O4)C3=C1O)C(=O)CO)C2=O	Pirarubicin	72496-41-4	-2.59037	0
CCCCCCCC\C=C/CCCCCCCC(=O)NCC1=CC(OC)=C(O)C=C1	Olvanil	58493-49-5	-2.58952	1
OC(CC(O)=O)C(O)=O.CCN(CC)CCNC(=O)C1C(C)=NC(\C=C2/C(=O)NC3=CC=C(F)C=C23)=C1C	Sunitinib malate	341031-54-7	-2.58835	0
CCC(C)C1=CC(=C(O)C(=C1)C(C)(C)C)C(C)(C)C	4-(Butan-2-yl)-2,6-di-tert-butylphenol	17540-75-9	-2.58479	0
CCCCN(CCCC)C(=S)SSC(=S)N(CCCC)CCCC	Tetrabutylthiuram disulfide	1634-02-2	-2.58311	0
CCCCCCOC(=O)CC(CC(=O)OCCCCCC)(OC(=O)CCC)C(=O)OCCCCCC	Butyryl trihexyl citrate	82469-79-2	-2.58271	0
OC1=CC=C(C=C1)C1(CC2CC1C1CCCC21)C1=CC=C(O)C=C1	4,4'-Octahydro-1H-4,7-methanoindene-5,5-diyldiphenol	1943-97-1	-2.57983	0
FC1=CC=C(C(=O)NOCC2CC2)C(NC2=CC=C(I)C=C2Cl)=C1F	C.I. 1040	212631-79-3	-2.57299	1
[Cl-].CCN(CC)C1=CC2=[O+]C3=C(C=CC(=C3)N(CC)CC)C(=C2C=C1)C1=C(C=CC=C1)C(O)=O	Rhodamine B	81-88-9	-2.57291	0
CCNS(=O)(=O)C(F)(F)C(F)(F)C(F)(F)C(F)(F)C(F)(F)C(F)(F)C(F)(F)C(F)(F)F	Sulfluramid	4151-50-2	-2.57194	0
CCCCC(CC)COP(=O)OCC(CC)CCCC	Bis(2-ethylhexyl) phosphonate	3658-48-8	-2.5656	1
Cl.Cl.Cl.NCCCNCCCCNC(=O)C(O)NC(=O)CCCCCCNC(N)=N	Gusperimus trihydrochloride	85468-01-5	-2.56533	0
CSC(=O)C1=C(N=C(C(C(=O)SC)=C1CC(C)C)C(F)(F)F)C(F)F	Dithiopyr	97886-45-8	-2.56532	0
CCCSP(=O)(OCC)SCCC	Ethoprop	13194-48-4	-2.56305	0
COC(=O)N(C(=O)N1COC2(CC3=C(C=CC(Cl)=C3)C2=N1)C(=O)OC)C1=CC=C(OC(F)(F)F)C=C1	(+-)-Indoxacarb	144171-61-9	-2.55951	0
COC(=O)N(C(=O)N1CO[C@]2(CC3=C(C=CC(Cl)=C3)C2=N1)C(=O)OC)C1=CC=C(OC(F)(F)F)C=C1	Indoxacarb	173584-44-6	-2.55951	0
CC(C)(C)C1=CC(=C(O)C(=C1)C(C)(C)C)C(C)(C)C	2,4,6-Tris(tert-butyl)phenol	732-26-3	-2.55852	0
CCOP(=O)(NC(C)C)OC1=CC=C(SC)C(C)=C1	Fenamiphos	22224-92-6	-2.55686	0
CCCC[C@H]1CN(CC2CCOCC2)C(=O)OC11CCN(CC1)C1(C)CCN(CC1)C(=O)C1=C(C)N=CN=C1C	PharmaGSID_48521	1191914-21-2	-2.54799	0
CC(=O)[C@H]1CC[C@H]2[C@@H]3C=CC4=CC(=O)CC[C@@]4(C)[C@@H]3CC[C@]12C	Dydrogesterone	152-62-5	-2.54758	0
COC1=CC=C(CCN(C)CCCC(C#N)(C(C)C)C2=CC=C(OC)C(OC)=C2)C=C1OC	Verapamil	52-53-9	-2.54652	0
BrC1=C2C=CC=CC2=C(Br)C2=CC=CC=C12	9,10-Dibromoanthracene	523-27-3	-2.54504	1
CC\C(=C(/C1=CC=CC=C1)C1=CC=C(OCCN(C)C)C=C1)C1=CC=CC=C1	Tamoxifen	10540-29-1	-2.54359	0
FC(F)(F)S(=O)(=O)[N-]S(=O)(=O)C(F)(F)F.CCCCCCCCCCCCN1C=C[N+](C)=C1	1-Dodecyl-3-methylimidazolium bis(trifluoromethylsulfonyl)imide	404001-48-5	-2.54286	0
CCCCC(CC)COC(=O)C(C#N)=C(C1=CC=CC=C1)C1=CC=CC=C1	2-Ethylhexyl-2-cyano-3,3-diphenylacrylate	6197-30-4	-2.54077	0
CS(O)(=O)=O.CC1=CC(CCN2CCN(CC2)C2=NSC3=CC=CC=C23)=CC2=C1NC(=O)CC2(C)C	PD 0343701	676116-04-4	-2.54002	0
Cl.CNCC(O)C1=CC(OC(=O)C(C)(C)C)=C(OC(=O)C(C)(C)C)C=C1	Dipivefrin hydrochloride	64019-93-8	-2.53976	0
CCCC1O[C@@H]2C[C@H]3[C@@H]4CCC5=CC(=O)C=C[C@]5(C)[C@H]4[C@@H](O)C[C@]3(C)[C@@]2(O1)C(=O)CO	Budesonide	51333-22-3	-2.53973	0
CC[C@]12CC[C@H]3[C@@H](CCC4=C\C(CC[C@H]34)=N\O)[C@@H]1CC[C@@]2(OC(C)=O)C#C	Norgestimate	35189-28-7	-2.53965	0
CC(=O)O[C@]1(C(C)=O)C(=C)C[C@H]2[C@@H]3C=C(C)C4=CC(=O)CC[C@]4(C)[C@H]3CC[C@]12C	Melengestrol acetate	2919-66-6	-2.53834	0
CCN(CC)CC(=O)OCC(=O)[C@@]1(O)CC[C@H]2[C@@H]3CCC4=CC(=O)CC[C@]4(C)[C@H]3[C@@H](O)C[C@]12C	Hydrocortamate	76-47-1	-2.5377	0
COC1=CC2=C(C(=O)N(COC3=CC(=O)N4C=CC=C(OCCN5CCCCC5)C4=N3)S2(=O)=O)C(=C1)C(C)C	SSR69071	344930-95-6	-2.53701	0
Cl.COC1=C2[C@@H]3CN(CCCCN4C(=O)NC5=C(SC6=C5N=C(C=N6)C5=CC=CC=C5)C4=O)C[C@@H]3COC2=CC=C1	Fiduxosin hydrochloride	208993-54-8	-2.53101	0
CC(C)=CCC\C(C)=C\CC\C(C)=C\CCC(C)=CCCC(C)=O	Teprenone	6809-52-5	-2.52971	1
C[C@@H]1C[C@H]2[C@@H]3C[C@H](F)C4=CC(=O)C=C[C@]4(C)[C@H]3[C@@H](O)C[C@]2(C)[C@@]1(O)C(=O)COC(C)=O	Paramethasone acetate	1597-82-6	-2.52748	0
COC1=CC=C(C=C1)C(C1=CC=C(OC)C=C1)C(Cl)(Cl)Cl	Methoxychlor	72-43-5	-2.52742	0
CCC(O)=O.CCC(O)=O.O=C(NC1=CC=CC(=C1)C1=NCCN1)NC1=CC=CC(=C1)C1=NCCN1	Imidocarb dipropionate	55750-06-6	-2.52668	0
CCCC[N+]1(C)CCCC1.FC(F)(F)S(=O)(=O)[N-]S(=O)(=O)C(F)(F)F	1-Butyl-1-methylpyrrolidinium bis(trifluoromethanesulfonyl)imide	223437-11-4	-2.52254	0
CN1C=C(C2=C1C=CC=C2)C1=C(C(=O)NC1=O)C1=CN(C2CCN(CC3=NC=CC=C3)CC2)C2=C1C=CC=C2	Enzastaurin	170364-57-5	-2.51916	0
O.O.[Ca++].C[C@H](C([O-])=O)C1=CC(OC2=CC=CC=C2)=CC=C1.C[C@H](C([O-])=O)C1=CC(OC2=CC=CC=C2)=CC=C1	Fenoprofen calcium	53746-45-5	-2.51915	0
Cl.Cl.CCCCC(CC)CNC(=N)NC(=N)NCCCCCCNC(=N)NC(=N)NCC(CC)CCCC	Alexidine dihydrochloride	1715-30-6	-2.51883	0
CN(C)C(=O)C(CCN1CCC(O)(CC1)C1=CC=C(Cl)C=C1)(C1=CC=CC=C1)C1=CC=CC=C1	Loperamide	53179-11-6	-2.51402	0
CC(C)(C1=CC(Br)=C(OCC=C)C(Br)=C1)C1=CC(Br)=C(OCC=C)C(Br)=C1	Tetrabromobisphenol A diallyl ether	25327-89-3	-2.51186	0
FC1=CC=C(C=C1)C(CCCN1CCC(CC1)N1C(=O)NC2=C1C=CC=C2)C1=CC=C(F)C=C1	Pimozide	2062-78-4	-2.51136	0
CCCC[Sn](CCCC)(CCCC)CCCC	Tetrabutyltin	1461-25-2	-2.51043	0
C[C@H](OCCC(C)(C)O)[C@H]1CC[C@H]2\C(CCC[C@]12C)=C\C=C1\C[C@@H](O)C[C@H](O)C1=C	Maxacalcitol	103909-75-7	-2.50643	0
CC(=O)O[C@@H]1CC2C3CCC4=CC(OC(=O)C5=CC=CC=C5)=CC=C4C3CCC2(C)[C@H]1OC(C)=O	Estriol benzoate diacetate	2508-47-6	-2.50643	0
CC[C@]12CC[C@H]3[C@@H](CCC4=C\C(CC[C@H]34)=N\O)[C@@H]1CC[C@@]2(O)C#C	Norelgestromin	53016-31-2	-2.50192	0
COC1=CC(=CC(OC)=C1O)[C@H]1[C@@H]2[C@H](COC2=O)[C@H](O)C2=CC3=C(OCO3)C=C12	4'-Demethylepipodophyllotoxin	6559-91-7	-2.49774	1
CC(=O)O[C@H]1CC[C@]2(C)[C@H]3CC[C@@]4(C)[C@@H](CC=C4C4=CN=CC=C4)[C@@H]3CC=C2C1	Abiraterone acetate	154229-18-2	-2.49766	0
ClC1=CC(Cl)=C(C=C1Cl)C1=CC(Cl)=C(Cl)C=C1Cl	2,2',4,4',5,5'-Hexachlorobiphenyl	35065-27-1	-2.49704	0
C[C@]12CC[C@H]3[C@@H](CC[C@H]4C[C@@H]5S[C@@H]5C[C@]34C)[C@@H]1CC[C@@H]2O	Epitiostanol	2363-58-8	-2.495	0
CC[C@H](C)C(=O)O[C@H]1C[C@@H](C)C=C2C=C[C@H](C)[C@H](CC[C@@H]3C[C@@H](O)CC(=O)O3)[C@@H]12	Lovastatin	75330-75-5	-2.4947	0
ClC(Cl)C(C1=CC=C(Cl)C=C1)C1=C(Cl)C=CC=C1	o,p'-DDD	53-19-0	-2.49441	1
C[C@]12CC[C@H]3[C@@H](CCC4=CCCC[C@H]34)[C@@H]1CC[C@@]2(O)CC=C	Allylestrenol	432-60-0	-2.49397	0
OC1=C(I)C=C(C=C1I)C#N	Ioxynil	1689-83-4	-2.48946	0
CCCCCCCCCCCCCCCCOP([O-])(=O)OCC[N+](C)(C)C	Miltefosine	58066-85-6	-2.48928	0
CS(O)(=O)=O.COC1=CC2=C(C=C1OC)C(N)=NC(=N2)N1CCN(CC1)C(=O)C1COC2=C(O1)C=CC=C2	Doxazosin mesylate	77883-43-3	-2.48732	0
COCCOC(=O)C1=C(C)NC(C)=C(C1C1=CC(=CC=C1)[N+]([O-])=O)C(=O)OC\C=C\C1=CC=CC=C1	Cilnidipine	132203-70-4	-2.48357	0
CC(C)[C@H](N1CCCNC1=O)C(=O)N[C@H](C[C@H](O)[C@H](CC1=CC=CC=C1)NC(=O)COC1=C(C)C=CC=C1C)CC1=CC=CC=C1	Lopinavir	192725-17-0	-2.48215	0
CCOC(=O)CN1C=CC=C1C1=NC(=C(S1)C1=CC=C(OC)C=C1)C1=CC=C(OC)C=C1	Pamicogrel	101001-34-7	-2.48191	0
OC(=O)C(F)(F)C(F)(F)C(F)(F)C(F)(F)C(F)(F)C(F)(F)C(F)(F)C(F)(F)C(F)(F)F	PFDA	335-76-2	-2.48104	0
CCCCCCC(=O)O[C@H]1CC[C@H]2[C@@H]3CCC4=CC(O)=CC=C4[C@H]3CC[C@]12C	Estradiol enanthate	4956-37-0	-2.47943	0
CC1=CC=C(\N=N\C2=C(O)C=CC3=CC=CC=C23)C(C)=C1	C.I. Solvent Orange 7	3118-97-6	-2.47835	0
COC1CN(CCO1)C1CC(OC2C[C@@](O)(CC3=C(O)C4=C(C(O)=C23)C(=O)C2=C(OC)C=CC=C2C4=O)C(=O)CO)OC(C)C1O	Nemorubicin	108852-90-0	-2.47835	0
Cl.CN(C)[C@H]1[C@@H]2CC3C(=C(O)[C@]2(O)C(=O)C(C(=O)NCN2CCCC2)=C1O)C(=O)C1=C(C=CC=C1O)[C@@]3(C)O	Rolitetracycline hydrochloride	68060-64-0	-2.47811	0
CCCCCCCCSC(=O)OC1=CC(Cl)=NN=C1C1=CC=CC=C1	Pyridate	55512-33-9	-2.47655	1
CC[C@H]1NC(=O)[C@@H](NC(=O)C2=NC=CC=C2O)C(C)OC(=O)[C@@H](NC(=O)C2CC(=O)CCN2C(=O)[C@H](CC2=CC=CC=C2)N(C)C(=O)[C@@H]2CCCN2C1=O)C1=CC=CC=C1	Virginiamycin S1	23152-29-6	-2.47506	0
COC1=CC2=C(N=CN=C2C=C1OCCCN1CCCCC1)N1CCN(CC1)C(=O)NC1=CC=C(OC(C)C)C=C1	Tandutinib	387867-13-2	-2.47436	0
Cl.COC1=CC=CC2=C1C(=O)C1=C(C(O)=C3C[C@](O)(C[C@H](O[C@H]4C[C@H](N)[C@H](O)[C@H](C)O4)C3=C1O)C(C)=O)C2=O	Daunomycin hydrochloride	23541-50-6	-2.47028	0
[Na+].CCN(CC)C1=CC=C(C=C1)C(=C1C=CC(C=C1)=[N+](CC)CC)C1=C(C=CC(=C1)S([O-])(=O)=O)S([O-])(=O)=O	Isosulfan blue	68238-36-8	-2.46926	0
O.O.[Ca++].OC[C@H](O)[C@H]1OC(=O)C(O)=C1[O-].OC[C@H](O)[C@H]1OC(=O)C(O)=C1[O-]	Calcium L-ascorbate dihydrate	5743-28-2	-2.46758	0
COC(=O)C[C@](O)(CCCC(C)(C)O)C(=O)O[C@H]1[C@H]2C3=C(CCN4CCCC24C=C1OC)C=C1OCOC1=C3	Omacetaxine mepesuccinate	26833-87-4	-2.464	0
FC1=CC=C(C=C1)N1CCN(CCCN2C3=CC=CC4=C3C(=CC=C4)S2(=O)=O)CC1	Fananserin	127625-29-0	-2.46388	0
CCC1C2=CC(OC)=C(OC)C=C2C(=NN=C1C)C1=CC=C(OC)C(OC)=C1	Tofisopam	22345-47-7	-2.46056	0
C[C@]12CC[C@H]3[C@@H](CCC4=CCCC[C@H]34)[C@@H]1CC[C@]2(O)C#C	Lynestrenol	52-76-6	-2.46033	0
CCC(=O)O[C@@]1([C@H](C)C[C@H]2C3C[C@H](F)C4=CC(=O)C=C[C@]4(C)[C@@]3(F)[C@@H](O)C[C@]12C)C(=O)SCF	Fluticasone propionate	80474-14-2	-2.45958	0
OC1=C(Br)C=C(\C=N\OC2=C(C=C(C=C2)[N+]([O-])=O)[N+]([O-])=O)C=C1Br	Bromofenoxim	13181-17-4	-2.45353	1
CCCC(=O)O[C@@]1(CC[C@H]2[C@@H]3CCC4=CC(=O)CC[C@]4(C)[C@H]3[C@@H](O)C[C@]12C)C(=O)CC	Resocortol butyrate	76738-96-0	-2.45289	0
CCCCCCCCOC(=O)C1=C(C=CC=C1)C(=O)OCCCCCCCC	Dioctyl phthalate	117-84-0	-2.4512	0
C[C@H]1C[C@H]2[C@@H]3C[C@H](F)C4=CC(=O)C=C[C@]4(C)[C@@]3(F)[C@@H](O)C[C@]2(C)[C@@]1(OC(C)=O)C(=O)COC(C)=O	Diflorasone diacetate	33564-31-7	-2.44875	0
Cl[C@H]1C[C@H]2[C@@H]([C@H]1Cl)C1(Cl)C(Cl)=C(Cl)C2(Cl)C1(Cl)Cl	cis-Chlordane	5103-71-9	-2.44562	0
Cl[C@@H]1C[C@H]2[C@@H]([C@H]1Cl)C1(Cl)C(Cl)=C(Cl)C2(Cl)C1(Cl)Cl	trans-Chlordane	5103-74-2	-2.44562	0
ClC1CC2C(C1Cl)C1(Cl)C(Cl)=C(Cl)C2(Cl)C1(Cl)Cl	Chlordane	57-74-9	-2.44562	0
CC1=CC(CC2=CC(C)=CC(=C2O)C(C)(C)C)=C(O)C(=C1)C(C)(C)C	2,2'-Methylenebis(4-methyl-6-tert-butylphenol)	119-47-1	-2.44317	0
ClCC1=CC=CC=C1.O=C1C[C@@H]2OCC=C3CN4CC[C@@]56[C@@H]4C[C@@H]3[C@@H]2[C@@H]5N1C1=C6C=CC=C1	Strychinine benzyl chloride	NOCAS_46830	-2.44132	0
Cl.CCCOC1=C(Br)C(C)=C(S1)C(=O)N1CCC(CC1)C1=CC(CN)=CC=C1F	AVE8923	NOCAS_47381	-2.43863	0
[Cl-].C(C1=CC=CC=C1)[P+](C1=CC=CC=C1)(C1=CC=CC=C1)C1=CC=CC=C1	Benzyltriphenylphosphonium chloride	1100-88-5	-2.43638	0
C[C@]12CC[C@H]3[C@@H](CC[C@@]45O[C@@H]4C(O)=C(C[C@]35C)C#N)[C@@H]1CC[C@@H]2O	Trilostane	13647-35-3	-2.43532	0
CC(=O)O[C@@]1(CC[C@H]2[C@@H]3C=C(C)C4=CC(=O)CC[C@]4(C)[C@H]3CC[C@]12C)C(C)=O	Megestrol acetate	595-33-5	-2.43198	0
Cl.Cl.NC(=N)C1=CC(Br)=C(OCCCOC2=C(Br)C=C(C=C2)C(N)=N)C=C1	Dibromopropamidine dihydrochloride	50357-61-4	-2.43061	0
O=C1N(C2=CC=CC=C2C1(CC1=CC=NC=C1)CC1=CC=NC=C1)C1=CC=CC=C1	Linopirdine	105431-72-9	-2.42996	0
C[C@@H]1O[C@@H](OC[C@H]2O[C@@H](OC3=C(OC4=C(C(O)=CC(OCCO)=C4)C3=O)C3=CC=C(OCCO)C(OCCO)=C3)[C@H](O)[C@@H](O)[C@@H]2O)[C@H](O)[C@H](O)[C@H]1O	Troxerutin	7085-55-4	-2.42975	0
N[C@H](C(=O)N1[C@H]2C[C@H]2C[C@H]1C#N)C12CC3CC(CC(O)(C3)C1)C2	Saxagliptin	361442-04-8	-2.4291	1
[Ba++].OC[C@@H](O)[C@@H](O)[C@H](O)[C@@H](O)C([O-])=O.OC[C@@H](O)[C@@H](O)[C@H](O)[C@@H](O)C([O-])=O	D-Gluconic acid, barium salt	5328-41-6	-2.42764	0
CC(=C)C(=O)OCCC(F)(F)C(F)(F)C(F)(F)C(F)(F)C(F)(F)C(F)(F)F	Tridecafluorohexylethyl methacrylate	2144-53-8	-2.4273	0
Cl.Cl.Cl.COC1=CC(NCC2=C(C)C3=C(C=C2)N=C(N)N=C3N)=CC(OC)=C1OC	Trimetrexate trihydrochloride	NOCAS_47817	-2.42613	0
CN(C)[C@H]1[C@@H]2C[C@@H]3CC4=C(C(O)=C(NC(=O)CNC(C)(C)C)C=C4N(C)C)C(=O)C3=C(O)[C@]2(O)C(=O)C(C(N)=O)=C1O	Tigecycline	220620-09-7	-2.42496	0
CCOC1=C(C=CC(CC(=O)N[C@@H](CC(C)C)C2=C(C=CC=C2)N2CCCCC2)=C1)C(O)=O	Repaglinide	135062-02-1	-2.42354	0
[Na+].CC1=CC(C(=O)N2CCC3(CCCC3)CC2)=C(NC(=O)C[C@H](CC([O-])=O)C2=CC=CC3=C2C=CC=C3)C(C)=C1	Itriglumide sodium	NOCAS_45775	-2.42228	0
CC1=CC(C)=C(C2=C(OC(=O)CC(C)(C)C)C3(CCCC3)OC2=O)C(C)=C1	Spiromesifen	283594-90-1	-2.42143	0
CS(O)(=O)=O.CC(C)C1=CC=C(C=C1S(C)(=O)=O)C(=O)N=C(N)N	Cariporide mesylate	159138-81-5	-2.42073	0
CC\C(=C(/C1=CC=C(O)C=C1)C1=CC=C(OCCN(C)C)C=C1)C1=CC=CC=C1	(Z)-4-Hydroxytamoxifen	68047-06-3	-2.4179	0
CCC(=C(C1=CC=C(O)C=C1)C1=CC=C(OCCN(C)C)C=C1)C1=CC=CC=C1	4-Hydroxytamoxifen	68392-35-8	-2.4179	0
BrC1=CC(Br)=C(OC2=C(Br)C=C(Br)C(Br)=C2)C=C1	2,2',4,4',5-Pentabromodiphenyl ether	60348-60-9	-2.41786	0
CCC(=O)OC1=CC=C(C=C1)C(\CC)=C(/CC)C1=CC=C(OC(=O)CC)C=C1	Diethylstilbestrol dipropionate	130-80-3	-2.41675	0
CCOP(=S)(OCC)OC1=C(Cl)C=C(Br)C(Cl)=C1	Bromophos-ethyl	4824-78-6	-2.4153	0
COC1=CC=C2C(=C1)C(=O)N(CCC1=CC=C(C=C1)S(=O)(=O)NC(=O)NC1CCCCC1)C(=O)C2(C)C	Gliquidone	33342-05-1	-2.414	0
C[C@]12CC[C@H]3[C@@H](CCC4=CC5=C(C[C@]34C)C=NO5)[C@@H]1CC[C@@]2(O)C#C	Danazol	17230-88-5	-2.41397	0
ClC(Cl)=C(C1=CC=C(Cl)C=C1)C1=CC=C(Cl)C=C1	p,p'-DDE	72-55-9	-2.4112	1
O.O.Cl.Cl.CCN(CC)CCCC(C)NC1=C2C=C(OC)C=CC2=NC2=C1C=CC(Cl)=C2	Quinacrine dihydrochloride dihydrate	6151-30-0	-2.40276	0
CCCCC(=O)O[C@@]1([C@H](C)C[C@H]2[C@@H]3CCC4=CC(=O)C=C[C@]4(C)[C@@]3(F)[C@@H](O)C[C@]12C)C(=O)CO	Dexamethasone valerate	33755-46-3	-2.40235	0
CCCCC(=O)O[C@@]1([C@@H](C)C[C@H]2[C@@H]3CCC4=CC(=O)C=C[C@]4(C)[C@@]3(F)[C@@H](O)C[C@]12C)C(=O)CO	Betamethasone valerate	2152-44-5	-2.40235	0
CCCCCCC(C)NC1=CC=C(NC2=CC=CC=C2)C=C1	N-(1-Methylheptyl)-N'-phenyl-1,4-benzenediamine	15233-47-3	-2.40233	0
Cl.Cl.ClC1=CC=C(NC(=N)NC(=N)NCCCCCCNC(=N)NC(=N)NC2=CC=C(Cl)C=C2)C=C1	Chlorhexidine dihydrochloride	3697-42-5	-2.40156	0
N(C1=CC=CC=C1)C1=CC=C(NC2=CC=CC=C2)C=C1	N,N'-Diphenyl-p-phenylenediamine	74-31-7	-2.39829	1
CC(Cl)COP(=O)(OCC(C)Cl)OCC(C)Cl	Tris(2-chloropropyl) phosphate	6145-73-9	-2.39753	0
CCCC(=O)O[C@@]1(CC[C@H]2[C@@H]3C[C@H](F)C4=CC(=O)C=C[C@]4(C)[C@@]3(F)[C@@H](O)C[C@]12C)C(=O)COC(C)=O	Difluprednate	23674-86-4	-2.39729	0
[Na+].[Na+].NC1=C2C=CC=CC2=C(C=C1\N=N\C1=CC=C(C=C1)C1=CC=C(C=C1)\N=N\C1=C(N)C2=CC=CC=C2C(=C1)S([O-])(=O)=O)S([O-])(=O)=O	C.I. Direct Red 28	573-58-0	-2.39531	0
CCC(C)(C)OC(=O)N[C@@H](CC1=CNC2=C1C=CC=C2)C(=O)N[C@@H](CCSC)C(=O)N[C@@H](CC(O)=O)C(=O)N[C@@H](CC1=CC=CC=C1)C(N)=O	Amogastrin	16870-37-4	-2.39344	0
CC(CN1C2=CC=CC=C2SC2=C1C=C(C=C2)S(=O)(=O)N(C)C)N(C)C	Fonazine	7456-24-8	-2.38989	0
C[C@]12C[C@H](O)[C@H]3[C@@H](CCC4=CC(=O)C=C[C@]34C)[C@@H]1CC[C@]2(O)C(=O)COC(=O)CCC(O)=O	Prednisolone 21-hemisuccinate	2920-86-7	-2.38802	0
CO[C@H]1C[C@H](C)CC2=C(NCC=C)C(=O)C=C(NC(=O)\C(C)=C\C=C/[C@H](OC)[C@@H](OC(N)=O)\C(C)=C\[C@H](C)[C@H]1O)C2=O	Tanespimycin	75747-14-7	-2.38697	0
CCC(=O)OCC(=O)[C@@]1(OC(=O)CC)[C@@H](C)C[C@H]2[C@@H]3CCC4=CC(=O)C=C[C@]4(C)[C@@]3(F)[C@@H](O)C[C@]12C	Betamethasone dipropionate	5593-20-4	-2.38691	0
CCC(=O)OCC(=O)[C@@]1(OC(=O)CC)[C@H](C)C[C@H]2[C@@H]3CCC4=CC(=O)C=C[C@]4(C)[C@@]3(F)[C@@H](O)C[C@]12C	Dexamethasone dipropionate	55541-30-5	-2.38691	0
FC(F)C(F)(F)OC1=C(Cl)C=C(NC(=O)NC(=O)C2=C(F)C=CC=C2F)C=C1Cl	Hexaflumuron	86479-06-3	-2.38654	0
CC(C)CN(C[C@@H](O)[C@H](CC1=CC=CC=C1)NC(=O)O[C@H]1CO[C@H]2OCC[C@@H]12)S(=O)(=O)C1=CC=C(N)C=C1	Darunavir	206361-99-1	-2.38597	0
CC1(C)[C@H](\C=C2/CCSC2=O)[C@@H]1C(=O)OCC1=COC(CC2=CC=CC=C2)=C1	Kadethrin	58769-20-3	-2.38211	0
CCOC(=O)C1=C(C)NC(C)=C(C1C1=C(\C=C\C(=O)OC(C)(C)C)C=CC=C1)C(=O)OCC	Lacidipine	103890-78-4	-2.38113	0
C[Si]1(C)O[Si](C)(C)O[Si](C)(C)O[Si](C)(C)O[Si](C)(C)O1	Decamethylcyclopentasiloxane	541-02-6	-2.38075	0
CCCCCCCCCCOC1=CC2=C(C=C1OCC)N=CC(C(=O)OCC)=C2O	Decoquinate	18507-89-6	-2.37838	0
CCCOC(=O)C1=C(Cl)C(Cl)=C(Cl)C(Cl)=C1C(=O)OCCC	Dipropyl 3,4,5,6-tetrachlorobenzene-1,2-dicarboxylate	6928-67-2	-2.37727	0
C[C@H]1C[C@H]2[C@@H]3CC[C@](O)(C(=O)COC(C)=O)[C@@]3(C)C[C@H](O)[C@@H]2[C@@]2(C)C=CC(=O)C=C12	Methylprednisolone acetate	53-36-1	-2.37711	0
CC1=C(CCN2CCC(CC2)=C(C2=CC=C(F)C=C2)C2=CC=C(F)C=C2)C(=O)N2C=CSC2=N1	Ritanserin	87051-43-2	-2.37678	0
CCOP(=S)(OCC)SCCS(=O)(=O)CC	Disulfoton sulfone	2497-06-5	-2.37372	0
BrC1=CC(Br)=C(OC2=CC=C(Br)C=C2Br)C=C1	2,2'4,4'-Tetrabromodiphenyl ether	5436-43-1	-2.37142	0
CCCCCC1=CC(O)=C2[C@@H]3C=C(C)CC[C@H]3C(C)(C)OC2=C1	1-trans-delta-9-Tetrahydrocannabinol	1972-08-3	-2.37126	0
C(=C(C1=CC=CC=C1)C1=CC=CC=C1)C1=CC=CC=C1	Triphenylethylene	58-72-0	-2.37074	1
CC(=O)[C@H]1CC[C@H]2[C@@H]3CCC4=CC(=O)CC[C@]4(C)[C@H]3CC[C@]12C	Progesterone	57-83-0	-2.36895	0
CCCC1=CC(OC)=C(OCC(=O)N2CCN(CC2)C(=O)COC2=CC=C(CCC)C=C2OC)C=C1	Simetride	154-82-5	-2.3666	0
[Na+].CN(C)C1=CC=C(C=C1)C(=C1C=CC(C=C1)=[N+](C)C)C1=C2C=CC(=CC2=CC(=C1O)S([O-])(=O)=O)S([O-])(=O)=O	Acid green 50	3087-16-9	-2.36404	0
CC(C)C[C@@H]1N2C(=O)[C@](NC(=O)[C@@H]3C[C@H]4[C@@H](CC5=CNC6=CC=CC4=C56)N(C)C3)(O[C@@]2(O)[C@@H]2CCCN2C1=O)C(C)C	Dihydroergocriptine	25447-66-9	-2.36055	0
CN(CC1=CC=C(C=C1)C(C)(C)C)CC1=CC=CC2=C1C=CC=C2	Butenafine	101828-21-1	-2.36042	0
[I-].[I-].[I-].CC[N+](CC)(CC)CCOC1=CC=CC(OCC[N+](CC)(CC)CC)=C1OCC[N+](CC)(CC)CC	Gallamine triethiodide	65-29-2	-2.35909	0
Cl.COC(=O)C1=C(C)NC(C)=C(C1C1=CC(=CC=C1)[N+]([O-])=O)C(=O)OCCN(C)CC1=CC=CC=C1	Nicardipine hydrochloride	54527-84-3	-2.35896	0
[Na+].[Na+].OC1=CC=C(C=C1S([O-])(=O)=O)C1(OC(=O)C2=C(Br)C(Br)=C(Br)C(Br)=C12)C1=CC=C(O)C(=C1)S([O-])(=O)=O	Sulfobromophthalein	71-67-0	-2.35375	0
CC(C)C[C@H](NC(=O)[C@H](CCC1=CC=CC=C1)NC(=O)CN1CCOCC1)C(=O)N[C@@H](CC1=CC=CC=C1)C(=O)N[C@@H](CC(C)C)C(=O)[C@@]1(C)CO1	Carfilzomib	868540-17-4	-2.35315	0
CC(C)(C)C1=CSC(=N1)C1=CC2=C(O1)C=CC(OCC1=CC=CC=C1CC(O)=O)=C2	FR150011	149413-74-1	-2.35252	0
OC(=O)CC(O)(CC(O)=O)C(O)=O.CN1[C@H]2CC[C@@H]1C[C@@H](C2)OC1C2=CC=CC=C2CCC2=C1C=CC=C2	Deptropine citrate	2169-75-7	-2.35214	0
Cl.Cl.OCCNCCNC1=CC=C(NCCNCCO)C2=C1C(=O)C1=C(C(O)=CC=C1O)C2=O	Mitoxantrone dihydrochloride	70476-82-3	-2.35149	0
[Br-].COC1=CC(Br)=C(C[N+]2(CCOCCC3CCC4CC3C4(C)C)CCOCC2)C=C1OC	Pinaverium bromide	53251-94-8	-2.35054	0
[Na+].[Na+].[Na+].[Na+].[O-]S(=O)(=O)C1=CC(=C2C=CC3=C(C=C(C4=CC=C1C2=C34)S([O-])(=O)=O)S([O-])(=O)=O)S([O-])(=O)=O	1,3,6,8-Pyrenetetrasulfonic acid, tetrasodium salt	59572-10-0	-2.35023	0
CC\C=C/C\C=C/C\C=C/C\C=C/C\C=C/C\C=C/CCC(O)=O	Docosahexaenoic acid	6217-54-5	-2.34907	1
CC(C)[C@@]1(NC(=O)[C@@H]2C[C@H]3[C@@H](CC4=CNC5=CC=CC3=C45)N(C)C2)O[C@@]2(O)[C@@H]3CCCN3C(=O)[C@H](CC3=CC=CC=C3)N2C1=O	Dihydroergocristine	17479-19-5	-2.34662	0
CCOP(=S)(OCC)OC1=NOC(=C1)C1=CC=CC=C1	Isoxathion	18854-01-8	-2.34415	0
CO[C@@H]1[C@@H](CC[C@]2(CO2)[C@H]1[C@@]1(C)O[C@@H]1CC=C(C)C)OC(=O)\C=C\C=C\C=C\C=C\C(O)=O	Fumagillin	23110-15-8	-2.34237	0
ClC1=CC=C(SC2=CC(Cl)=C(Cl)C=C2Cl)C=C1	Tetrasul	2227-13-6	-2.34209	0
CCCCC(CC)C(=O)OCCOCCOCCOC(=O)C(CC)CCCC	Triethylene glycol bis(2-ethylhexanoate)	94-28-0	-2.34141	1
ClC1C=CC2C1C1(Cl)C(Cl)=C(Cl)C2(Cl)C1(Cl)Cl	Heptachlor	76-44-8	-2.3389	0
C(CC1=CC2=C(OCO2)C=C1)N1CCC[C@H](C1)OC(C1=CC=CC=C1)C1=CC=CC=C1	Zamifenacin	127308-82-1	-2.3383	0
ClC1=C(C=CC=C1)C(N1C=CN=C1)(C1=CC=CC=C1)C1=CC=CC=C1	Clotrimazole	23593-75-1	-2.33301	0
ClC(Cl)C(C1=CC=C(Cl)C=C1)C1=CC=C(Cl)C=C1	p,p'-DDD	72-54-8	-2.33251	1
CCC(C)(C)C(=O)OC1=C(C(=O)OC11CCCCC1)C1=CC(Cl)=CC(Cl)=C1	Spirodiclofen	148477-71-8	-2.33189	0
COC1=C(C=C(Cl)C=C1)C(=O)NCCC1=CC=C(C=C1)S(=O)(=O)NC(=O)NC1CCCCC1	Glybenclamide	10238-21-8	-2.33157	0
COC1=CC=C(CCN2CCC(CC2)NC2=NC3=CC=CC=C3N2CC2=CC=C(F)C=C2)C=C1	Astemizole	68844-77-9	-2.33054	0
Cl.COC1=C2C(=O)C3=C(C(O)=C4C[C@](O)(C[C@H](O[C@H]5C[C@H](N)[C@H](O)[C@H](C)O5)C4=C3O)C(=O)CO)C(=O)C2=CC=C1	Adriamycin hydrochloride	25316-40-9	-2.3284	0
CCOC(=O)OC(C)OC1=C(N(C)S(=O)(=O)C2=CC=CC=C12)C(=O)NC1=NC=CC=C1	Ampiroxicam	99464-64-9	-2.32677	0
CC(C)NC1=CC=CN=C1N1CCN(CC1)C(=O)C1=CC2=CC(NS(C)(=O)=O)=CC=C2N1	Delavirdine	136817-59-9	-2.32603	0
CC1COC(CN2C=NC=N2)(O1)C1=C(Cl)C=C(OC2=CC=C(Cl)C=C2)C=C1	Difenoconazole	119446-68-3	-2.32601	0
CCCC(=O)OC[C@@H](OC(=O)CCC)[C@@H](OC(=O)CCC)[C@H](CN1C2=C(C=C(C)C(C)=C2)N=C2C(=O)NC(=O)N=C12)OC(=O)CCC	Riboflavin tetrabutyrate	752-56-7	-2.32259	0
ClC1=CC(Cl)=C(Cl)C=C1OCC#CI	Haloprogin	777-11-7	-2.32197	2
OCC(=O)NC1=CC=C(C=C1)[As](O)(=O)O[Bi]=O	Amoebicon	116-49-4	-2.3217	0
C(\C=C\C1=CC=CC=C1)N1CCN(CC1)C(C1=CC=CC=C1)C1=CC=CC=C1	Cinnarizine	298-57-7	-2.32104	0
C[C@@]12CCC[C@H]1[C@@H]1CC[C@H]3C[C@@H](O)CC[C@]3(C)[C@H]1CC2	5alpha-Androstan-3beta-ol	1224-92-6	-2.31874	0
C[C@]12CC[C@H]3[C@@H](CC[C@@H]4C[C@@H](O)CC[C@]34C)[C@]11O[C@@H]1C[C@@H]2C1=COC(=O)C=C1	Bufogenin	465-39-4	-2.31711	0
CCN(CC)CCOC1=CC=C(C=C1)C(=C(Cl)C1=CC=CC=C1)C1=CC=CC=C1	Clomiphene	911-45-5	-2.31659	0
COC(=O)C1=C(CC(C)C)C(C2=NCCS2)=C(N=C1C(F)F)C(F)(F)F	Thiazopyr	117718-60-2	-2.31305	0
[Cl-].CN(C)C1=CC=C(C=C1)C(C1=CC=C(C=C1)N(C)C)=C1C=CC(C=C1)=[N+](C)C	Gentian Violet	548-62-9	-2.31193	0
CS(O)(=O)=O.CCCCC1=NC=C(\C=C(/CC2=CC=CS2)C(O)=O)N1CC1=CC=C(C=C1)C(O)=O	Eprosartan mesylate	144143-96-4	-2.30336	0
OS(=O)(=O)C1=CC2=C(N\C(C2=O)=C2\NC3=C(C=C(C=C3)S(O)(=O)=O)C2=O)C=C1	Indigocarmine	483-20-5	-2.30192	0
[Cl-].[Cl-].CC[N+](CC)(CCNC(=O)C(=O)NCC[N+](CC)(CC)CC1=C(Cl)C=CC=C1)CC1=C(Cl)C=CC=C1	Ambenonium chloride	115-79-7	-2.30036	0
NC1CCCCC1.NC1CCCCC1.OC[C@@H](O)COP(O)(O)=O	sn-Glycerol 3-phosphate bis(cyclohexylammonium)	29849-82-9	-2.29705	0
ClC1=CC=C(COC(CN2C=CN=C2)C2=CC=C(Cl)C=C2Cl)C(Cl)=C1	Miconazole	22916-47-8	-2.2923	0
CCCC(=O)O[C@@]1([C@@H](C)C[C@H]2[C@@H]3CCC4=CC(=O)C=C[C@]4(C)[C@@]3(F)C(=O)C[C@]12C)C(=O)CCl	Clobetasone butyrate	25122-57-0	-2.29109	0
CCN1C=C[N+](C)=C1.FC(F)(F)S(=O)(=O)[N-]S(=O)(=O)C(F)(F)F	1-Ethyl-3-methylimidazolium bis(trifluoromethanesulfonyl)imide	174899-82-2	-2.29098	0
CC1=C2C(O)=CC3=C4C2=C(C(O)=C1)C(=O)C1=C4C(=C(O)C=C1O)C(=O)C3(C)C	Geliomycin	20004-62-0	-2.29074	0
CC#C[C@]1(O)CC[C@H]2[C@@H]3C[C@H](C)C4=CC(=O)CC[C@]4(C)[C@H]3CC[C@]12C	Dimethisteron	79-64-1	-2.28983	0
CC1CCC23CCC(=O)C2C1(C)C(CC(C)(C=C)C(O)C3C)OC(=O)CO	Pleuromutilin	125-65-5	-2.2875	0
OC(=O)C1=CC(=CC=C1O)\N=N\C1=CC=C(C=C1)S(=O)(=O)NC1=NC=CC=C1	Sulfasalazine	599-79-1	-2.28694	1
FC(F)(F)S(=O)(=O)[N-]S(=O)(=O)C(F)(F)F.CCCCCCCCCCN1C=C[N+](C)=C1	1-Decyl-3-methylimidazolium bis(trifluoromethylsulfonyl)imide	433337-23-6	-2.28624	0
OCC[NH+](CCO)CCO.CCCCCCCCCCCCCCCCCC([O-])=O	Triethanolamine stearate	4568-28-9	-2.28605	0
[Ca++].OCC(=O)[C@@H](O)[C@H](O)[C@@H](O)C([O-])=O.OCC(=O)[C@@H](O)[C@H](O)[C@@H](O)C([O-])=O	D-Xylo-5-hexulosonic acid, calcium salt	3470-36-8	-2.27419	0
CC1=CC=C(C=C1)S(O)(=O)=O.CCN(C(C)C)C(=O)C1=CC(OC[C@H](C)NC2=CC=NC=C2)=CC(C)=C1	GW473178E methyl benzene sulphonic acid	263553-33-9	-2.27151	0
CSC1=CC2=C(SC3=CC=CC=C3N2CCC2CCCCN2C)C=C1	Thioridazine	50-52-2	-2.26718	0
CN(C)C1CCCN(C(=O)C2=CC=C(NC(=O)C3=CC=CC=C3C)C=C2)C2=C1C=CC=C2	Mozavaptan	137975-06-5	-2.2661	0
OC1=CC=C2C=CC=CC2=C1\N=N\C1=CC=CC=C1	C.I. Solvent Yellow 14	842-07-9	-2.26458	0
[I-].CCN1C(=CC=CC2=[N+](CC)C3=C(C=CC=C3)C=C2)C=CC2=C1C=CC=C2	Carbocyanine	605-91-4	-2.26408	0
CCCN(CCC)C(=O)CC1=C(N=C2C=CC(Cl)=CN12)C1=CC=C(Cl)C=C1	Alpidem	82626-01-5	-2.26301	0
NC1=C(C(=NN1C1=C(Cl)C=C(C=C1Cl)C(F)(F)F)C#N)S(=O)C(F)(F)F	Fipronil	120068-37-3	-2.26112	0
CCN(CC)CCC(=O)N1C2=CC=CC=C2SC2=CC=C(Cl)C=C12	Chloracizine	800-22-6	-2.2605	0
C[C@]12CC[C@H]3[C@@H](CCC4=C3C=CC(OC(=O)N(CCCl)CCCl)=C4)[C@@H]1CC[C@@H]2O	Estramustine	2998-57-4	-2.25875	0
CC(=O)O[C@H]1CC[C@]2(C)[C@H]3CC[C@@]4(C)[C@@H](CC=C4C(C)=O)[C@@H]3CC=C2C1	Dehydropregnenolone acetate	979-02-2	-2.25816	0
CC(C)[C@H](NC(=O)[C@H](CC(O)=O)NC(=O)[C@H](CCCCN)NC(=O)[C@@H](N)CCCNC(N)=N)C(=O)N[C@@H](CC1=CC=C(O)C=C1)C(O)=O	Thymopentin	69558-55-0	-2.25419	0
CC1=CC=CC(C)=C1NC(=O)CN1CCN(CCCC(C2=CC=C(F)C=C2)C2=CC=C(F)C=C2)CC1	Lidoflazine	3416-26-0	-2.25177	0
CC1(OC(=O)N(NC2=CC=CC=C2)C1=O)C1=CC=C(OC2=CC=CC=C2)C=C1	Famoxadone	131807-57-3	-2.25054	1
OC1=C(C=CC=C1)S(=O)(=O)C1=CC=C(OCC2=CC=CC=C2)C=C1	BPS-MPE4	63134-33-8	-2.2477	1
OS(O)(=O)=O.CNC[C@@H]1CC[C@@H](N)[C@@H](O[C@@H]2[C@@H](N)C[C@@H](N)[C@H](O[C@H]3OC[C@](C)(O)[C@H](NC)[C@H]3O)[C@H]2O)O1	Micronomicin sulfate	66803-19-8	-2.24628	0
C(N(CC1=CC=CC=C1)CC1=CC=CC=C1)C1=CC=CC=C1	Tribenzylamine	620-40-6	-2.24376	1
CC(C)CC(C)NC1=CC=C(NC2=CC=CC=C2)C=C1	N-(1,3-Dimethylbutyl)-N'-phenyl-p-phenylenediamine	793-24-8	-2.24278	1
COC1=C(OC)C2=C(CC[C@H](NC(C)=O)C3=CC(=O)C(SC)=CC=C23)C=C1O[C@@H]1O[C@H](CO)[C@@H](O)[C@H](O)[C@H]1O	Thiocolchicoside	602-41-5	-2.23735	0
Cl.CCOC(=O)[C@H](CCC1=CC=CC=C1)N[C@@H](C)C(=O)N1CC2=C(C[C@H]1C(O)=O)C=C(OC)C(OC)=C2	Moexipril hydrochloride	82586-52-5	-2.23569	0
NS(=O)(=O)C1=C(Cl)C=C2N=C(CSCC3=CC=CC=C3)NS(=O)(=O)C2=C1	Benzthiazide	91-33-8	-2.23498	0
CN(C1=CC2=NN(C)C(C)=C2C=C1)C1=NC(NC2=CC(=C(C)C=C2)S(N)(=O)=O)=NC=C1	Pazopanib	444731-52-6	-2.23333	0
[Ca++].CC(C)(CO)[C@@H](O)C(=O)NCCC([O-])=O.CC(C)(CO)[C@@H](O)C(=O)NCCC([O-])=O	Calcium pantothenate	137-08-6	-2.2329	0
Cl.CCOC(=O)[C@H](CCC1=CC=CC=C1)N[C@H]1CS[C@@H](CN(CC(O)=O)C1=O)C1=CC=CS1	Temocapril hydrochloride	110221-44-8	-2.23179	0
OC1=C(C=C(Br)C=C1Br)C(=O)NC1=CC(=CC=C1)C(F)(F)F	Fluorosalan	4776-06-1	-2.23139	1
CO\N=C(\C1=NOCCO1)C1=C(OC2=C(F)C(OC3=C(Cl)C=CC=C3)=NC=N2)C=CC=C1	Fluoxastrobin	361377-29-9	-2.23079	0
CC[C@H](C)COC(=O)\C=C\C1=CC=C(C=C1)\N=C\C1=CC=C(OC)C=C1	(+)-2-Methylbutyl-4-methoxybenzyladine-4'-aminocyannate	24140-30-5	-2.22823	1
CC[C@]1(O)CC[C@H]2[C@@H]3CCC4=CCCC[C@@H]4[C@H]3CC[C@]12C	Ethylestrenol	965-90-2	-2.22735	0
CC(C)COCC(CN(CC1=CC=CC=C1)C1=CC=CC=C1)N1CCCC1	Bepridil	64706-54-3	-2.22652	0
ClC1=CC(Cl)=C(C=C1)C(CN1C=CN=C1)OCC1=C(Cl)C=CC=C1Cl	Isoconazole	27523-40-6	-2.22464	0
CC1=CC=C(\C=N\N2C(=S)SC=C2C2=CC=CC=C2)C=C1	Fezatione	15387-18-5	-2.22295	1
CCOC(=O)O[C@@H]([C@@H]1C[C@@H]2CC[N@]1C[C@@H]2C=C)C1=CC=NC2=CC=C(OC)C=C12	Quinine ethyl carbonate	83-75-0	-2.22221	0
ClC1=C(COC(CN2C=CN=C2)C2=C(Cl)C=C(Cl)C=C2)C=CS1	Tioconazole	65899-73-2	-2.221	0
CCOC1=CC(OC2=CC=C(C=C2Cl)C(F)(F)F)=CC=C1[N+]([O-])=O	Oxyfluorfen	42874-03-3	-2.21975	1
CCN1C=C[N+](C)=C1C.FC(F)(F)S(=O)(=O)[N-]S(=O)(=O)C(F)(F)F	1-Ethyl-2,3-dimethylimidazolium bis(trifluoromethylsulfonyl)imide	174899-90-2	-2.21665	0
CCCC(=O)O[C@@]1(CC[C@H]2[C@@H]3CCC4=CC(=O)CC[C@]4(C)[C@H]3[C@@H](O)C[C@]12C)C(=O)CO	Hydrocortisone 17-butyrate	13609-67-1	-2.21604	0
COP(=S)(OC)OC1=CC(Cl)=C(I)C=C1Cl	Iodenphos	18181-70-9	-2.21592	0
COP(=O)(OC)OC(=CCl)C1=C(Cl)C=C(Cl)C(Cl)=C1	Tetrachlorovinphos	961-11-5	-2.21257	2
COP(=O)(OC)O\C(=C/Cl)C1=C(Cl)C=C(Cl)C(Cl)=C1	Z-Tetrachlorvinphos	22248-79-9	-2.21257	2
CN(C\C=C\C#CC(C)(C)C)CC1=CC=CC2=CC=CC=C12	Terbinafine	91161-71-6	-2.2109	1
CC1NC2=CC(Cl)=C(C=C2C(=O)N1C1=CC=CC=C1C)S(N)(=O)=O	Metolazone	17560-51-9	-2.20997	1
CCCCCC1NC2=CC(=C(C=C2S(=O)(=O)N1)S(N)(=O)=O)C(F)(F)F	Penflutizide	1766-91-2	-2.19715	0
Cl.CCOC(=O)NC1=CC2=C(SC3=C(C=CC=C3)N2C(=O)CCN2CCOCC2)C=C1	Moricizine hydrochloride	29560-58-5	-2.19672	0
COC1=CC2=C(C=C1OC)[C@H]1[C@@H](CO2)OC2=C(C=CC3=C2C[C@@H](O3)C(C)=C)C1=O	Rotenone	83-79-4	-2.19653	0
FC1=CC=C(OC2=CC=NC3=CC(Cl)=CC(Cl)=C23)C=C1	Quinoxyfen	124495-18-7	-2.19494	1
CC1=NN(C(=O)\C1=N\NC1=CC=CC(C2=CC=CC(=C2)C(O)=O)=C1O)C1=CC=C(C)C(C)=C1	Eltrombopag	496775-61-2	-2.19404	0
COP(=S)(OC)OC1=CC=C(C=C1)S(N)(=O)=O	Cythioate	115-93-5	-2.19319	1
C[C@H]1O[C@H](O[C@@H]2[C@@H](CO)O[C@H](O[C@@H]3[C@@H](CO)O[C@@H](O)[C@H](O)[C@H]3O)[C@H](O)[C@H]2O)[C@H](O)[C@@H](O)[C@@H]1N[C@H]1C=C(CO)[C@@H](O)[C@H](O)[C@H]1O	Acarbose	56180-94-0	-2.19006	0
CCOP(=S)(OCC)OC1=CC=C(C=C1)S(C)=O	Fensulfothion	115-90-2	-2.1884	1
S(SC1=CC=CC=C1)C1=CC=CC=C1	Diphenyl disulfide	882-33-7	-2.18685	1
[Na+].CO[C@@H]1[C@@H](OC(N)=O)[C@@H](O)[C@H](OC2=CC=C3C([O-])=C(NC(=O)C4=CC=C(O)C(CC=C(C)C)=C4)C(=O)OC3=C2C)OC1(C)C	Novobiocin sodium	1476-53-5	-2.18625	0
OC(=O)CC(O)(CC(O)=O)C(O)=O.CCN(CC)CCOC1=CC=C(C=C1)C(=C(Cl)C1=CC=CC=C1)C1=CC=CC=C1	Clomiphene citrate (1:1)	50-41-9	-2.18411	0
Cl.CN(C)[C@H]1[C@@H]2C[C@H]3C(=C(O)[C@]2(O)C(=O)C(C(N)=O)=C1O)C(=O)C1=C(C(Cl)=CC=C1O)[C@@]3(C)O	Chlortetracycline hydrochloride	64-72-2	-2.18392	0
ClC1=C(Cl)C2(Cl)C3C(C(=O)OC3=O)C1(Cl)C2(Cl)Cl	Chlorendic anhydride	115-27-5	-2.18316	0
Cl.CCCCN(CCCC)CCC(O)C1=CC2=C(C=C(Cl)C=C2Cl)C2=CC(=CC=C12)C(F)(F)F	Halofantrine hydrochloride	36167-63-2	-2.18159	0
CCC(=O)O[C@H]1CC[C@H]2[C@@H]3CCC4=CC(OC(=O)CC)=CC=C4[C@H]3CC[C@]12C	Estradiol dipropionate	113-38-2	-2.17798	0
F[P-](F)(F)(F)(F)F.CCCCCCN1C=C[N+](C)=C1	1-Hexyl-3-methylimidazolium hexafluorophosphate	304680-35-1	-2.17745	0
C[C@]1(O)CC[C@H]2[C@@H]3CC[C@H]4CC5=NNC=C5C[C@]4(C)[C@H]3CC[C@]12C	Stanozolol	10418-03-8	-2.17575	0
F[P-](F)(F)(F)(F)F.CCN1C=C[N+](C)=C1	1-Ethyl-3-methylimidazolium hexafluorophosphate	155371-19-0	-2.17485	0
COP(N)(=S)OC1=C(C=CC=C1)C(=O)OC(C)C	Isocarbophos	24353-61-5	-2.17419	3
CCCCCCCC\C=C/CCCCCCCC(=O)OCCCC	9-Octadecenoic acid (9Z)-, butyl ester	142-77-8	-2.17341	1
OC(=O)\C=C\C(O)=O.OC(=O)\C=C\C(O)=O.C(N1CCNCC1)C1=CC=CC=C1	1-Benzylpiperazine difumarate	106133-22-6	-2.17226	0
CNP(=O)(OC)OC1=CC=C(C=C1Cl)C(C)(C)C	Crufomate	299-86-5	-2.17214	1
OC1=CC2=C(C=C1)C1(OC(=O)C3=C1C=CC(=C3)N=C=S)C1=C(O2)C=C(O)C=C1	Fluorescein 5(6)-isothiocyanate	27072-45-3	-2.17089	0
C1=CC=C(C=C1)[Bi](C1=CC=CC=C1)C1=CC=CC=C1	Triphenylbismuth	603-33-8	-2.16967	0
COC(=O)CCCCC(CCSS\C(CCO)=C(/C)N(CC1=C(N)N=C(C)N=C1)C=O)SC(C)=O	Octotiamine	137-86-0	-2.16818	0
NS(=O)(=O)C1=C(Cl)C=C2NC(NS(=O)(=O)C2=C1)C1CC2CC1C=C2	Cyclothiazide	2259-96-3	-2.16611	0
OS(O)(=O)=O.NC[C@H]1O[C@H](O[C@@H]2[C@@H](N)C[C@@H](N)C(O)[C@H]2O[C@@H]2O[C@H](CO)[C@@H](O)[C@H]2O)[C@H](N)[C@@H](O)[C@@H]1O	Ribostamycin sulfate	53797-35-6	-2.15925	0
[I-].CCN1C(SC2=C1C=CC=C2)=CC=CC=CC1=[N+](CC)C2=C(S1)C=CC=C2	Dithiazanine iodide	514-73-8	-2.15497	0
OC1=C([C@H]2CC[C@@H](CC2)C2=CC=C(Cl)C=C2)C(=O)C2=CC=CC=C2C1=O	Atovaquone	95233-18-4	-2.15302	0
OC1C(COC(=O)C2=CN=CC=C2)(COC(=O)C2=CN=CC=C2)CCCC1(COC(=O)C1=CC=CN=C1)COC(=O)C1=CC=CN=C1	Nicomolol	27959-26-8	-2.15277	0
[Na+].C[C@H](CCC([O-])=O)[C@H]1CC[C@H]2[C@@H]3[C@H](O)C[C@@H]4C[C@H](O)CC[C@]4(C)[C@H]3C[C@H](O)[C@]12C	Sodium cholate	361-09-1	-2.15198	0
OC(C1=CC=C(Cl)C=C1)(C1=CC=C(Cl)C=C1)C(Cl)(Cl)Cl	Dicofol	115-32-2	-2.15187	0
CC1=CC=C(C=C1)C(=O)OC1=C(OC(=O)C2=CC=C(C)C=C2)C=C(C=C1)C(O)CNC(C)(C)C	Bitolterol	30392-40-6	-2.14964	0
[O-][N+](=O)C1=CC(=CC=C1)S(=O)(=O)NCCNS(=O)(=O)C1=CC=CC(=C1)[N+]([O-])=O	Dinsed	96-62-8	-2.14925	0
CC(C)=CCC1C(=O)N(N(C1=O)C1=CC=CC=C1)C1=CC=CC=C1	Feprazone	30748-29-9	-2.14784	1
CS(=O)(=O)C1=C(COCC(F)(F)F)C(Cl)=C(C=C1)C(=O)C1C(=O)CCCC1=O	Tembotrione	335104-84-2	-2.14746	0
CN(C)[C@H]1[C@@H]2CC3C(=C(O)[C@]2(O)C(=O)C(C(=O)NCN[C@@H](CCCCN)C(O)=O)=C1O)C(=O)C1=C(C=CC=C1O)[C@@]3(C)O	Lymecycline	992-21-2	-2.14718	0
CCN(CC)CCC(=O)N1C2=CC=CC=C2SC2=CC=C(C=C12)C(F)(F)F	Fluacizine	30223-48-4	-2.14699	0
OC1=C(CC=C)C=C(C=C1)S(=O)(=O)C1=CC(CC=C)=C(O)C=C1	4,4'-Sulfonylbis[2-(prop-2-en-1-yl)phenol]	41481-66-7	-2.14639	1
COC(=O)C1=C(C=CC=C1)S(=O)(=O)NC(=O)NC1=NC(OC(F)F)=CC(OC(F)F)=N1	Primisulfuron-methyl	86209-51-0	-2.14631	0
CCCCCC1=CC2=C(C(O)=C1)C1=C(C=CC(C)=C1)C(C)(C)O2	Cannabinol	521-35-7	-2.14599	0
COC1=C(C=CC=C1)N1CCN(CCCCNC(=O)C2=CC=C(C=C2)C2=CC=C(C=C2)C(C)=O)CC1	GR 103691	162408-66-4	-2.14141	0
CCCCC1=NC2(CCCC2)C(=O)N1CC1=CC=C(C=C1)C1=CC=CC=C1C1=NN=NN1	Irbesartan	138402-11-6	-2.14052	0
CC(C)(C)NC(=O)[C@H]1CC[C@H]2[C@@H]3CC[C@H]4NC(=O)C=C[C@]4(C)[C@H]3CC[C@]12C	Finasteride	98319-26-7	-2.14036	0
CN(CCOC1=CC=C(NS(C)(=O)=O)C=C1)CCC1=CC=C(NS(C)(=O)=O)C=C1	Dofetilide	115256-11-6	-2.13833	0
CC(=O)O[C@H]1[C@@H](O)[C@H]2C(C)(C)CC[C@H](O)[C@]2(C)[C@@]2(O)C(=O)C[C@@](C)(O[C@]12C)C=C	Forskolin	66575-29-9	-2.13713	0
CCC(CC)(CC(=O)NC1=CC=CC(\C=C\C2=NC(=CS2)C2CCC2)=C1)C(O)=O	Cinalukast	128312-51-6	-2.13703	1
COC(=O)[C@]1(C)CCC[C@]2(C)[C@H]3CCC(=CC3=CC[C@@H]12)C(C)C	Methyl abietate	127-25-3	-2.13682	0
CCN(CCC#N)C1=CC=C(C=C1)N=NC1=CC=C(C=C1)[N+]([O-])=O	C.I. Disperse Orange 25	31482-56-1	-2.13507	1
CCN(CC)CCOC1=CC=C2C3=CC=C(OCCN(CC)CC)C=C3C(=O)C2=C1	Tilorone	27591-97-5	-2.13499	0
FC1=CC=C(NC(=O)C2=C(OC3=CC(=CC=C3)C(F)(F)F)N=CC=C2)C(F)=C1	Diflufenican	83164-33-4	-2.13345	1
CC(=O)O[C@]1(CC[C@H]2[C@@H]3CCC4=CC(=O)CC[C@@H]4[C@H]3CC[C@]12C)C#C	Norethindrone acetate	51-98-9	-2.13343	1
CCN(CC)C1=CC=C(C=C1)\N=N\C1=CC=CC=C1	C.I. Solvent Yellow 56	2481-94-9	-2.12853	0
CC(=O)[C@H]1CC[C@H]2[C@@H]3CC=C4C[C@@H](O)CC[C@]4(C)[C@H]3CC[C@]12C	Pregnenolone	145-13-1	-2.12787	0
CC(C)(C1=CC=CC=C1)C1=CC(=C(O)C=C1)C(C)(C)C1=CC=CC=C1	2,4-Bis(1-methyl-1-phenylethyl)phenol	2772-45-4	-2.12684	0
CN(C(=S)OC1=CC2=C(C=C1)C1CCC2C1)C1=CC(C)=CC=C1	Tolciclate	50838-36-3	-2.1267	0
OS(O)(=O)=O.NC[C@H]1O[C@H](O[C@@H]2[C@@H](N)C[C@@H](N)[C@H](O[C@H]3O[C@H](CO)[C@@H](O)[C@H](N)[C@H]3O)[C@H]2O)[C@H](N)[C@@H](O)[C@@H]1O	Bekanamycin sulfate	29701-07-3	-2.12646	0
C1=CC2=CC=C3C=C4C(C=CC5=CC=CC=C45)=CC3=C2C=C1	Dibenz(a,h)anthracene	53-70-3	-2.12428	0
Cl.CO\N=C(/C(=O)N[C@H]1[C@H]2SCC(CSC3=CN=NS3)=C(N2C1=O)C(O)=O)C1=CSC(N)=N1	Cefuzonam hydrochloride	NOCAS_46800	-2.12419	0
OS(O)(=O)=O.NC[C@H]1O[C@H](O[C@@H]2[C@@H](N)C[C@@H](N)[C@H](O[C@H]3O[C@H](CO)[C@@H](O)[C@H](N)[C@H]3O)[C@H]2O)[C@H](O)[C@@H](O)[C@@H]1O	Kanamycin A sulfate	25389-94-0	-2.12381	0
O.C[C@@H]1CCN([C@H](C1)C(O)=O)C(=O)[C@H](CCCNC(N)=N)NS(=O)(=O)C1=CC=CC2=C1NC[C@H](C)C2	Argatroban monohydrate	141396-28-3	-2.12334	0
C[C@]1(O)CC[C@H]2[C@@H]3CC[C@H]4CC5=NON=C5C[C@]4(C)[C@H]3CC[C@]12C	Furazabol	1239-29-8	-2.12234	0
C1=CC2=C3C(=C1)C1=C4C(C=CC5=C4C3=C(C=C2)C=C5)=CC=C1	Benzo(g,h,i)perylene	191-24-2	-2.12156	0
CCOC(=O)C1=NN(C(=N1)C(Cl)(Cl)Cl)C1=C(Cl)C=C(Cl)C=C1	Fenchlorazole-ethyl	103112-35-2	-2.12114	0
COC1=CC(C=C2CCCC(=CC3=CC=C(O)C(OC)=C3)C2=O)=CC=C1O	Cyclovalone	579-23-7	-2.11846	1
COS([O-])(=O)=O.COS([O-])(=O)=O.CC1(C)C2CCC1(C)C[N+](C)(CCC[N+](C)(C)C)C2	Trimethidinium methyl sulfate	14149-43-0	-2.11738	0
CC1(C)O[C@@H]2C[C@H]3[C@@H]4CCC5=CC(=O)CC[C@]5(C)[C@@]4(F)[C@@H](O)C[C@]3(C)[C@@]2(O1)C(=O)CCl	Halcinonide	3093-35-4	-2.11178	0
CN1C=C(C(=O)C(=C1)C1=CC(=CC=C1)C(F)(F)F)C1=CC=CC=C1	Fluridone	59756-60-4	-2.11094	1
CC1=NOC(NS(=O)(=O)C2=C(SC=C2)C(=O)CC2=C(C)C=C3OCOC3=C2)=C1Cl	Sitaxentan	184036-34-8	-2.11046	0
CCC(C)(C)C1=CC(N2N=C3C=CC=CC3=N2)=C(O)C(=C1)C(C)(C)CC	2-(2H-Benzotriazol-2-yl)-4,6-bis(1,1-dimethylpropyl)phenol	25973-55-1	-2.10956	0
CS(=O)(=O)C1=C(C=CC(=C1)C(F)(F)F)C(=O)C1=C(ON=C1)C1CC1	Isoxaflutole	141112-29-0	-2.10791	1
COP(=S)(NC(C)C)OC1=C(C=C(C)C=C1)[N+]([O-])=O	Amiprofos-methyl	36001-88-4	-2.10733	1
COC1=C(OC)C=C(C=C1)[C@@H]1CC(=O)C2=C(O1)C=C(O[C@@H]1O[C@H](CO[C@@H]3O[C@@H](C)[C@H](O)[C@@H](O)[C@H]3O)[C@@H](O)[C@H](O)[C@H]1O)C=C2O	Methyl hesperidin	11013-97-1	-2.106	0
CO.COC1=C(Cl)C=C(Cl)C(NC2=C(C=NC3=CC(OCCCN4CCN(C)CC4)=C(OC)C=C23)C#N)=C1	Bosutinib methanoate	918639-10-8	-2.097	0
O[Bi]1OC2=C(O1)C(O)=CC(=C2)C(O)=O	Bismuth subgallate	99-26-3	-2.09654	0
OC1=CC=C(C=C1)C1(OS(=O)(=O)C2=C1C=CC=C2)C1=CC=C(O)C=C1	Phenol red	143-74-8	-2.09512	0
CN(C)S(=O)(=O)C1=CC2=C(SC3=CC=CC=C3C2=CCCN2CCN(C)CC2)C=C1	Thiothixene	5591-45-7	-2.09399	0
CCC[C@@H]1C[C@H](N(C)C1)C(=O)N[C@H]([C@H](C)Cl)[C@H]1O[C@H](SC)[C@H](OP(O)(O)=O)[C@@H](O)[C@H]1O	Clindamycin phosphate	24729-96-2	-2.09261	0
CC(C)(C)C1CCC(CC2=C(O)C(=O)C3=CC=CC=C3C2=O)CC1	Buparvaquone	88426-33-9	-2.09208	0
Cl.COC1=C(OC)C=C2C(CCN3C(=O)N(C)\C(C=C23)=N\C2=C(C)C=C(C)C=C2C)=C1	Trequinsin hydrochloride	78416-81-6	-2.08661	0
CCC(=O)O[C@@]1([C@@H](C)C[C@H]2[C@@H]3CCC4=CC(=O)C=C[C@]4(C)C3(F)[C@@H](O)C[C@]12C)C(=O)COC	Amelometasone	123013-22-9	-2.085	0
CCN(CC1=C(Cl)C=CC=C1F)C1=C(C=C(C=C1[N+]([O-])=O)C(F)(F)F)[N+]([O-])=O	Flumetralin	62924-70-3	-2.08277	0
CC(C)(C1=CC(Br)=C(OCCO)C(Br)=C1)C1=CC(Br)=C(OCCO)C(Br)=C1	Tetrabromobisphenol A bis(2-hydroxyethyl) ether	4162-45-2	-2.07977	0
F[P-](F)(F)(F)(F)F.CC[N+]1(C)CCCC1	1-Ethyl-1-methylpyrrolidinium hexafluorophosphate	121057-90-7	-2.07787	0
CC1=CC=C(C=C1)S([O-])(=O)=O.CC(C)C[P+](C)(CC(C)C)CC(C)C	Triisobutylmethylphosphonium tosylate	344774-05-6	-2.07775	0
O=C(C(C1=CC=CC=C1)C1=CC=CC=C1)C1C(=O)C2=C(C=CC=C2)C1=O	Diphacinone	82-66-6	-2.07769	0
CN1C(=O)NC(=O)N(C1=O)C1=CC=C(OC2=CC=C(C=C2)S(=O)(=O)C(F)(F)F)C(C)=C1	Toltrazuril sulfone	69004-04-2	-2.07728	0
F[P-](F)(F)(F)(F)F.CCN1C=C[N+](C)=C1C	1-Ethyl-2,3-dimethylimidazolium hexafluorophosphate	292140-86-4	-2.07615	0
C[C@]12CC[C@H]3[C@@H](C=CC4=CC(=O)CC[C@]34C)[C@@H]1CC[C@@]21CCC(=O)O1	Canrenone	976-71-6	-2.07441	0
OC(C(O)C(O)=O)C(O)=O.COC1=C(OCCNCC(O)COC2=CC=CC3=C2C2=CC=CC=C2N3)C=CC=C1	Carvedilol tartrate	NOCAS_45916	-2.07279	0
CC(C)C1=NN=C(C)N1[C@H]1C[C@@H]2CC[C@H](C1)N2CC[C@H](NC(=O)C1CCC(F)(F)CC1)C1=CC=CC=C1	Maraviroc	376348-65-1	-2.07247	0
Cl.Cl.CC(C)(C)C1=CC=C(CN2CCN(CC2)C(C2=CC=CC=C2)C2=CC=C(Cl)C=C2)C=C1	Buclizine dihydrochloride	129-74-8	-2.06495	0
CCOC1=NC(F)=CC2=NC(=NN12)S(=O)(=O)NC1=C(C=CC=C1Cl)C(=O)OC	Cloransulam-methyl	147150-35-4	-2.06328	0
[Na+].CC[C@H](NC(=O)C1=C([N-]S(=O)(=O)C2=CC=CC3=CC=CN=C23)C=CC(F)=C1)C1=CC=CC=C1	AVE3295	478263-98-8	-2.06236	0
F[Sn](C1=CC=CC=C1)(C1=CC=CC=C1)C1=CC=CC=C1	Triphenyltin fluoride	379-52-2	-2.06207	0
Cl.CN(C)CCN1N=NN=C1SCC1=C(N2[C@H](SC1)[C@H](NC(=O)CC1=CSC(N)=N1)C2=O)C(O)=O	Cefotiam hydrochloride	66309-69-1	-2.05853	0
CCCCCCCCN1C=C[N+](C)=C1.FC(F)(F)S(=O)(=O)[N-]S(=O)(=O)C(F)(F)F	1-Methyl-3-octylimidazolium bis(trifluoromethylsulfonyl)imide	178631-04-4	-2.05713	0
CC(C)(C)OOC(C)(C)CCC(C)(C)OOC(C)(C)C	2,5-Dimethyl-2,5-di-(tert-butylperoxy)hexane	78-63-7	-2.05478	0
COC(=O)C1=C(C)NC(C)=C(C1C1=CC=CC(=C1)[N+]([O-])=O)C(=O)OCCN(C)CC1=CC=CC=C1	Nicardipine	55985-32-5	-2.0492	0
ClC1C2OC2C2C1C1(Cl)C(Cl)=C(Cl)C2(Cl)C1(Cl)Cl	Heptachlor epoxide	1024-57-3	-2.04757	0
[Hg](C1=CC=CC=C1)C1=CC=CC=C1	Diphenylmercury(II)	587-85-9	-2.04564	0
ClC1=C(Cl)C2(Cl)C3COS(=O)OCC3C1(Cl)C2(Cl)Cl	Endosulfan	115-29-7	-2.04432	0
ClC1=C(Cl)[C@]2(Cl)[C@@H]3COS(=O)OC[C@@H]3[C@@]1(Cl)C2(Cl)Cl	Endosulfan I	959-98-8	-2.04432	0
C[C@]1(O)CC[C@H]2[C@@H]3CC[C@H]4CC(=O)\C(C[C@]4(C)[C@H]3CC[C@]12C)=C/O	Oxymetholone	434-07-1	-2.04329	0
ClC(Cl)(Cl)C1=CC=C(C=C1)C(Cl)(Cl)Cl	1,4-Bis(trichloromethyl)benzene	68-36-0	-2.04323	0
CCC1=C(C(=O)C2=CC(Br)=C(O)C(Br)=C2)C2=CC=CC=C2O1	Benzbromarone	3562-84-3	-2.04244	0
OC1=CC=C(C=C1C1CCCCC1)C1(CCCCC1)C1=CC(C2CCCCC2)=C(O)C=C1	1,1-Bis(3-cyclohexyl-4-hydroxyphenyl)cyclohexane	4221-68-5	-2.03932	0
[Na+].CCOC1=CC(=CC=C1)N1C=C(N=C1C1=CC=C(C)C=C1)C(=O)N1CCN(CC1)C1=CC2=CC=CC=C2C(=C1)C([O-])=O	PharmaGSID_47337	1061517-62-1	-2.03542	0
C1=CC=C(C=C1)C1=CC=CC=C1C1=CC=CC=C1	o-Terphenyl	84-15-1	-2.03369	0
CC(C)=CCOC1=CC=C(\C=C\C(=O)C2=CC=C(OCC=C(C)C)C=C2OCC(O)=O)C=C1	Sofalcone	64506-49-6	-2.0326	0
CS(=O)(=O)NC(=O)C1=CC(OC2=CC=C(C=C2Cl)C(F)(F)F)=CC=C1[N+]([O-])=O	Fomesafen	72178-02-0	-2.03156	1
[Na+].C[C@H](CCC([O-])=O)[C@H]1CC[C@H]2[C@@H]3CC[C@@H]4C[C@H](O)CC[C@]4(C)[C@H]3C[C@H](O)[C@]12C	Sodium deoxycholate	302-95-4	-2.03143	0
FC(OC(F)(F)F)C(F)(F)OC1=C(Cl)C=C(NC(=O)NC(=O)C2=C(F)C=CC=C2F)C=C1	Novaluron	116714-46-6	-2.03003	0
CC(=O)O[Hg]C1=CC=CC=C1	Phenylmercuric acetate	62-38-4	-2.02543	1
CCOP(=O)(SC(C)CC)N1CCSC1=O	Fosthiazate	98886-44-3	-2.02468	0
C\C=C1/NC(=O)[C@H]2CSSCC\C=C\[C@H](CC(=O)N[C@H](C(C)C)C(=O)N2)OC(=O)C(NC1=O)C(C)C	Romidepsin	128517-07-7	-2.02351	0
COC1=C2C(=O)C3=C(C(O)=C4C[C@](O)(C[C@H](O[C@H]5C[C@H](N)[C@H](O)[C@H](C)O5)C4=C3O)C(C)=O)C(=O)C2=CC=C1	Daunorubicin	20830-81-3	-2.02253	0
C(OC1=CC=C(C=C1)C(C1=CC=C(OCC2CO2)C=C1)C1=CC=C(OCC2CO2)C=C1)C1CO1	2,2',2''-[Methanetriyltris(benzene-4,1-diyloxymethanediyl)]trioxirane	66072-38-6	-2.02142	0
OC1=C(Cl)C=C(Cl)C=C1S(=O)C1=CC(Cl)=CC(Cl)=C1O	Bithionoloxide	844-26-8	-2.01894	0
NS(=O)(=O)C1=C(Cl)C=C2NC(CC3CCCC3)NS(=O)(=O)C2=C1	Cyclopenthiazide	742-20-1	-2.01822	0
COC1=C(F)C=C(C=C1)C1=CC(=NN1C1=CC=C(C=C1)S(N)(=O)=O)C(F)F	Deracoxib	169590-41-4	-2.01807	1
C[C@]12CC[C@H]3[C@@H](CC[C@H]4CC(=O)CC[C@]34C)[C@@H]1CC=C2	Androstenone	18339-16-7	-2.01733	0
CCOC(=O)CCN(SN(C)C(=O)OC1=CC=CC2=C1OC(C)(C)C2)C(C)C	Benfuracarb	82560-54-1	-2.01689	0
CCOP(=S)(OCC)OC1=CC=C(Cl)C=C1Cl	Dichlofenthion	97-17-6	-2.01405	0
CCCCC(CC)CN1C(=O)C2C3CC(C=C3)C2C1=O	MGK-264	113-48-4	-2.01185	1
F[P-](F)(F)(F)(F)F.CCC[N+]1(C)CCCC1	1-Methyl-1-propylpyrrolidinium hexfluorophosphate	327022-58-2	-2.01138	0
FC1=CC=C(C=C1)C(CCCN1CCC2(CC1)N(CNC2=O)C1=CC=CC=C1)C1=CC=C(F)C=C1	Fluspirilene	1841-19-6	-2.01043	0
CC(C)C(OC(=O)C1=CC=CC=C1)C(C)(C)COC(=O)C1=CC=CC=C1	2,2,4-Trimethylpentane-1,3-diyl dibenzoate	68052-23-3	-2.00968	1
FC(F)(F)C(F)(F)C(F)(F)C(F)(F)C(F)(F)C(F)(F)CCI	1H,1H,2H,2H-Perfluorooctyl iodide	2043-57-4	-2.00832	0
[O-][N+](=O)C1=CC=C(OC2=C(C=C(C=C2)C(F)(F)F)[N+]([O-])=O)C=C1	Fluorodifen	15457-05-3	-2.00423	1
CCCCC1(COC(=O)CCC(O)=O)C(=O)N(N(C1=O)C1=CC=CC=C1)C1=CC=CC=C1	Suxibuzone	27470-51-5	-2.0028	0
CC1=CC=C(C=C1)S([O-])(=O)=O.CCOCC(O)COC1=CC=C(NC(=O)CC[S+](C)C)C=C1	Suplatast tosylate	94055-76-2	-2.00272	0
ClC(C1=CC=CC=C1)(C1=CC=CC=C1)C1=CC=CC=C1	Trityl chloride	76-83-5	-1.99312	1
COC(N)(CO)CO.CCCCC[C@H](O)\C=C\[C@H]1[C@H](O)C[C@H](O)[C@@H]1C\C=C/CCCC(O)=O	Dinoprost tromethamine	38562-01-5	-1.99214	1
CC(CCl)OP(=O)(OC(C)CCl)OC(C)CCl	Tris(2-chloroisopropyl)phosphate	13674-84-5	-1.99017	0
C[C@]12CC[C@H]3[C@@H](CCC4=CC(=O)CC[C@]34C)[C@@H]1CC[C@@H]2C(O)=O	Etienic acid	302-97-6	-1.98902	0
C1=CC2=C3C=CC=C4C=CC5=CC=CC(=C2C=C1)C5=C34	Benzo(e)pyrene	192-97-2	-1.98724	0
OC(=O)C1=CC=CC=C1N1C=C(C(O)=O)C(=O)C2=C1C=C(Cl)C(NC1=C(F)C=C(F)C=C1Cl)=C2	AVE9423	862243-29-6	-1.98669	0
CC1C2CC(CC2C2CCCC(O)C2)C1(C)C	3-(5,5,6-Trimethylbicyclo[2.2.1]hept-2-yl)cyclohexanol	3407-42-9	-1.98639	0
CC1(C)O[C@@H]2C[C@H]3[C@@H]4C[C@H](F)C5=CC(=O)C=C[C@]5(C)[C@@]4(F)[C@@H](O)C[C@]3(C)[C@@]2(O1)C(=O)CO	Fluocinolone acetonide	67-73-2	-1.98633	0
FC(F)(F)C1=C(Cl)C=CC(NC(=O)NC2=CC=C(Cl)C=C2)=C1	Cloflucarban	369-77-7	-1.98536	1
CN(\C=N\C1=C(C)C=C(C)C=C1)\C=N\C1=C(C)C=C(C)C=C1	Amitraz	33089-61-1	-1.98235	0
CC[C@H](C)C(=O)O[C@H]1CCC=C2C=C[C@H](C)[C@H](CC[C@@H]3C[C@@H](O)CC(=O)O3)[C@@H]12	Mevastatin	73573-88-3	-1.98172	1
CCCCCCCOC(=O)C1=C(C=CC=C1)C(=O)OCCCCCCC	Diheptyl phthalate	3648-21-3	-1.98147	1
OC1=C(Cl)C=C(Cl)C=C1SC1=C(O)C(Cl)=CC(Cl)=C1	Bithionol	97-18-7	-1.9814	0
[Na+].[Na+].[Na+].[Na+].CC1=CC(=CC=C1N=NC1=C(C=C2C=C(C=C(N)C2=C1O)S([O-])(=O)=O)S([O-])(=O)=O)C1=CC(C)=C(C=C1)N=NC1=C(C=C2C=C(C=C(N)C2=C1O)S([O-])(=O)=O)S([O-])(=O)=O	C.I. Direct Blue 14	72-57-1	-1.98094	0
CCO[C@@H]1O[C@H](C(COCC2=CC=CC=C2)OCC2=CC=CC=C2)[C@H](OCC2=CC=CC=C2)[C@H]1O	Tribenoside	10310-32-4	-1.97796	0
F[P-](F)(F)(F)(F)F.CCCC[N+]1(C)CCCC1	1-Butyl-1-methylpyrrolidinium hexafluorophosphate	330671-29-9	-1.97778	0
CCCCCCCC\C=C/CCCCCCCCCCCC(O)=O	(13Z)-Docos-13-enoic acid	112-86-7	-1.97743	1
Cl.CO\N=C(\C(=O)N[C@H]1[C@H]2SCC(C[N+]3=C4C=CC=NN4C=C3)=C(N2C1=O)C([O-])=O)C1=NSC(N)=N1	Cefozopran hydrochloride	113981-44-5	-1.97734	0
CCCCC1C(=O)N(N(C1=O)C1=CC=CC=C1)C1=CC=CC=C1	Phenylbutazone	50-33-9	-1.97528	1
OC(=O)CC(O)(CC(O)=O)C(O)=O.CCN(CC)C(=O)N1CCN(C)CC1	Diethylcarbamazine citrate	1642-54-2	-1.97432	0
CC(C)(C1=CC(Br)=C(O)C(Br)=C1)C1=CC(Br)=C(O)C(Br)=C1	3,3',5,5'-Tetrabromobisphenol A	79-94-7	-1.96916	0
CCC(C)N(C)C(=O)C1=CC2=C(C=CC=C2)C(=N1)C1=CC=CC=C1Cl	PK 11195	85532-75-8	-1.96828	0
CCC(=O)O[C@@]1([C@@H](C)C[C@H]2[C@@H]3C[C@H](F)C4=CC(=O)C=C[C@]4(C)[C@@]3(F)[C@@H](O)C[C@]12C)C(=O)CCl	Halobetasol propionate	66852-54-8	-1.96719	0
OC(=O)C(O)=O.CCN(CC)CCOC(=O)C(CC1CCCO1)CC1=C2C=CC=CC2=CC=C1	Nafronyl oxalate	3200-06-4	-1.96516	0
CC(C)(C)CC(C)(C)C1=CC(N2N=C3C=CC=CC3=N2)=C(O)C=C1	Octrizole	3147-75-9	-1.96453	0
CC1=C(C2=C(O1)C(NC(=O)C1=C(Cl)C=CC=C1Cl)=CC=C2)C(C)(C)O	FR167356	174185-16-1	-1.96352	0
CCCC1N(C=C(CC)C=C1CC)C1=CC=CC=C1	3,5-Diethyl-1-phenyl-2-propyl-1,2-dihydropyridine	34562-31-7	-1.96162	1
Cl.O[C@H]1C[C@H](OCC2=CC=C(C=C2)C2=CC=CC=C2)[C@H](CC\C=C/CCC(O)=O)[C@H]1N1CCCCC1	Vapiprost hydrochloride	87248-13-3	-1.96048	1
CCOC(=O)C(C)OC(=O)C1=C(C=CC(OC2=C(Cl)C=C(C=C2)C(F)(F)F)=C1)[N+]([O-])=O	Lactofen	77501-63-4	-1.95908	0
CCSC(C)CC1CC(O)=C(\C(CC)=N\OC\C=C\Cl)C(=O)C1	Clethodim	99129-21-2	-1.95759	1
CC(=O)OCC(=O)[C@@]1(O)[C@@H](C[C@H]2[C@@H]3CCC4=CC(=O)C=C[C@]4(C)[C@@]3(F)[C@@H](O)C[C@]12C)OC(C)=O	Triamcinolone diacetate	67-78-7	-1.95643	0
C[C@]12O[C@H](C[C@]1(O)CO)N1C3=C(C=CC=C3)C3=C1C1=C(C4=C3C(=O)NC4)C3=C(C=CC=C3)N21	Lestaurtinib	111358-88-4	-1.95543	0
Cl.FC(F)(F)C1=CC=C(Cl)C(C(=O)N[C@@H]([C@@H]2CN3CCC2CC3)C2=CC=CC=C2)=C1Cl	SSR103800	NOCAS_47364	-1.95431	0
CCCCC(CC)COC(=O)COC1=C(Cl)C=C(Cl)C(Cl)=C1	2,4,5-T-2-ethylhexyl	1928-47-8	-1.95408	1
CC(C1=CC=C(C)C(C)=C1)C1=CC=C(C)C(C)=C1	1,1-Bis(3,4-dimethylphenyl)ethane	1742-14-9	-1.9522	0
CC(C)CN(C[C@@H](O)[C@H](CC1=CC=CC=C1)NC(=O)O[C@@H]1CCOC1)S(=O)(=O)C1=CC=C(N)C=C1	Amprenavir	161814-49-9	-1.9517	0
OC(=O)CC(O)(CC(O)=O)C(O)=O.CCN(CC)CCOC(=O)C1=CC=CN=C1	Nicametate citrate	1641-74-3	-1.95137	0
C1=CC=C(C=C1)P(C1=CC=CC=C1)C1=CC=CC=C1	Triphenylphosphine	603-35-0	-1.94908	1
CCOCN1C(=C(C#N)C(Br)=C1C(F)(F)F)C1=CC=C(Cl)C=C1	Chlorfenapyr	122453-73-0	-1.94776	0
CCOP(=S)(OCC)SCS(=O)(=O)CC	Phorate sulfone	2588-04-7	-1.94762	1
NNS(=O)(=O)C1=CC=C(OC2=CC=C(C=C2)S(=O)(=O)NN)C=C1	4,4'-Oxybis(benzenesulfonhydrazide)	80-51-3	-1.94493	0
CCCCNC1=CC(=CC(=C1OC1=CC=CC=C1)S(N)(=O)=O)C(O)=O	Bumetanide	28395-03-1	-1.94397	1
O.[Na+].[Na+].[O-]C(=O)CC(S[Au])C([O-])=O	Sodium aurothiomalate hydrate	39377-38-3	-1.94166	0
ClC(=O)C1=CC(=CC(=C1)C(Cl)=O)C(Cl)=O	1,3,5-Benzenetricarbonyl trichloride	4422-95-1	-1.94157	3
[Na+].[Na+].[Na+].[Na+].CC1=CC(=CC=C1\N=N\C1=CC=C2C(=CC(=C(N)C2=C1O)S([O-])(=O)=O)S([O-])(=O)=O)C1=CC=C(\N=N\C2=C(O)C3=C(C=C2)C(=CC(=C3N)S([O-])(=O)=O)S([O-])(=O)=O)C(C)=C1	C.I. Direct Blue 53	314-13-6	-1.94136	0
CC(=O)OCC(=O)[C@@]1(O)CCC2C3CCC4=CC(=O)CC[C@]4(C)C3[C@@H](O)C[C@]12C	Hydrocortisone acetate	50-03-3	-1.94066	0
CCC1=CC=C(C=C1)C(C(Cl)Cl)C1=CC=C(CC)C=C1	p,p'-Ethyl-DDD	72-56-0	-1.94066	1
NCC[C@H](O)C(=O)N[C@@H]1C[C@H](N)[C@@H](O[C@H]2O[C@H](CN)[C@@H](O)[C@H](O)[C@H]2O)[C@H](O)[C@H]1O[C@H]1O[C@H](CO)[C@@H](O)[C@H](N)[C@H]1O	Amikacin	37517-28-5	-1.93687	0
CCC1=CC(C)=CC(CC)=C1C1=C(OC(=O)C(C)(C)C)N2CCOCCN2C1=O	Pinoxaden	243973-20-8	-1.93659	0
CCOC(=O)C1=C[C@]2(CC)CCCN3CCC4=C([C@H]23)N1C1=C4C=CC=C1	Vinpocetine	42971-09-5	-1.93626	0
COC1=C(O)C=C(CCC(=O)C2=C(O)C=C(O[C@@H]3O[C@H](CO)[C@@H](O)[C@H](O)[C@H]3O[C@@H]3O[C@@H](C)[C@H](O)[C@@H](O)[C@H]3O)C=C2O)C=C1	Neohesperidin dihydrochalcone	20702-77-6	-1.93514	0
O=C(OC1CCCCC1)C1=C(C=CC=C1)C(=O)OC1CCCCC1	Dicyclohexyl phthalate	84-61-7	-1.9349	1
CN(C)CCOC1=CC2=C(SC3=CC=C(Cl)C=C13)C=CC=C2	Zotepine	26615-21-4	-1.93192	0
COC1=C(OCCCN2CCC(CC2)C2=NOC3=C2C=CC(F)=C3)C=CC(=C1)C(C)=O	Iloperidone	133454-47-4	-1.93191	1
CCCC(=O)OCOC(=O)C1=C(C)NC(C)=C(C1C1=CC=CC(Cl)=C1Cl)C(=O)OC	Clevidipine	167221-71-8	-1.92843	0
Cl.CC(=O)OC1=CC2=C(CCN(C2)C(C(=O)C2CC2)C2=CC=CC=C2F)S1	Prasugrel hydrochloride	389574-19-0	-1.92729	0
FC1=CC=C(C=C1)C(N1CCN(C\C=C\C2=CC=CC=C2)CC1)C1=CC=C(F)C=C1	Flunarizine	52468-60-7	-1.9265	0
BrCC(Br)C1CCC(Br)C(Br)C1	1,2-Dibromo-4-(1,2-dibromoethyl)cyclohexane	3322-93-8	-1.92602	0
FC1=CC=CC(F)=C1C(=O)NC(=O)NC1=C(F)C(Cl)=C(F)C(Cl)=C1	Teflubenzuron	83121-18-0	-1.92536	1
CC(C)(C)C1=CC=C(C=C1)C1=CC=C(C=C1)C(C)(C)C	4,4'-Di-tert-butylbiphenyl	1625-91-8	-1.92363	0
ClC1=CC(Cl)=C(C=C1)[C@@H]1CS\C(S1)=C(\C#N)N1C=CN=C1	Luliconazole	187164-19-8	-1.92049	0
ClC1=CC=C(NC(=N)NC(=N)NCCCCCCNC(=N)NC(=N)NC2=CC=C(Cl)C=C2)C=C1	Chlorhexidine	55-56-1	-1.9203	0
OC(=O)C(F)(F)C(F)(F)C(F)(F)C(F)(F)C(F)(F)C(F)(F)C(F)(F)C(F)(F)F	PFNA	375-95-1	-1.91943	0
COS([O-])(=O)=O.C[N+]1(C)CCCCC1COC(=O)C(O)(C1=CC=CC=C1)C1=CC=CC=C1	Bevonium metilsulfate	5205-82-3	-1.91887	0
CCOP(=O)(OCC)OC1=NC(Cl)=C(Cl)C=C1Cl	Chlorpyrifos oxon	5598-15-2	-1.91872	0
OC(=O)C(CC1=CC(I)=C(O)C(I)=C1)C1=CC=CC=C1	Iodoalphionic acid	577-91-3	-1.91816	1
CN(C(=S)OC1=CC2=CC=CC=C2C=C1)C1=CC=CC(C)=C1	Tolnaftate	2398-96-1	-1.91416	1
C(C1CN2CCC1CC2)N1C2=CC=CC=C2SC2=C1C=CC=C2	Mequitazine	29216-28-2	-1.9136	0
F[P-](F)(F)(F)(F)F.CCCCCCCCN1C=C[N+](C)=C1	1-Methyl-3-octylimidazolium hexafluorophosphate	304680-36-2	-1.91165	0
OS(=O)(=O)C(F)(F)C(F)(F)C(F)(F)C(F)(F)C(F)(F)C(F)(F)C(F)(F)C(F)(F)F	PFOS	1763-23-1	-1.9115	0
CCCCCCCC(=O)CC[C@H]1[C@H](O)C[C@H](O)[C@@H]1C\C=C/CCCC(=O)OC(C)C	Unoprostone isopropyl ester	120373-24-2	-1.90867	1
COP(=S)(OC)OC1=CC=C(C=C1)[N+]([O-])=O	Methyl parathion	298-00-0	-1.90841	3
CN(C)CC\C=C1/C2=CC=CC=C2SC2=C1C=C(Cl)C=C2	Chlorprothixene	113-59-7	-1.90749	1
CCCCCCCCCCCCCCCCCCOC(=O)C(C)=C	Stearyl methacrylate	32360-05-7	-1.90665	1
CC(C)(C)N.CCC[C@H](N[C@@H](C)C(=O)N1[C@H]2CCCC[C@H]2C[C@H]1C(O)=O)C(=O)OCC	Perindopril erbumine	107133-36-8	-1.90625	0
OC(=O)CC(O)(CC(O)=O)C(O)=O.CCC(C1=NOC(CCN(CC)CC)=N1)C1=CC=CC=C1	Proxazole citrate	132-35-4	-1.90481	0
O=C(NC1=C2OC(=CC(=O)C2=CC=C1)C1=NN=NN1)C1=CC=C(OCCCCC2=CC=CC=C2)C=C1	Pranlukast	103177-37-3	-1.90464	0
ClC1=CC=C(C=C1)C(C(=O)C1C(=O)C2=C(C=CC=C2)C1=O)C1=CC=CC=C1	Chlorophacinone	3691-35-8	-1.90423	0
CC(C)(C1=CC(Cl)=C(O)C(Cl)=C1)C1=CC(Cl)=C(O)C(Cl)=C1	2,2',6,6'-Tetrachlorobisphenol A	79-95-8	-1.9022	0
COC(CNC(=O)C1=CC=CC=C1OCC(O)=O)C[Hg]O	Mersalyl acid	486-67-9	-1.90182	0
Cl.COC1=C(OC)C=C2[C@@H](CN(C)CCCN3CCC4=CC(OC)=C(OC)C=C4CC3=O)CC2=C1	Ivabradine hydrochloride	148849-67-6	-1.90074	0
C[C@@H]1CC[C@H]2[C@@H](C)[C@@H](OC(=O)CCC(O)=O)O[C@@H]3O[C@@]4(C)CC[C@@H]1[C@@]23OO4	Artesunate	88495-63-0	-1.90017	1
C[C@H]1C[C@H]2[C@@H]3CC[C@](O)(C(C)=O)[C@@]3(C)CC[C@@H]2[C@@]2(C)CCC(=O)C=C12	Medroxyprogesterone	520-85-4	-1.89973	0
CC(=O)OCC(=O)[C@@]1(O)CC[C@H]2[C@@H]3CCC4=CC(=O)CC[C@]4(C)[C@H]3C(=O)C[C@]12C	Cortisone acetate	50-04-4	-1.89967	0
COC1=C(O)C=C(C=C1)[C@@H]1CC(=O)C2=C(O1)C=C(O[C@@H]1O[C@H](CO[C@@H]3O[C@@H](C)[C@H](O)[C@@H](O)[C@H]3O)[C@@H](O)[C@H](O)[C@H]1O)C=C2O	Hesperidin	520-26-3	-1.89937	0
COC(=O)\C=C\C(\C)=C/C=C/C(/C)=C/C=C/C=C(\C)/C=C/C=C(\C)/C=C/C(O)=O	Bixin	6983-79-5	-1.89886	1
C1=CN(C=N1)C(C1=CC=CC=C1)C1=CC=C(C=C1)C1=CC=CC=C1	Bifonazole	60628-96-8	-1.89825	0
[O-]S([O-])(=O)=O.OC[P+](CO)(CO)CO.OC[P+](CO)(CO)CO	Tetrakis(hydroxymethyl)phosphonium sulfate	55566-30-8	-1.89789	0
CCC(=O)O[C@@]1([C@@H](C)C[C@H]2[C@@H]3CCC4=CC(=O)C=C[C@]4(C)[C@@]3(F)[C@@H](O)C[C@]12C)C(=O)CCl	Clobetasol propionate	25122-46-7	-1.8971	0
CS(O)(=O)=O.CCOC1=CC=CC(=C1)[C@]1(CC[C@H](C)CC1)N1CCN(CC1)C1=CC=CC=C1	CP-422935	NOCAS_47299	-1.89427	0
CS(O)(=O)=O.CC1=NC=CN1C1=CC=C(SC2=CC=CC(=C2)C2(CCOCC2)C(N)=O)C=C1	CJ-013610	249296-43-3	-1.89368	0
C[Si]1(C)O[Si](C)(C)O[Si](C)(C)O[Si](C)(C)O1	Octamethylcyclotetrasiloxane	556-67-2	-1.89256	0
Cl.Cl.COC1=CC=C(C[C@H](N)C(=O)N[C@@H]2[C@@H](CO)O[C@H]([C@@H]2O)N2C=NC3=C2N=CN=C3N(C)C)C=C1	Puromycin dihydrochloride	58-58-2	-1.88762	0
ClC1=C(Cl)C2(Cl)C(CBr)CC1(Cl)C2(Cl)Cl	Bromociclen	1715-40-8	-1.88564	0
CCO[C@H]1O[C@@H]2OC3(C)CC[C@H]4[C@H](C)CC[C@@H]([C@H]1C)[C@@]24OO3	Artemotil	75887-54-6	-1.88523	0
CC(O)C(=O)O[Hg]C1=CC=CC=C1	Phenylmercuric lactate	122-64-5	-1.8849	1
CC[C@]12CC[C@H]3[C@@H](CCC4=CC(=O)CC[C@H]34)[C@@H]1C=C[C@@]2(O)C#C	Gestodene	60282-87-3	-1.88372	1
CC(C)CCCC(C)CCCC(C)CCCC(C)(O)C=C	Isophytol	505-32-8	-1.88362	0
CCOP(=S)(OCC)OC1=NC(=NC(C)=C1)C(C)C	Diazinon	333-41-5	-1.88356	0
CCOC1=NC(F)=CC2=NC(=NN12)S(=O)(=O)NC1=C(Cl)C=CC=C1Cl	Diclosulam	145701-21-9	-1.88173	0
CCCCCCCCC\C=C/C=C\C=C/C=C\C=C/C(=O)OCC	Eicosapentaenoic acid ethyl ester	73310-10-8	-1.88122	1
C[C@@H]1C[C@H]2[C@@H]3CCC4=CC(=O)C=C[C@]4(C)[C@@]3(F)[C@@H](O)C[C@]2(C)[C@H]1C(=O)CO	Desoximetasone	382-67-2	-1.87918	0
C\C(=C/C1=CC=C(C=C1)C(O)=O)C1=CC2=C(C=C1)C(C)(C)CCC2(C)C	Arotinoid acid	71441-28-6	-1.87913	1
C[C@H](O)[C@H](C)[C@@H]1O[C@H]1C[C@H]1CO[C@@H](C\C(C)=C\C(=O)OCCCCCCCCC(O)=O)[C@H](O)[C@@H]1O	Mupirocin	12650-69-0	-1.87882	1
C\C=C(\C(=C\C)\C1=CC=C(OC(C)=O)C=C1)/C1=CC=C(OC(C)=O)C=C1	Dienestrol diacetate	84-19-5	-1.87736	1
Cl.CCOC(=O)C1=CC=C(C=C1)[C@H]1CC[C@@H](CC1)NC[C@H](O)COC1=CC=C(O)C(NS(C)(=O)=O)=C1	SAR150640	NOCAS_47389	-1.87679	1
COP(=S)(OC)OC1=CC=C(C(C)=C1)[N+]([O-])=O	Fenitrothion	122-14-5	-1.87391	2
FC1=CC=C2N(CC3=CC(F)=CC=C3)C(=CC2=C1)C(=O)NC1=CC=C2NC=CC2=C1	SAR115740	NOCAS_47366	-1.87333	0
Cl.COC1=C(OC)C=C2C(=O)C(CC3CCN(CC4=CC=CC=C4)CC3)CC2=C1	Donepezil hydrochloride	120011-70-3	-1.87064	0
CC(=O)OCC(=O)[C@@]1(O)CC[C@H]2[C@@H]3CCC4=CC(=O)C=C[C@]4(C)[C@H]3[C@@H](O)C[C@]12C	Prednisolone acetate	52-21-1	-1.87058	0
ClC1=C(Cl)C2(Cl)C3COS(=O)(=O)OCC3C1(Cl)C2(Cl)Cl	Endosulfan sulfate	1031-07-8	-1.86986	0
CCOC(=O)CC(SP(=O)(OC)OC)C(=O)OCC	Malaoxon	1634-78-2	-1.86856	1
NS(=O)(=O)C(F)(F)C(F)(F)C(F)(F)C(F)(F)C(F)(F)C(F)(F)C(F)(F)C(F)(F)F	PFOSA	754-91-6	-1.86808	0
C[C@]12CC[C@H]3[C@@H](CCC4=CC(O)=CC=C34)[C@@H]1CC[C@@H]2OP(O)(O)=O	Estradiol phosphate	4995-43-1	-1.86793	0
Cl.Cl.CC1=CC=CC(CN2CCN(CC2)C(C2=CC=CC=C2)C2=CC=C(Cl)C=C2)=C1	Meclozine dihydrochloride	1104-22-9	-1.86608	0
CN1CCCCC1CCN1C2=CC=CC=C2SC2=C1C=C(C=C2)S(C)=O	Mesoridazine	5588-33-0	-1.86546	0
C([C@@H]1CN2CCC1CC2)N1C2=C(SC3=C1C=CC=C3)C=CC=C2	Levomequitazine	88598-74-7	-1.86509	0
CCCCCCN1C=C[N+](C)=C1.FC(F)(F)S(=O)(=O)[N-]S(=O)(=O)C(F)(F)F	1-Hexyl-3-methylimidazolium bis(trifluoromethylsulfonyl)imide	382150-50-7	-1.86381	0
CCOP(=O)(OCC)OC1=CC=C(C=C1)[N+]([O-])=O	Paraoxon	311-45-5	-1.86098	3
CO[C@]12C[C@@H](COC(=O)C3=CC(Br)=CN=C3)CN(C)[C@@H]1CC1=CN(C)C3=CC=CC2=C13	Nicergoline	27848-84-6	-1.85987	0
CC(C)(C)OC(=O)C1=C2[C@@H]3CCCN3C(=O)C3=C(C=CC=C3Br)N2C=N1	Bretazenil	84379-13-5	-1.85879	0
C[C@]12CC[C@H]3[C@@H](CCC4=CC(=O)CC[C@]34C)[C@@H]1CC[C@@H]2C(=O)CO	21-Hydroxyprogesterone	64-85-7	-1.85849	0
CC(C)C1=C(C=C2C(CC[C@H]3[C@@](C)(CCC[C@]23C)C(O)=O)=C1)S(O)(=O)=O	Ecabet	33159-27-2	-1.85752	0
O[C@@H](CC[C@@H]1[C@H](N(C1=O)C1=CC=C(F)C=C1)C1=CC=C(O)C=C1)C1=CC=C(F)C=C1	Ezetimibe	163222-33-1	-1.85689	0
[Hg++].CC([O-])=O.CC([O-])=O	Mercury(II) acetate	1600-27-7	-1.85641	0
BrC1=C2C=CC=CC2=CC2=CC=CC=C12	9-Bromoanthracene	1564-64-3	-1.85602	1
Cl.C[C@@H]1O[C@H](C[C@H](N)[C@@H]1O)O[C@H]1C[C@@](O)(CC2=C(O)C3=C(C(O)=C12)C(=O)C1=C(C=CC=C1)C3=O)C(C)=O	Idarubicin hydrochloride	57852-57-0	-1.85501	0
CCCCCCCCCCCCCC1=CC=CC=C1	1-Phenyltridecane	123-02-4	-1.85406	0
NS(=O)(=O)C1=C(Cl)C=CC(=C1)C(=O)NN1C[C@H]2[C@H]3CCC(C3)[C@H]2C1	Tripamide	73803-48-2	-1.85312	1
[Na+].COC(=O)C1=C(C=C(I)C=C1)S(=O)(=O)[N-]C(=O)NC1=NC(OC)=NC(C)=N1	Iodosulfuron-methyl-sodium	144550-36-7	-1.85166	0
CCOP(=S)(OC1=CC=C(C=C1)[N+]([O-])=O)C1=CC=CC=C1	EPN	2104-64-5	-1.84974	0
Cl.CO\N=C(\C(=O)N[C@H]1[C@H]2SCC(C)=C(N2C1=O)C(=O)OCOC(=O)C(C)(C)C)C1=CSC(N)=N1	Cefetamet pivoxil HCl	111696-23-2	-1.84963	0
OC[C@@H](O)CONC(=O)C1=C(NC2=CC=C(I)C=C2F)C(F)=C(F)C=C1	PD 0325901	391210-10-9	-1.84921	1
NS(=O)(=O)C1=C(C=C2NC(CC3=CC=CC=C3)NS(=O)(=O)C2=C1)C(F)(F)F	Bendroflumethiazide	73-48-3	-1.84887	0
Cl.CN(C)[C@H]1[C@@H]2[C@@H](O)[C@H]3C(=C(O)[C@]2(O)C(=O)C(C(N)=O)=C1O)C(=O)C1=C(C=CC=C1O)[C@@]3(C)O	Oxytetracycline hydrochloride	2058-46-0	-1.84848	0
COC1=CC=C2[C@H](OC(=O)C2=C1OC)[C@@H]1N(C)CCC2=C1C(OC)=C1OCOC1=C2	Noscapine	128-62-1	-1.8458	0
CCCCC(CC)COC(=O)\C=C/C(=O)OCC(CC)CCCC	Bis(2-ethylhexyl) maleate	142-16-5	-1.84546	1
ClC1=CC(Cl)=C(Cl)C(Cl)=C1Cl	Pentachlorobenzene	608-93-5	-1.84388	0
COC(=O)C1=C(C(C)=CC=C1)S(=O)(=O)NC(=O)NC1=NC(=NC(OCC(F)(F)F)=N1)N(C)C	Triflusulfuron-methyl	126535-15-7	-1.84341	0
CCOP(=S)(OCC)O\N=C(/C#N)C1=CC=CC=C1	Phoxim	14816-18-3	-1.84299	1
CC(C)(OOC(C)(C)C1=CC=CC=C1)C1=CC=CC=C1	Dicumyl peroxide	80-43-3	-1.84203	1
O[C@@H](COC1=CC(=CC=C1)C(F)(F)F)\C=C\[C@H]1[C@H](O)C[C@H](O)[C@@H]1C\C=C/CCCC(O)=O	Fluprostenol	40666-16-8	-1.84157	1
COC1=CC=NC2=C1CCCCC2S(=O)C1=NC2=CC=CC=C2N1	Nepaprazole	156601-79-5	-1.83549	1
CC(C)C1=CC=CC(C(C)C)=C1N1C(=O)C2=C(C=C(O)C=C2)C1=O	5HPP-33	105624-86-0	-1.83311	0
CCCCC[C@@H](O)C1[C@@H](O)C[C@@H](O)C[C@@H](O)C[C@@H](O)C[C@@H](O)CC(O)C(O)C(O)\C(C)=C\C=C\C=C\C=C\C=C\[C@@H](O)C(C)OC1=O	Pentamycin	6834-98-6	-1.8312	0
OC(=O)\C=C/C(O)=O.CC(C)(C)NC[C@H](O)COC1=NSN=C1N1CCOCC1	Timolol maleate salt	26921-17-5	-1.82805	0
[O-][N+](=O)C1=CC(=C(Cl)C(=C1Cl)[N+]([O-])=O)C(F)(F)F	2,4-Dichloro-1,3-dinitro-5-(trifluoromethyl)benzene	29091-09-6	-1.82691	0
CCOP(=S)(OCC)OP(=S)(OCC)OCC	Sulfotepp	3689-24-5	-1.82469	0
CC#C[C@]1(O)CC[C@H]2[C@@H]3CCC4=CC(=O)CCC4=C3[C@H](C[C@]12C)C1=CC=C(C=C1)N(C)C	Mifepristone	84371-65-3	-1.824	0
CN1C2CCC(C)(C)C1CC(C2)OC(=O)C(O)(C1=CC=CS1)C1=CC=CS1	Mazaticol	42024-98-6	-1.8219	0
OC1=CC=C(C=C1)C1(C2=C(C=CC=C2)C2=C1C=CC=C2)C1=CC=C(O)C=C1	4,4'-(9H-Fluorene-9,9-diyl)diphenol	3236-71-3	-1.82153	0
CCCCC(=O)N(CC1=CC=C(C=C1)C1=CC=CC=C1C1=NN=NN1)[C@H](C(C)C)C(O)=O	Valsartan	137862-53-4	-1.81893	0
FC(F)(F)C1=CC(NC2=C(C=CC=N2)C(=O)OC2OC(=O)C3=C2C=CC=C3)=CC=C1	Talniflumate	66898-62-2	-1.81648	0
CC(C)C1OCCN1CCOC(=O)NCCCCCCNC(=O)OCCN1CCOC1C(C)C	Bis{2-[2-(propan-2-yl)-1,3-oxazolidin-3-yl]ethyl} hexane-1,6-diylbiscarbamate	59719-67-4	-1.81624	0
C1=CC=C2C=C3C4=CC=CC=C4C4=CC=CC=C4C3=CC2=C1	Dibenz[a,c]anthracene	215-58-7	-1.81602	0
COP(=S)(OC)OC1=C(Cl)C=C(Br)C(Cl)=C1	Bromofos	2104-96-3	-1.81581	0
BrC1=CC(Br)=C(Br)C=C1	1,2,4-Tribromobenzene	615-54-3	-1.81561	0
CCCCC(=O)O[C@H]1CC[C@H]2[C@@H]3CCC4=CC(O)=CC=C4[C@H]3CC[C@]12C	Estradiol valerate	979-32-8	-1.81457	1
CS\C(C)=N\OC(=O)N(C)SN(C)C(=O)O\N=C(/C)SC	Thiodicarb	59669-26-0	-1.81431	1
CCCCCOC(=O)COC1=C(Cl)C=C(F)C(=C1)N1C(=O)C2=C(CCCC2)C1=O	Flumiclorac-pentyl	87546-18-7	-1.81313	0
COC1=CC2=C(C=C1)[C@H]1CC[C@@]3(C)[C@@H](CC[C@@]3(O)C#C)[C@@H]1CC2	Mestranol	72-33-3	-1.81299	0
CC1=NN=C2CN=C(C3=C(SC(Br)=C3)N12)C1=CC=CC=C1Cl	Brotizolam	57801-81-7	-1.81173	0
OC(=O)CC(O)(CC(O)=O)C(O)=O.CN(C)CCOC(C1=CC=CC=C1)C1=C(C)C=CC=C1	Orphenadrine dihydrogen citrate	4682-36-4	-1.81063	1
ClC1=CC=C(C=C1)S(=O)(=O)C1=CC=C(Cl)C=C1	4,4'-Dichlorodiphenyl sulfone	80-07-9	-1.80774	3
CCCC1(CCC1)[C@H](O)C\C=C\[C@H]1[C@H](O)CC(=O)[C@@H]1CCCCCCC(=O)OC	(R)-Butaprost	69648-38-0	-1.80548	1
CC\C=C/C\C=C/C\C=C/C\C=C/C\C=C/CCCC(O)=O	Eicosapentaenoic acid	10417-94-4	-1.80513	1
F[P-](F)(F)(F)(F)F.CCC[N+]1(C)CCCCC1	1-Methyl-1-propylpiperidinium hexafluorophosphate	NOCAS_49386	-1.80393	0
C[Hg]Cl	Methylmercuric(II) chloride	115-09-3	-1.80344	0
OC(=O)CC(O)(CC(O)=O)C(O)=O.OC(CN1CCCCC1)C1=NOC(=C1)C1=CC=CC=C1	Perisoxal citrate	14838-45-0	-1.80339	1
CN(C)CCCN1C2=C(SC3=C1C=C(Cl)C=C3)C=CC=C2	Chlorpromazine	50-53-3	-1.80291	1
CC1(CN2CCC(CC2)N2C(=O)NC3=C2C=CC=C3)OCC2=C(C=CC=C2)N2C=CC=C12	Zaldaride	109826-26-8	-1.80271	0
OP(=O)(OC1=CC=CC=C1)OC1=CC=CC=C1	Diphenyl phosphate	838-85-7	-1.80259	3
CCOP(=O)(OCC)SCCSCC	Demeton-S	126-75-0	-1.80184	0
CC(C)CC(C)N(C1=CC=CC=C1)C1=CC=C(N)C=C1	N-(4-Methylpentan-2-yl)-N-phenylbenzene-1,4-diamine	61931-82-6	-1.79997	1
COP(=S)(OC)OC1=CC=C(C=C1Cl)[N+]([O-])=O	Dicapthon	2463-84-5	-1.79969	1
CC1=C(O)C(C)=C2CCC(C)(COC3=CC=C(CC4SC(=O)NC4=O)C=C3)OC2=C1C	Troglitazone	97322-87-7	-1.79749	0
C[C@]12CC[C@H]3[C@@H](CCC4=CC(OC(=O)C5=CC=CC=C5)=CC=C34)[C@@H]1CC[C@@H]2O	Estradiol benzoate	50-50-0	-1.79747	0
CC[C@]12CC(=C)[C@H]3[C@@H](CCC4=CC(=O)CC[C@H]34)[C@@H]1CC[C@@]2(O)C#C	Etonogestrel	54048-10-1	-1.79689	1
OC(=O)CC(O)(CC(O)=O)C(O)=O.CN(C)CCN(CC1=CC=CC=C1)C1=CC=CC=N1	Tripelennamine citrate	6138-56-3	-1.79673	1
CC(C)C(=O)NC1=CC(=C(C=C1)[N+]([O-])=O)C(F)(F)F	Flutamide	13311-84-7	-1.79664	3
[Ba++].CCCCC(CC)C([O-])=O.CCCCC(CC)C([O-])=O	Barium bis(2-ethylhexanoate)	2457-01-4	-1.79504	0
COC(=O)C1=C(Cl)C(Cl)=C(C(=O)OC)C(Cl)=C1Cl	Chlorthal-dimethyl	1861-32-1	-1.79439	0
Cl.CC(NCCC(C1=CC=CC=C1)C1=CC=CC=C1)C1=CC=CC=C1	Fendiline hydrochloride	13636-18-5	-1.79383	0
Cl.CO[C@H]1C[C@@H]2CN3CCC4=C(NC5=C4C=CC(OC)=C5)[C@H]3C[C@@H]2[C@@H]([C@H]1OC)C(=O)OC	Metoserpate hydrochloride	1178-29-6	-1.78897	0
CC(C)C(=O)OCC1=CC=CC(OC(=O)[C@@H]2N3[C@H](SC2(C)C)[C@H](NC(=O)CC2=CC=CC=C2)C3=O)=C1	Tobicillin	151287-22-8	-1.78839	0
CCCCCCCCNC(C)C(O)C1=CC=C(SC(C)C)C=C1	Suloctdil	54767-75-8	-1.78546	0
C1CCC(CC1)N(SC1=NC2=C(S1)C=CC=C2)C1CCCCC1	N,N-Dicyclohexyl-2-benzothiazolesulfenamide	4979-32-2	-1.78526	0
CC1(C)O[C@@H]2C[C@H]3[C@@H]4CCC5=CC(=O)C=C[C@]5(C)[C@@]4(F)[C@@H](O)C[C@]3(C)[C@@]2(O1)C(=O)CO	Triamcinolone acetonide	76-25-5	-1.78521	0
O.Cl.CCCCS(=O)(=O)N[C@@H](CC1=CC=C(OCCCCC2CCNCC2)C=C1)C(O)=O	Tirofiban hydrochloride monohydrate	150915-40-5	-1.78421	0
Cl.CC1=CC2=C(C=C1C(F)(F)F)N(CC2)C(=O)NC1=CC=C(OC2=CC=CN=C2C)N=C1	SB243213A	200940-23-4	-1.78296	0
OC(=O)CCN1C2=C(C[C@@H](CC2)NS(=O)(=O)C2=CC=C(F)C=C2)C2=C1C=CC=C2	Ramatroban	116649-85-5	-1.78294	0
CC(=O)[C@@]1(O)CC[C@H]2[C@@H]3C=C(Cl)C4=CC(=O)CC[C@]4(C)[C@H]3CC[C@]12C	Chlormadinone	1961-77-9	-1.78251	0
FC(F)(F)[C@]1(OC(=O)NC2=CC=C(Cl)C=C12)C#CC1CC1	Efavirenz	154598-52-4	-1.78219	1
COC1=C(OC)C2=C(C=C1)[C@@H](OC2=O)[C@H]1N(C)CCC2=C1C=C1OCOC1=C2	(1S,9R)-beta-Hydrastine	29617-43-4	-1.78157	0
COC1=C(OC)C2=C(C=C1)[C@H](OC2=O)[C@@H]1N(C)CCC2=C1C=C1OCOC1=C2	Hydrastine	118-08-1	-1.78157	0
C\C=C1\C(=O)C[C@H]2[C@@H]3CCC4=CC(=O)CC[C@]4(C)[C@H]3CC[C@]12C	Guggulsterone E	39025-24-6	-1.78102	0
C\C=C1/C(=O)C[C@H]2[C@@H]3CCC4=CC(=O)CC[C@]4(C)[C@H]3CC[C@]12C	Guggulsterone Z	39025-23-5	-1.78102	0
CC(C)(C)N1N=CC(SCC2=CC=C(C=C2)C(C)(C)C)=C(Cl)C1=O	Pyridaben	96489-71-3	-1.78066	0
F[P-](F)(F)(F)(F)F.CCCC[N+]1(C)CCCCC1	1-Butyl-1-methylpiperidinium hexafluorophosphate	NOCAS_49385	-1.78032	0
C[C@]12C[C@H](O)[C@H]3[C@@H](CCC4=CC(=O)CC[C@]34C)[C@@H]1CC[C@@H]2C(=O)CO	Corticosterone	50-22-6	-1.77901	0
CC[C@@]1(O)C(=O)OCC2=C1C=C1N(CC3=C(\C=N\OC(C)(C)C)C4=CC=CC=C4N=C13)C2=O	Gimatecan	292618-32-7	-1.77721	0
OC1=CC2=C(C=C1)C1(OC(=O)C3=C1C=CC=C3)C1=C(O2)C=C(O)C=C1	Fluorescein	2321-07-5	-1.77497	0
OC(=O)\C=C/C(O)=O.COC1=CC(N)=C(Cl)C=C1C(=O)NC1CCN(CC2=CC=CC=C2)CC1	Clebopride maleate	84370-95-6	-1.77392	1
COC1=NC(C)=NC(NC(=O)NS(=O)(=O)C2=C(CCC(F)(F)F)C=CC=C2)=N1	Prosulfuron	94125-34-5	-1.772	1
COC([C@H](OC1=NC(C)=CC(C)=N1)C(O)=O)(C1=CC=CC=C1)C1=CC=CC=C1	Ambrisentan	177036-94-1	-1.77108	1
CC1=CC(=CC(C)=C1O)C(C)(C)C1=CC(C)=C(O)C(C)=C1	4,4'-Propane-2,2-diylbis(2,6-dimethylphenol)	5613-46-7	-1.76977	0
C[C@H]1C[C@H]2[C@@H]3CCC4=CC(=O)C=C[C@]4(C)[C@H]3C(=O)C[C@]2(C)[C@@]1(O)C(=O)CO	Meprednisone	1247-42-3	-1.76843	0
NC(=N)NN=C(C=CC1=CC=C(O1)[N+]([O-])=O)C=CC1=CC=C(O1)[N+]([O-])=O	Nitrovin	804-36-4	-1.76636	1
C[C@@H]1O[C@H](C[C@H](N)[C@@H]1O)O[C@H]1C[C@@](O)(CC2=C(O)C3=C(C(O)=C12)C(=O)C1=C(C=CC=C1O)C3=O)C(C)=O	Carminomycin	50935-04-1	-1.76527	0
C[C@]1(O)CC[C@H]2[C@@H]3CC[C@H]4CC(=O)CC[C@]4(C)[C@H]3CC[C@]12C	Mestanolone	521-11-9	-1.76476	0
Cl.CCOC1=CC=C(CC2=C3C=C(OCC)C(OCC)=CC3=CC=N2)C=C1OCC	Ethaverine hydrochloride	985-13-7	-1.76441	0
[Na+].[Na+].[Na+].[Na+].[Na+].OP([O-])(=O)CN(CP([O-])([O-])=O)CP([O-])([O-])=O	[Nitrilotris(methylene)]tris-phosphonic acid pentasodium salt	2235-43-0	-1.76229	0
[Na+].[Na+].OC1=C(N=NC2=CC=C(C=C2)N=NC2=CC=C(C=C2)S([O-])(=O)=O)C(=CC2=CC(NC(=O)C3=CC=CC=C3)=CC=C12)S([O-])(=O)=O	C.I. Direct Red 81 disodium salt	2610-11-9	-1.76215	0
C1=CC=C(C=C1)C1=CC(=CC=C1)C1=CC=CC=C1	1,1':3',1''-Terphenyl	92-06-8	-1.76022	1
CCC(=O)O[C@H]1CC[C@H]2[C@@H]3CCC4=CC(=O)CC[C@]4(C)[C@H]3CC[C@]12C	Testosterone propionate	57-85-2	-1.75918	0
[K+].[K+].OCC(O)COP([O-])([O-])=O	Dipotassium glycerophosphate	927-19-5	-1.75749	0
OC(=O)\C=C\C(O)=O.C(CC1=CC2=C(OCO2)C=C1)N1CCC[C@@H](C1)OC(C1=CC=CC=C1)C1=CC=CC=C1	Zamifenacin fumarate	127308-98-9	-1.75668	0
Cl.CCCOC(C(=O)OC1CCN(C)CC1)(C1=CC=CC=C1)C1=CC=CC=C1	Propiverine hydrochloride	54556-98-8	-1.75656	0
FC1=CC=C(C=C1)N1CCN(CCCC(=O)NC2C3=CC=CC=C3CSC3=CC=CC=C23)CC1	Monatepil	103377-41-9	-1.75651	0
CC1(C)SC(C)(C)SC(C)(C)S1	Trithioacetone	828-26-2	-1.7551	0
CSC1=CC=C(OC2=CC=C(C=C2CN(C)C)S(N)(=O)=O)C=C1C	UK-416244	402910-27-4	-1.75399	1
C[C@@H]1C[C@H]2[C@@H]3CCC4=CC(=O)C=C[C@]4(C)[C@@]3(F)[C@@H](O)C[C@]2(C)[C@@]1(O)C(=O)COC(=O)C1=CC=NC=C1	Dexamethasone isonicotinate	2265-64-7	-1.75305	0
C[C@@H]1CC2=CC(=O)CC[C@@H]2[C@H]2CC[C@@]3(C)[C@@H](CC[C@]3(C)O)[C@H]12	Mibolerone	3704-09-4	-1.74981	0
CCN(CC)C(=O)C1=CC=C(C=C1)[C@@H](N1C[C@@H](C)N(CC=C)C[C@@H]1C)C1=CC=CC(OC)=C1	SNC 80	156727-74-1	-1.74844	0
COC1=C(OCCCN2CCOCC2)C=C2C(NC3=CC(Cl)=C(F)C=C3)=NC=NC2=C1	Gefitinib	184475-35-2	-1.74653	0
C[C@@]12[C@H]3[C@H](C(O)=O)[C@@]45CC(=C)[C@@](O)(C4)CC[C@H]5[C@]3(OC1=O)C=C[C@@H]2O	Gibberellic acid	77-06-5	-1.74581	0
CN(C)[C@@H](CCOC1=CC=CC2=C1C=CC=C2)C1=CC=CC=C1	Dapoxetine	119356-77-3	-1.74468	1
S1C=CC=C1C1=CC=C(S1)C1=CC=CS1	alpha-Terthiophene	1081-34-1	-1.74242	0
CC(=O)N1CCN(CC1)C1=CC=C(OC[C@H]2CO[C@@](CN3C=CN=C3)(O2)C2=CC=C(Cl)C=C2Cl)C=C1	Ketoconazole	65277-42-1	-1.74071	0
COC1=CC2=C(C=C1OC)[C@@]13CCN4CC5=CCO[C@H]6CC(=O)N2[C@H]1[C@H]6[C@H]5C[C@@H]34	Brucine	357-57-3	-1.73877	0
[Cl-].CN(C)C1=CC=C(C=C1)C(C1=CC=CC=C1)=C1C=CC(C=C1)=[N+](C)C	Malachite green	569-64-2	-1.73753	0
CC(C)N(CC[C@H](C1=CC=CC=C1)C1=C(O)C=CC(C)=C1)C(C)C	Tolterodine	124937-51-5	-1.73594	0
[Na+].C[C@@H]1C[C@H]2[C@@H]3CCC4=CC(=O)C=C[C@]4(C)[C@@]3(F)[C@@H](O)C[C@]2(C)[C@@]1(O)C(=O)COC(=O)C1=CC=CC(=C1)S([O-])(=O)=O	Dexamethazone metasulfobenzoate sodium	3936-02-5	-1.73588	0
CCN(CC)CC1=NC=CN1C1=CC=C(C=C1C(=O)C1=CC=CC=C1Cl)[N+]([O-])=O	Nizofenone	54533-86-7	-1.73566	0
CC1=C2C=C3C=CC4=C5C(C=CC(C2=CC=C1)=C35)=CC=C4	7-Methylbenzo(a)pyrene	63041-77-0	-1.73345	0
CC[C@H]1C[C@H]2[C@@H]3CCC4=CC(=O)CC[C@@H]4[C@H]3CC[C@]2(C)[C@H]1O	Oxendolone	33765-68-3	-1.73314	1
CCOP([O-])(=O)OCC.CCCC[P+](CC)(CCCC)CCCC	Ethyltributylphosphonium diethylphosphate	20445-94-7	-1.73272	0
OC1=C(CC2=C(Cl)C(Cl)=CC(Cl)=C2O)C(Cl)=C(Cl)C=C1Cl	Hexachlorophene	70-30-4	-1.73218	0
C[C@H]1C[C@H]2[C@@H]3CCC4=CC(=O)C=C[C@]4(C)[C@@]3(Cl)[C@@H](O)C[C@]2(C)[C@@]1(O)C(=O)CO	Beclomethasone	4419-39-0	-1.73213	0
C[C@H](CSC(=O)C1=CC=CC=C1)C(=O)N1C[C@H](C[C@H]1C(O)=O)SC1=CC=CC=C1	Zofenopril	81872-10-8	-1.73191	0
C1=CC=C(C=C1)C1=CC=C(C=C1)C1=CC=CC=C1	1,1':4',1''-Terphenyl	92-94-4	-1.73164	1
F[P-](F)(F)(F)(F)F.CCCCCC[N+]1=CC=CC=C1	1-Hexylpyridinium hexafluorophosphate	797789-00-5	-1.73129	0
Cl.CN(C)[C@H]1[C@@H]2C[C@@H]3[C@H](O)C4=C(C(O)=CC=C4Cl)C(=O)C3=C(O)[C@]2(O)C(=O)C(C(N)=O)=C1O	Demeclocycline hydrochloride	64-73-3	-1.73043	0
CCOP(=S)(OCC)OC1=CN=C2C=CC=CC2=N1	Quinalphos	13593-03-8	-1.72923	1
CCS(=O)(=O)C1=CC=CN=C1S(=O)(=O)NC(=O)NC1=NC(OC)=CC(OC)=N1	Rimsulfuron	122931-48-0	-1.72701	0
CC1=NC(C2CCCCC2)=C(O1)C1=CC=C(C(F)=C1)S(N)(=O)=O	Tilmacoxib	180200-68-4	-1.72681	1
BrC1=CC=C(C=C1)C(=O)C(=O)C1=CC=C(Br)C=C1	4,4'-Dibromobenzil	35578-47-3	-1.72602	1
CC1=C(N)C=CC(=C1)N=NC1=C(C)C=CC=C1	2-Amino-5-azotoluene	97-56-3	-1.7255	2
F[P-](F)(F)(F)(F)F.CCCC[N+]1=CC=C(C)C=C1	1-Butyl-4-methylpyridinium hexafluorophosphate	401788-99-6	-1.72518	0
C[C@H]1C[C@H]2[C@@H]3CC[C@](O)(C(=O)CO)[C@@]3(C)C[C@H](O)[C@@H]2[C@@]2(C)C=CC(=O)C=C12	Methylprednisolone	83-43-2	-1.72298	0
CN1C[C@@H](C[C@H]2[C@H]1CC1=CNC3=CC=CC2=C13)C(=O)N[C@]1(C)O[C@@]2(O)[C@@H]3CCCN3C(=O)[C@H](CC3=CC=CC=C3)N2C1=O	Dihydroergotamine	511-12-6	-1.72223	0
CC(C)OC(=O)C(C)(C)OC1=CC=C(C=C1)C(=O)C1=CC=C(Cl)C=C1	Fenofibrate	49562-28-9	-1.72186	1
F[P-](F)(F)(F)(F)F.CCCN1C=C[N+](C)=C1	1-Methyl-3-propylimidazolium hexafluorophosphate	216300-12-8	-1.72102	0
Cl.CCOC(=O)[C@H](CCC1=CC=CC=C1)N[C@@H](C)C(=O)N(CC(O)=O)C1CC2=CC=CC=C2C1	Delapril hydrochloride	83435-67-0	-1.72085	0
BrCC1=CC=C(Br)C=C1	4-Bromobenzyl bromide	589-15-1	-1.71946	1
CCC(C)C1=CC(=CC(N2N=C3C=CC=CC3=N2)=C1O)C(C)(C)C	2-(2H-Benzotriazol-2-yl)-6-(butan-2-yl)-4-tert-butylphenol	36437-37-3	-1.71641	0
OC(=O)C1=CC=C2C=CC=CC2=C1O.OCC1=C(O)C=CC(=C1)C(O)CNCCCCCCOCCCCC1=CC=CC=C1	Salmeterol xinafoate	94749-08-3	-1.71575	0
[Na+].[Na+].CC1=CC2=C(C=C1C)N(C[C@H](O)[C@H](O)[C@H](O)COP([O-])(=O)OP([O-])(=O)OC[C@H]1O[C@H]([C@H](O)[C@@H]1O)N1C=NC3=C1N=CN=C3N)C1=NC(=O)NC(=O)C1=N2	Flavin adenine dinucleotide disodium	84366-81-4	-1.71504	0
Cl.CCN(CCCCOC(=O)C1=CC(OC)=C(OC)C=C1)C(C)CC1=CC=C(OC)C=C1	Mebeverine hydrochloride	2753-45-9	-1.7143	0
CO\N=C(/C(=O)N[C@H]1[C@H]2SCC(\C=C/C3=C(C)N=CS3)=C(N2C1=O)C(=O)OCOC(=O)C(C)(C)C)C1=CSC(N)=N1	Cefditorin pivoxil	117467-28-4	-1.71337	0
CC(CC(C)(C)C)CC(C)(C)CC(C)(C)C	2,2,4,4,6,8,8-Heptamethylnonane	4390-04-9	-1.71329	0
COP(=O)(OC)OC1=CC=C(C=C1)[N+]([O-])=O	Methylparaoxon	950-35-6	-1.7128	3
S(SC1=CC=CS1)C1=CC=CS1	2-Thienyl disulfide	6911-51-9	-1.71262	0
CC(COC1=CC=C(OC2=CC=CC=C2)C=C1)OC1=NC=CC=C1	Pyriproxyfen	95737-68-1	-1.71243	1
BrC1=CC(Br)=CC(Br)=C1	1,3,5-Tribromobenzene	626-39-1	-1.71182	0
CCCCOC(=O)C1=CC=CC=C1C(=O)OCC(CC)CCCC	Butyl 2-ethylhexyl phthalate	85-69-8	-1.71173	1
C[C@]12CCCC(C)(C)[C@H]3[C@H](CC[C@@H]13)C2=C	Longifolene	475-20-7	-1.71146	0
CC(C)N1C(SCN(C1=O)C1=CC=CC=C1)=NC(C)(C)C	Buprofezin	69327-76-0	-1.70842	0
[Na+].C[N+](C)(C)CCOP([O-])(=O)OP([O-])(=O)OC[C@H]1O[C@H]([C@H](O)[C@@H]1O)N1C=CC(N)=NC1=O	Citicoline sodium	33818-15-4	-1.70799	0
Cl.CC1=NC(=NO1)C1=CC2=C(CCN(CCC3CCC(CC3)NC(=O)\C=C\C3=CC=C(F)C=C3)CC2)C=C1	SB413217A	NOCAS_47325	-1.70744	0
[Cl-].CCN1C(SC2=C1C=CC=C2)=CC=CC=CC1=[N+](CC)C2=C(S1)C=CC=C2	Dithiazanine chloride	54646-38-7	-1.70701	0
C\C(=C/CO)\C=C\C=C(/C)\C=C\C1=C(C)CCCC1(C)C	Retinol	68-26-8	-1.70552	0
Cl.CCC1=CC2=C(SC3=C(C=CC=C3)N2CC(C)CN(C)C)C=C1	Etymemazine hydrochloride	3737-33-5	-1.70503	0
CC1=CC2=C(C=C1C(=C)C1=CC=C(C=C1)C(O)=O)C(C)(C)CCC2(C)C	Bexarotene	153559-49-0	-1.70419	0
CCN(C(=O)N(CC)C1=CC=CC=C1)C1=CC=CC=C1	N,N'-Diethylcarbanilide	85-98-3	-1.70392	3
F[P-](F)(F)(F)(F)F.CCCC[N+]1=CC=CC=C1	1-Butylpyridinium hexafluorophosphate	186088-50-6	-1.70066	0
COC1=C(OC)C(CS(=O)C2=NC3=C(N2)C=CC(OC(F)F)=C3)=NC=C1	Pantoprazole	102625-70-7	-1.69943	1
[Br-].[Br-].CN(CCCCCCCCCCN(C)C(=O)OC1=C(C=CC=C1)[N+](C)(C)C)C(=O)OC1=C(C=CC=C1)[N+](C)(C)C	Demecarium bromide	56-94-0	-1.69776	0
ClC1=CC2=C(CCC3=C(C=CC=C3)N2CCCN2CCC3(CC2)N2CCCCC2NC3=O)C=C1	Mosapramine	89419-40-9	-1.69732	0
CC[C@]12CC[C@H]3[C@@H](CCC4=CC(=O)CC[C@H]34)[C@@H]1CCC2(O)C#C	dl-Norgestrel	6533-00-2	-1.69698	1
CC[C@]12CC[C@H]3[C@@H](CCC4=CC(=O)CC[C@H]34)[C@@H]1CC[C@@]2(O)C#C	Norgestrel	797-63-7	-1.69698	1
OC1=CC=C2NC=C(CCCCN3CCC(=CC3)C3=CC=CC=C3)C2=C1	Roxindole	112192-04-8	-1.69344	0
CCNC(=O)N(CCCN(C)C)C(=O)[C@@H]1C[C@H]2[C@@H](CC3=CNC4=CC=CC2=C34)N(CC=C)C1	Cabergoline	81409-90-7	-1.69068	0
C[C@@](O)(CC[C@H]1[C@](C)(O)CC[C@H]2C(C)(C)CCC[C@]12C)C=C	Sclareol	515-03-7	-1.69063	0
BrC1=CC=C(OC2=CC=C(Br)C=C2)C=C1	4,4'-Dibromodiphenyl ether	2050-47-7	-1.69028	1
CC(C)C1=CC2=C(C=C1)C=C(C=C2)C(C)C	2,6-Diisopropylnaphthalene	24157-81-1	-1.69003	1
COCC1=C(N2[C@H](SC1)[C@H](NC(=O)C(=N/OC)\C1=CSC(N)=N1)C2=O)C(=O)OC(C)OC(=O)OC(C)C	Cefpodoxime proxetil	87239-81-4	-1.68974	0
F[P-](F)(F)(F)(F)F.CCCCCCCCCCN1C=C[N+](C)=C1	1-Decyl-3-methylimidazolium hexafluorophosphate	362043-46-7	-1.68964	0
CCCCCCCCCCCCC1=CC=CC=C1	Dodecylbenzene	123-01-3	-1.68906	0
Cl.CCOC(=O)COC1=C(Cl)C2=C(C=C1)C(C)=C(CCN(CC)CC)C(=O)O2	Cloricromen hydrochloride	74697-28-2	-1.68891	0
Cl.CCOC(=O)[C@H](CCC1=CC=CC=C1)N[C@@H](C)C(=O)N1CC2(C[C@H]1C(O)=O)SCCS2	Spirapril hydrochloride	94841-17-5	-1.68446	0
OC1=C2N=CC=CC2=C(I)C=C1I	Iodoquinol	83-73-8	-1.68364	1
[Cl-].[Cl-].CC1=CC(N)=C2C=CC=CC2=[N+]1CCCCCCCCCC[N+]1=C2C=CC=CC2=C(N)C=C1C	Dequalinium dichloride	522-51-0	-1.68281	0
O.O.CN(C)[C@H]1[C@@H]2[C@@H](O)[C@H]3C(=C(O)[C@]2(O)C(=O)C(C(N)=O)=C1O)C(=O)C1=C(C=CC=C1O)[C@@]3(C)O	Oxytetracycline dihydrate	6153-64-6	-1.68104	0
CC(C)=CC1C(C(=O)OC2CC(=O)C(CC#C)=C2C)C1(C)C	Prallethrin	23031-36-9	-1.68059	1
NC(N)=N.NC(N)=N.OC(O)=O	Guanidine carbonate	593-85-1	-1.67994	0
CN1CCCC(CN2C3=C(SC4=C2C=CC=C4)C=CC=C3)C1	Pecazine	60-89-9	-1.67964	0
CCOP(=O)(CC)OC1=CC=C(C=C1)[N+]([O-])=O	Ethyl 4-nitrophenyl ethylphosphonate	546-71-4	-1.67559	5
O[C@@H]([C@H](O)C(O)=O)C(O)=O.CCN(C)C(=O)OC1=CC(=CC=C1)[C@H](C)N(C)C	Rivastigmine tartrate	129101-54-8	-1.67523	1
O[C@@H]1[C@@H](CC2=CC=C(C=C2)C2=CC=CC=C2)COC2=C1C=CC(=C2)C1(CCCC1)C(O)=O	CP-105696	158081-99-3	-1.67521	0
F[P-](F)(F)(F)(F)F.CC[N+]1=CC=CC=C1	1-Ethylpyridinium hexafluorophosphate	103173-73-5	-1.67474	0
[I-].CCN1C(SC2=CC=CC=C12)=CC=CC1=[N+](CC)C2=CC=CC=C2S1	3,3'-Diethylthiacarbocyanine iodide	905-97-5	-1.67319	0
CCOC1=C(C=CC(=C1)C(C)(C)C)C1COC(=N1)C1=C(F)C=CC=C1F	Etoxazole	153233-91-1	-1.67245	0
FC1=C(CBr)C=CC(Br)=C1	4-Bromo-1-(bromomethyl)-2-fluoro-benzene	76283-09-5	-1.67076	3
COC1=C(OC2=CC=C(Cl)C=C2Cl)C=CC(Cl)=C1	Methyl triclosan	4640-01-1	-1.67071	1
CC(=O)O[C@H]1CC[C@]2(C)[C@H]3CC[C@@]4(C)[C@@H](CCC4=O)[C@@H]3CC=C2C1	Dehydroepiandrosterone acetate	853-23-6	-1.66996	0
Cl.CN1C(=O)C=C(OC2=C(F)C=C(F)C=C2)C2=C1N=C(NCC(C)(C)O)N=C2	PharmaGSID_48507	NOCAS_48507	-1.66924	0
CC1=NOC(CCCOC2=C(C)C=C(C=C2C)C2=NOC(=N2)C(F)(F)F)=C1	Pleconaril	153168-05-9	-1.66916	0
F[P-](F)(F)(F)(F)F.CCCCCCCCCCCCCCCCCCN1C=C[N+](C)=C1	1-Methyl-3-octadecylimidazolium hexafluorophosphate	219947-96-3	-1.66884	0
C[Si]1(O[Si](C)(O[Si](C)(O[Si](C)(O1)C=C)C=C)C=C)C=C	1,3,5,7-Tetramethyl-1,3,5,7-tetravinylcyclotetrasiloxane	2554-06-5	-1.66848	0
CCC1=CC(=C(O)C(=C1)C(C)(C)C)C(C)(C)C	2,6-Di-tert-butyl-4-ethylphenol	4130-42-1	-1.66491	0
Cl.CCN1CC(CCN2CCOCC2)C(C1=O)(C1=CC=CC=C1)C1=CC=CC=C1	Doxapram hydrochloride	113-07-5	-1.66483	0
CCCCCCCCS(=O)C(C)CC1=CC2=C(OCO2)C=C1	Piperonyl sulfoxide	120-62-7	-1.6646	1
CN1CCC(CC1)OC(=O)C(OC1=CC=C(Cl)C=C1)OC1=CC=C(Cl)C=C1	Lifibrate	22204-91-7	-1.66457	0
CN(C)C1=CC=C(C=C1)N=NC1=CC=CC=C1	4-(Dimethylamino)azobenzene	60-11-7	-1.66389	2
OP(=O)(OCC1=CC=CC=C1)OCC1=CC=CC=C1	Dibenzyl phosphate	1623-08-1	-1.66228	4
[Na+].[O-]C(=O)C1=CC=C2N(CC3=NOC(=C3)C3=CC=C(Cl)S3)C(=NC2=C1)C(=O)NC1CCN(CC1)C1CC1	AVE3247	NOCAS_47383	-1.66228	0
COC(=O)C1=C(N(C)N=C1Cl)S(=O)(=O)NC(=O)NC1=NC(OC)=CC(OC)=N1	Halosulfuron-methyl	100784-20-1	-1.66095	0
CCC(CC1=CC=CC=C1)(N(C)C)C(=O)C1=CC=C(C=C1)N1CCOCC1	2-Benzyl-2-(dimethylamino)-1-[4-(morpholin-4-yl)phenyl]butan-1-one	119313-12-1	-1.65893	0
CC(C)C1=CC(=CC(=C1)C(C)C)C(C)C	1,3,5-Triisopropylbenzene	717-74-8	-1.65833	1
ClC1=CC=C2SC3=C(C=CC=C3)N(C(=O)CCN3CCN4CCCC4C3)C2=C1	Azaclorzine	49864-70-2	-1.65668	0
CC1=CC2=C(OCC(CNC(C)(C)C)OC(=O)C3=CC=CC=C3)C=CC=C2N1	Bopindolol	62658-63-3	-1.65447	1
[NH4+].[O-]C(=O)C(F)(F)C(F)(F)C(F)(F)C(F)(F)C(F)(F)C(F)(F)C(F)(F)F	PFOA, ammonium salt	3825-26-1	-1.65177	0
CCOC(=O)N1CCC(CC1)=C1C2=C(CCC3=C1N=CC=C3)C=C(Cl)C=C2	Loratadine	79794-75-5	-1.65162	0
CC1(C)CCC(C)(C)C2=C1C=CC(NC(=O)C1=CC=C(C=C1)C(O)=O)=C2	Tamibarotene	94497-51-5	-1.65161	1
O=C1[N-]S(=O)(=O)C2=C1C=CC=C2.CC[N+](CC)(CC(=O)NC1=C(C)C=CC=C1C)CC1=CC=CC=C1	Denatonium saccharide	90823-38-4	-1.65031	0
CCOP(=S)(OCC)OC1=CC=C(C=C1)[N+]([O-])=O	Parathion	56-38-2	-1.6503	2
CN(C)CC1=CC(=C(O)C(=C1)C(C)(C)C)C(C)(C)C	2,6-Di-tert-butyl-4-[(dimethylamino)methyl]phenol	88-27-7	-1.64843	1
COC1=C(Br)C(C)=C(Br)C=C1Br	1,3,5-Tribromo-2-methoxy-4-methylbenzene	41424-36-6	-1.64838	1
NC1=C2C(=O)C3=C(C=CC=C3)C(=O)C2=C(Br)C=C1Br	1-Amino-2,4-dibromoanthraquinone	81-49-2	-1.64789	1
CC1(C)CCC(C)(C)C2=C1C=CC(=C2)C(=O)NC1=CC=C(C=C1)C(O)=O	AM580	102121-60-8	-1.6477	0
CCCCOP(=O)(OCCCC)OCCCC	Tributyl phosphate	126-73-8	-1.64765	3
OC[C@H]1OC(S[Au])[C@H](O)[C@@H](O)[C@@H]1O	Aurothioglucose	12192-57-3	-1.6476	0
COC1=CC=C(C=C1)C1=CC(=S)SS1	Anethole trithione	532-11-6	-1.64726	1
[Li+].[Li+].[Li+].O.O.CC(C)(COP([O-])(=O)OP([O-])(=O)OC[C@H]1O[C@H]([C@H](O)[C@@H]1OP(O)([O-])=O)N1C=NC2=C1N=CN=C2N)C(O)C(=O)NCCC(=O)NCCS	Coenzyme A trilithium dihydrate	102778-59-6	-1.64605	0
C[C@]12CC[C@H]3[C@@H](CCC4=CC(=O)CC[C@H]34)[C@@H]1CC[C@@]2(O)C#C	Norethindrone	68-22-4	-1.64499	1
BrC1=CC2=C(C=CC=C2)C2=C1C=CC=C2	9-Bromophenanthrene	573-17-1	-1.64416	1
CCN(CC)CC1CCCCN1CC(=O)N1C2=C(C=CC=C2)C(=O)NC2=C1N=CC=C2	AF-DX 116	102394-31-0	-1.64327	0
CCO[C@H](CC1=CC=C(OCCC2=CC=C(OS(C)(=O)=O)C=C2)C=C1)C(O)=O	Tesaglitazar	251565-85-2	-1.64315	1
Cl.CC1=C(OC2=C(C=CC=C2C(=O)OCCN2CCCCC2)C1=O)C1=CC=CC=C1	Flavoxate hydrochloride	3717-88-2	-1.64196	0
CS(=O)(=O)C1=CC=C(C=C1Cl)[C@@H](CC1CCCC1)C(=O)NC1=NC=CN=C1	PharmaGSID_48506	588941-45-1	-1.64037	0
NC1=CC(=C(C=CC2=C(C=C(N)C=C2)S(O)(=O)=O)C=C1)S(O)(=O)=O	4,4'-Diamino-2,2'-stilbenedisulfonic acid	81-11-8	-1.63936	0
CCCCC(CC)COC(=O)CCCCC(=O)OCC1=CC=CC=C1	Benzyloctyl adipate	58394-64-2	-1.63901	1
ClC1=CC=C(OCC(=O)OCCNC23CC4CC(CC(C4)C2)C3)C=C1	Adafenoxate	82168-26-1	-1.63887	1
O[C@]1(COC(=O)C2=CN=CC=C2)O[C@H](COC(=O)C2=CN=CC=C2)[C@@H](OC(=O)C2=CN=CC=C2)[C@@H]1OC(=O)C1=CN=CC=C1	Nicofuranose	15351-13-0	-1.63798	0
Cl.CCOC(=O)OCC\C(SC(=O)OCC)=C(/C)N(CC1=C(N)N=C(C)N=C1)C=O	Dicethiamine hydrochloride	616-96-6	-1.63706	0
CCCCCCCCCCCCCCCCCCCCCCO	1-Docosanol	661-19-8	-1.63505	0
CCOP(=S)(OCC)OC1=NC(Cl)=C(Cl)C=C1Cl	Chlorpyrifos	2921-88-2	-1.63415	0
F[B-](F)(F)F.CCCCCCCCCCCCCCCCN1C=C[N+](C)=C1	1-Hexadecyl-3-methylimidazolium tetrafluoroborate	244193-64-4	-1.63376	0
OC(=O)CC(O)(CC(O)=O)C(O)=O.CCN(CCCC1=CC=CC=C1)CCCC1=CC=CC=C1	Alverine citrate	5560-59-8	-1.6319	0
OB(O)O[Hg]C1=CC=CC=C1	Phenylmercuric borate	102-98-7	-1.63078	0
C(CSC1=CC=CC=C1)SC1=CC=CC=C1	1,2-Bis(phenylthio)ethane	622-20-8	-1.62994	1
CC(C)(CO)C(O)C(=O)NCCC(=O)NCCSSCCNC(=O)CCNC(=O)C(O)C(C)(C)CO	Pantethine	16816-67-4	-1.62969	0
CCCN1C=C[N+](C)=C1.FC(F)(F)S(=O)(=O)[N-]S(=O)(=O)C(F)(F)F	1-Methyl-3-propylimidazolium bis(trifluoromethylsulfonyl)imide	216299-72-8	-1.62888	0
COP(=S)(OC)OC1=C(Cl)C=C(Cl)C(Cl)=C1	Fenchlorphos	299-84-3	-1.62857	1
CCCN(CCC)C1=C(C=C(C=C1[N+]([O-])=O)S(C)(=O)=O)[N+]([O-])=O	Nitralin	4726-14-1	-1.62577	1
NC1=NC=NC2=C1N=CN2[C@@H]1O[C@H](COP(O)(=O)OP(O)(=O)OP(O)(O)=O)[C@@H](O)[C@H]1O	Adenosine triphosphate	56-65-5	-1.62554	0
N[C@@H](CC1=CC(I)=C(O)C(I)=C1)C(O)=O	3,5-Diiodo-L-tyrosine	300-39-0	-1.62551	2
CON=C(C(=O)OC)C1=C(CON=C(C)C2=CC(=CC=C2)C(F)(F)F)C=CC=C1	Trifloxystrobin	141517-21-7	-1.62497	1
CC1=C(C(=C(C(C)=C1[N+]([O-])=O)[N+]([O-])=O)C(C)(C)C)[N+]([O-])=O	2,4,6-Trinitro-1,3-dimethyl-5-tert-butylbenzene	81-15-2	-1.62393	0
COC1=CC=C(C=C1)N1N=C(C=C1C1=CC=C(C=C1)S(C)=O)C(F)F	FR140423	151506-44-4	-1.62286	1
C[C@@]12CC[C@H]3C(C)(C)CCC[C@]3(C)[C@H]1CCO2	(-)-Ambroxide	6790-58-5	-1.6225	0
FC(F)(F)C(F)(F)C(F)(F)C(F)(F)CCI	1,1,1,2,2,3,3,4,4-Nonafluoro-6-iodohexane	2043-55-2	-1.62174	0
CCCCCCCCOC1=CC(O)=C(C=C1)C(=O)C1=CC=CC=C1	Octabenzone	1843-05-6	-1.61944	1
O=C1NC2=C(C=CC=C2)N1CCCN1CCN(CC1)C(C1=CC=CC=C1)C1=CC=CC=C1	Oxatomide	60607-34-3	-1.61767	1
CC(=C)C(=O)OCC(O)COC1=CC=C(C=C1)C(C)(C)C1=CC=C(OCC(O)COC(=O)C(C)=C)C=C1	Bisphenol A glycidyl methacrylate	1565-94-2	-1.61752	0
COC1=CC=C(C=C1)C(=O)NC1=C(C#N)C(NCC2=CC=CC=C2)=C2C=CC=CC2=N1	SSR161421	NOCAS_47374	-1.61665	0
CCOC(=O)NC1=CC2=C(CCC3=CC=CC=C3N2C(=O)CN(C)C)C=C1	Tiracizine	83275-56-3	-1.61584	0
COC1=CC=C(C=C1O)C1=CC(=O)C2=C(O1)C=C(O[C@@H]1O[C@H](CO[C@@H]3O[C@@H](C)[C@H](O)[C@@H](O)[C@H]3O)[C@@H](O)[C@H](O)[C@H]1O)C=C2O	Diosmin	520-27-4	-1.61535	0
Cl.CC(CN(C)C)CN1C2=C(C=CC=C2)S(=O)(=O)C2=C1C=CC=C2	Oxomemazine hydrochloride	4784-40-1	-1.61527	0
CCOC(=O)OC1=C(OC(=O)OCC)C=C(CCNC(=O)[C@H](CCSC)NC(C)=O)C=C1	Docarpamine	74639-40-0	-1.61509	0
C[C@@H]1O[C@@H](OC[C@H]2O[C@@H](OC3=C(OC4=C(C(O)=CC(O)=C4)C3=O)C3=CC(O)=C(O)C=C3)[C@H](O)[C@@H](O)[C@@H]2O)[C@H](O)[C@H](O)[C@H]1O	Rutin trihydrate	153-18-4	-1.61475	0
CN[C@H]1[C@@H](O)[C@H]2O[C@H](O[C@@H]3[C@@H](N)C[C@@H](N)[C@H](O)[C@H]3O)[C@H](N)C[C@@H]2O[C@@H]1O[C@H]1O[C@H](CO)[C@@H](N)[C@H](O)[C@H]1O	Apramycin	37321-09-8	-1.61234	0
FC(F)(F)COC1=CC(C(=O)NCC2CCCCN2)=C(OCC(F)(F)F)C=C1	Flecainide	54143-55-4	-1.61135	0
COP(=S)(OC)OC1=CC(C)=C(SC)C=C1	Fenthion	55-38-9	-1.61042	0
OC(=O)C=CC(O)=O.CC(CN(C)C)CN1C2=C(SC3=C1C=C(C=C3)C(F)(F)F)C=CC=C2	Trifluomeprazine 2-butenedioate	71609-19-3	-1.60969	0
CCCCCCCC(=O)OC1=C(Br)C=C(C=C1Br)C#N	Bromoxynil octanoate	1689-99-2	-1.60962	1
OC1=CC=C(C=C1)C1(C(=O)NC2=CC=CC=C12)C1=CC=C(O)C=C1	Oxyphenisatin	125-13-3	-1.6094	1
F[P-](F)(F)(F)(F)F.CCCCCCCCCCCCN1C=C[N+](C)=C1	1-Dodecyl-3-methylimidazolium hexafluorophosphate	219947-93-0	-1.60882	0
C1=CC2=C(C=C1)C1=CC3=C(C=CC=C3)C3=C1C2=CC=C3	Benzo(b)fluoranthene	205-99-2	-1.6085	0
Cl.O=C(O[C@H]1CN2CCC1CC2)N1CCC2=CC=CC=C2[C@@H]1C1=CC=CC=C1	Solifenacin hydrochloride	180468-39-7	-1.60834	0
CN(C)S(=O)(=O)N(SC(F)(Cl)Cl)C1=CC=C(C)C=C1	Tolylfluanid	731-27-1	-1.6076	1
CCN(CC)C(=O)C1CN2CCC3=CC(OC)=C(OC)C=C3C2CC1OC(C)=O	Benzquinamide	63-12-7	-1.60702	0
CN1N=NN=C1SCC1=C(N2[C@H](SC1)[C@H](NC(=O)[C@H](NC(=O)C1=C(O)C=C(C)N=C1)C1=CC=C(O)C=C1)C2=O)C(O)=O	Cefpiramide acid	70797-11-4	-1.6069	0
CC(=O)OC1=CC=C(C=C1)C(=C1CCCCC1)C1=CC=C(OC(C)=O)C=C1	Cyclofenil	2624-43-3	-1.60658	1
Cl.CCN(CC)CCO[C@H]1CC[C@]2(C)[C@H]3CC[C@@]4(C)[C@@H](CCC4=O)[C@@H]3CC=C2C1	3beta-(2-Diethylaminoethoxy)androst-5-en-17-one hydrochloride	3039-71-2	-1.60374	0
CCC[N+]1=C(C)N(C)C=C1.FC(F)(F)S(=O)(=O)[N-]S(=O)(=O)C(F)(F)F	1,2-Dimethyl-3-propylimidazolium bis(trifluoromethylsulfonyl)imide	169051-76-7	-1.60347	0
CC(C)N1CCN(CC1)C1=CC=C(OC[C@H]2CO[C@@](CN3C=NC=N3)(O2)C2=C(Cl)C=C(Cl)C=C2)C=C1	Terconazole	67915-31-5	-1.60172	0
C[C@@H]1CC2=C(CCC(=O)C2)[C@H]2CC[C@@]3(C)[C@@H](CC[C@@]3(O)C#C)[C@H]12	Tibolone	5630-53-5	-1.60011	1
CC1CC(=O)NN=C1C1=CC=C(NCC(C)(C)NCC(O)COC2=C(C=CC(Cl)=C2)C#N)C=C1	Oberadilol	114856-44-9	-1.59946	1
COC1=CC(OC)=NC(O[C@H](C(O)=O)C(OC)(C2=CC=CC=C2)C2=CC=CC=C2)=N1	Darusentan	171714-84-4	-1.59901	1
O=C1C(CCCC1=CC1=CC=CS1)=CC1=CC=CS1	Tenylidone	893-01-6	-1.59828	1
CCC1=NC(CC2=CC=CC=C2)=C2C=C(OC)C(OC)=CC2=C1	Moxaverine	10539-19-2	-1.59562	1
Cl.CSC1=CC2=C(SC3=C(C=CC=C3)N2CCC2CCCCN2C)C=C1	Thioridazine hydrochloride	130-61-0	-1.59522	0
CCOC1=CC=C(NC(=S)NC2=CC=C(OCC)C=C2)C=C1	Etocarlide	1234-30-6	-1.59465	1
C[C@@H]1CC[C@H]2C(C)(C)C3C[C@@]12CC=C3C	alpha-Cedrene	469-61-4	-1.5945	0
OS(O)(=O)=O.NC1=CC2=NC3=CC(N)=CC=C3C=C2C=C1.NC1=CC2=NC3=CC(N)=CC=C3C=C2C=C1	Proflavin hemisulfate	1811-28-5	-1.59401	0
COC(=O)C1=C(C)NC(C)=C(C1C1=C(OC(F)F)C=CC=C1)C(=O)OC	Riodipine	71653-63-9	-1.59345	1
F[P-](F)(F)(F)(F)F.CCCCCCCCCCCCCCCCN1C=C[N+](C)=C1	1-Hexadecyl-3-methylimidazolium hexafluorophosphate	219947-95-2	-1.59315	0
COC1=C(CN[C@H]2CCCN[C@H]2C2=CC=CC=C2)C=C(OC(F)(F)F)C=C1	CP-122721	145742-28-5	-1.59314	0
NS(=O)(=O)C1=CC2=C(NC(CC3=CC=CC=C3)NS2(=O)=O)C=C1Cl	Benzylhydrochlorothiazide	1824-50-6	-1.59114	0
C1CN(CCO1)SSC1=NC2=C(S1)C=CC=C2	2-(Morpholin-4-yldithio)-1,3-benzothiazole	95-32-9	-1.59058	0
F[P-](F)(F)(F)(F)F.CCCCN1C=C[N+](C)=C1	1-Butyl-3-methylimidazolium hexafluorophosphate	174501-64-5	-1.58782	0
CC(C)OC(=O)C(O)(C1=CC=C(Cl)C=C1)C1=CC=C(Cl)C=C1	Chloropropylate	5836-10-2	-1.58734	1
[O-][N+](=O)C1=CC=C(OC2=CC=C(C=C2)N=C=S)C=C1	Nitroscanate	19881-18-6	-1.5867	3
OC(=O)\C=C/C(O)=O.COC1=CC2=C(SC3=C(C=CC=C3)N2C[C@H](C)CN(C)C)C=C1	Methotrimeprazine maleate	7104-38-3	-1.58595	0
ClP(Cl)(=O)C1=CC=CC=C1	Phenylphosphonic dichloride	824-72-6	-1.58474	3
F[P-](F)(F)(F)(F)F.CCCCCCCCCCCCCCN1C=C[N+](C)=C1	1-Methyl-3-tetradecylimidazolium hexafluorophosphate	219947-94-1	-1.58093	0
CCCCCOC1=C(C=CC=C1)C(=C/SC)\N1C=CN=C1	Neticonazole	130726-68-0	-1.58012	1
O.O.Cl.Cl.CCN(CC)CC1=C(O)C=CC(NC2=CC=NC3=C2C=CC(Cl)=C3)=C1	Amodiaquin dihydrochloride dihydrate	6398-98-7	-1.57955	0
CCC(=O)C(CCN(C)C)(C1=CC=CC=C1)C1=CC=CC=C1	Normethadone	467-85-6	-1.57928	2
NC1=CC(Cl)=C(C=C1Cl)C1=CC(Cl)=C(N)C=C1Cl	2,2',5,5'-Tetrachlorobenzidine	15721-02-5	-1.5791	1
CCOC(=O)OC1=C(C(=O)N[C@@]11CC[C@@H](CC1)OC)C1=C(C)C=CC(C)=C1	Spirotetramat	203313-25-1	-1.57879	0
CC1(C)S[C@@H]2[C@H](NC(=O)C(C(=O)OC3=CC4=C(CCC4)C=C3)C3=CC=CC=C3)C(=O)N2[C@H]1C(O)=O	Carbenicillin indanyl	35531-88-5	-1.57787	0
[H][C@@]12CC[C@@](O)(C#C)[C@@]1(C)CC[C@@]1([H])[C@@]2([H])CCC2=CC(=O)CC[C@]12C	Ethisterone	434-03-7	-1.57734	0
O=C(OCC1=CC=CC=C1)N=NC(=O)OCC1=CC=CC=C1	Dibenzyl diazene-1,2-dicarboxylate	2449-05-0	-1.57659	2
[Mn+].[C-]#[O+].[C-]#[O+].[C-]#[O+].CC1C=C[C-]=C1	(Methylcyclopentadienyl)tricarbonylmanganese	12108-13-3	-1.57607	0
CN(C)C1=CC=C(C=C1)N=NC1=CC(C)=CC=C1	3'-Methyl-4-dimethylaminoazobenzene	55-80-1	-1.57591	2
CC(C)COC1=CC=C(C=C1C#N)C1=NC(C)=C(S1)C(O)=O	Febuxostat	144060-53-7	-1.57579	2
COC1=C(OC)C(=CC=C1)[C@H](O)C1CCN(CCC2=CC=C(F)C=C2)CC1	Volinanserin	139290-65-6	-1.57402	0
CCOC(=O)\C=C(/C)\C=C\C=C(/C)\C=C\C1=C(C)C(C)=C(OC)C=C1C	Etretinate	54350-48-0	-1.57032	1
CCCN(CCC)C1=C(C=C(C=C1[N+]([O-])=O)S(N)(=O)=O)[N+]([O-])=O	Oryzalin	19044-88-3	-1.56961	1
ClC1=CC=C(OS(=O)(=O)C2=CC=C(Cl)C=C2)C=C1	Chlorfenson	80-33-1	-1.56859	3
CN1CCN(CC1)C1=CC=CC=C1\C=C1/SCCN(C1=O)C1=CC=C(Cl)C(Cl)=C1	Elzasonan	361343-19-3	-1.5683	0
Cl.Cl.OCCN1CCN(CCCN2C3=CC=CC=C3C=CC3=CC=CC=C23)CC1	Opipramol dihydrochloride	909-39-7	-1.56468	0
CC1=NN(C(=O)N1C(F)F)C1=CC(NS(C)(=O)=O)=C(Cl)C=C1Cl	Sulfentrazone	122836-35-5	-1.56338	1
CCCCCCOC(=O)C1=C(C=CC=C1)C(=O)OCCCCCC	Dihexyl phthalate	84-75-3	-1.55941	2
Cl.CCOC(=O)[C@H](CCC1=CC=CC=C1)N[C@@H](C)C(=O)N1CC2=C(C[C@H]1C(O)=O)C=CC=C2	Quinapril hydrochloride	82586-55-8	-1.55726	0
CS(O)(=O)=O.CN(C)C(=O)COC(=O)CC1=CC=C(OC(=O)C2=CC=C(NC(N)=N)C=C2)C=C1	Camostat mesylate	59721-29-8	-1.55724	1
Cl.COC1=CC(NS(C)(=O)=O)=CC=C1NC1=C2C=CC=CC2=NC2=C1C=CC=C2	Amsacrine hydrochloride	54301-15-4	-1.55699	0
NCCC#N.NCCC#N.OC(=O)\C=C\C(O)=O	3-Aminopropionitrile fumarate	2079-89-2	-1.55438	0
CN[C@H]1C[C@@H](N)[C@H](O)[C@@H](O[C@@H]2O[C@H](CO)[C@H](O)[C@@H]3OC4(O[C@H]23)O[C@H](C(N)CO)[C@H](O)[C@H](O)[C@H]4O)[C@@H]1O	Hygromycin B	31282-04-9	-1.55412	0
NC1=C(C=C(Br)C2=C1C(=O)C1=C(C=CC=C1)C2=O)S(O)(=O)=O	1-Amino-4-bromo-9,10-dioxo-9,10-dihydroanthracene-2-sulfonic acid	116-81-4	-1.55301	0
CC1=C2C=CC=CC2=C(C)C2=C3C=CC=CC3=CC=C12	7,12-Dimethylbenz(a)anthracene	57-97-6	-1.55225	0
CCON=C(CC)C1=C(O)CC(CC1=O)C1=C(C)C=C(C)C=C1C	Tralkoxydim	87820-88-0	-1.55152	1
CC(C)C1=C(CN(C)C(C)CC2=CC=CC=C2)N(C)N(C1=O)C1=CC=CC=C1	Famprofazone	22881-35-2	-1.55046	0
OCC(COCC(COC(=O)C=C)(COC(=O)C=C)COC(=O)C=C)(COC(=O)C=C)COC(=O)C=C	Dipentaerythritol pentaacrylate	60506-81-2	-1.55027	0
Cl.CCOC(=O)[C@H](CCC1=CC=CC=C1)N[C@H]1CCC2=CC=CC=C2N(CC(O)=O)C1=O	Benazepril hydrochloride	86541-74-4	-1.54867	0
NC1(CCC1)C1=CC=C(C=C1)C1=NC2=C(C=C1C1=CC=CC=C1)C1=NNC(=O)N1C=C2	MK-2206	1032350-13-2	-1.54818	0
[Zn++].CCN(CC)C([S-])=S.CCN(CC)C([S-])=S	Zinc diethyldithiocarbamate	14324-55-1	-1.54798	0
CCCCCCCCCCCCCCCCCCCl	Octadecyl chloride	3386-33-2	-1.5472	0
CN(C)[C@H]1[C@@H]2[C@@H](O)[C@H]3C(=C(O)[C@]2(O)C(=O)C(C(N)=O)=C1O)C(=O)C1=C(C=CC=C1O)[C@@]3(C)O	Oxytetracycline	79-57-2	-1.54653	0
CC(C)N(C(=O)COC1=NN=C(S1)C(F)(F)F)C1=CC=C(F)C=C1	Flufenacet	142459-58-3	-1.54326	1
N(C1=CC=CC=C1)C1=C2C=CC=CC2=CC=C1	N-Phenyl-1-naphthylamine	90-30-2	-1.54053	1
OP(O)(=O)CN1C(=O)C(=O)NC2=CC(=C(C=C12)N1CCOCC1)C(F)(F)F	Fanapanel	161605-73-8	-1.54042	0
C1=CC2=C(C=C1)C1=C3C2=CC2=C4C(C=CC(C=C1)=C34)=CC=C2	Indeno(1,2,3-cd)pyrene	193-39-5	-1.53919	0
CCOC(=O)CCCCCCC\C=C\C\C=C\C\C=C\CC	Ethyl linolenate	1191-41-9	-1.53914	1
OS(O)(=O)=O.CN\C(NCC1=CC=CC=C1)=N/C.CN\C(NCC1=CC=CC=C1)=N/C	Bethanidine sulfate (2:1)	114-85-2	-1.53791	0
COC(=O)C1=C(C)NC(C)=C(C1C1=CC=CC=C1[N+]([O-])=O)C(=O)OCC(C)C	Nisoldipine	63675-72-9	-1.53471	0
C[C@@H]1C[C@H]2[C@@H]3CCC4=CC(=O)C=C[C@]4(C)[C@@]3(F)[C@@H](O)C[C@]2(C)[C@@]1(O)C(=O)COC(C)=O	Dexamethasone acetate	1177-87-3	-1.53339	0
CCCCN1C=C[N+](C)=C1C.FC(F)(F)S(=O)(=O)[N-]S(=O)(=O)C(F)(F)F	1-Butyl-2,3-dimethylimidazolium bis(trifluoromethylsulfonyl)imide	350493-08-2	-1.53219	0
COC1=CC=C(C=C1)S(=O)(=O)NC1=NN=C(CC(C)C)S1	Glysobuzole	3567-08-6	-1.53165	2
CCOC(C(=O)OCCN(C)C)(C1=CC=CC=C1)C1=CC=CC=C1	Dimenoxadol	509-78-4	-1.53144	1
CC(C)=CCC\C(C)=C\C\C=C(/C)C=C	alpha-Farnesene	502-61-4	-1.5314	2
BrC1=CC(Br)=C(OCC=C)C(Br)=C1	1,3,5-Tribromo-2-(prop-2-en-1-yloxy)benzene	3278-89-5	-1.53126	1
Cl.O=C1OC(CCN2CCCCC2)OC1(C1=CC=CC=C1)C1=CC=CC=C1	Pipoxolan hydrochloride	18174-58-8	-1.53109	0
OC(=O)\C=C/C(O)=O.C(C(C1CCCCC1)C1CCCCC1)C1CCCCN1	Perhexiline maleate	6724-53-4	-1.53104	0
C[C@]12C[C@H](O)[C@H]3[C@@H](C[C@H](F)C4=CC(=O)C=C[C@]34C)[C@@H]1CC[C@]2(O)C(=O)CO	Fluprednisolone	53-34-9	-1.53005	0
COC1=CC(OC)=C(Cl)C2=C1C(=O)[C@]1(O2)[C@H](C)CC(=O)C=C1OC	Griseofulvin	126-07-8	-1.52996	0
N(C1=CC=CC=C1)C1=CC=C2C=CC=CC2=C1	N-Phenyl-2-naphthylamine	135-88-6	-1.52963	1
CCCCCCCCCCCC1=CC=CC=C1	1-Phenylundecane	6742-54-7	-1.52895	0
FC1=C(C=CC=C1)C1=N[C@@H](NC(=O)C2=CC3=C(N2)C=CC=C3)C(=O)N2CCC3=C2C1=CC=C3	N-[(3R)-1-(2-Fluorophenyl)-4-oxo-3,4,6,7-tetrahydro[1,4]diazepino[6,7,1-hi]indol-3-yl]-1H-indole-2-carboxamide	167820-10-2	-1.52894	0
CCC1=C(C)CN(C(=O)NCCC2=CC=C(C=C2)S(=O)(=O)NC(=O)N[C@H]2CC[C@H](C)CC2)C1=O	Glimepiride	93479-97-1	-1.52859	0
CC#CCC(C)[C@H](O)\C=C\C1[C@H](O)C[C@@H]2C\C(C[C@H]12)=C/CCCC(O)=O	Iloprost	78919-13-8	-1.52826	1
CCCCCCOC(=O)CCCCCCCC(=O)OCCCCCC	Dihexyl nonanedioate	109-31-9	-1.52798	1
COC1=CC=CC(C(=O)NN(C(=O)C2=CC(C)=CC(C)=C2)C(C)(C)C)=C1C	Methoxyfenozide	161050-58-4	-1.52734	0
CCC1=CC=C(C=C1)C(=O)NN(C(=O)C1=CC(C)=CC(C)=C1)C(C)(C)C	Tebufenozide	112410-23-8	-1.52664	0
CC(C)(O)C1=COC(=C1)S(=O)(=O)NC(=O)NC1=C2CCCC2=CC2=C1CCC2	CP-456773	210826-40-7	-1.5257	1
CN(C)[C@H]1[C@@H]2CC3C(=C(O)[C@]2(O)C(=O)C(C(=O)NCN2CCCC2)=C1O)C(=O)C1=C(C=CC=C1O)[C@@]3(C)O	Rolitetracycline	751-97-3	-1.52312	0
OC(=O)\C=C\C(O)=O.O=C1N(CCC2=NOC(=N2)C2=CC=C(CN3CCCCCC3)S2)C(=O)C2=C1C=CC=C2	PharmaGSID_48172	NOCAS_48172	-1.52309	0
FC1=C(C=CC=C1)C1=N[C@H](NC(=O)C2=CC3=CC=CC=C3N2)C(=O)N2CCC3=CC=CC1=C23	Pranazepide	150408-73-4	-1.52235	0
CC[C@H]1CC[C@H](NCC2=CC3=C(C=C2OC)[C@H]2C[C@H]2C(=O)N3C)[C@@H](N1)C1=CC=CC=C1	CP-728663	368832-42-2	-1.5215	0
CCOC(=O)C1=C(C)NC(C)=C(C1C1=CC=CC(Cl)=C1Cl)C(=O)OC	Felodipine	72509-76-3	-1.52127	0
CCC(C)(C)C1=CC=C(CC(C)CN2C[C@H](C)O[C@H](C)C2)C=C1	Amorolfine	78613-35-1	-1.52043	0
C[C@H]1CN(C[C@@H](C)N1)C1=C(F)C2=C(C(F)=C1F)C(=O)C(=CN2C1CC1)C(O)=O	Orbifloxacin	113617-63-3	-1.5186	0
CC(N(CC1=C(N)N=C(C)N=C1)C=O)=C(CCO)SSC(CCO)=C(C)N(CC1=C(N)N=C(C)N=C1)C=O	Thiamine disulfide	67-16-3	-1.51683	0
Cl.Cl.C[C@H]1CN(CCCN2C3=C(C=CC=C3)C3=C2C=CC=C3)C[C@@H](C)N1	Rimcazole dihydrochloride	75859-03-9	-1.51553	0
CCCCC1C(=O)N(N(C1=O)C1=CC=C(O)C=C1)C1=CC=CC=C1	Oxyphenbutazone	129-20-4	-1.5154	1
CN(C(=O)CN(CCO)CC(=O)N(C)C(C)(C)CC1=CC=CC=C1)C(C)(C)CC1=CC=CC=C1	Oxethazaine	126-27-2	-1.51417	0
C1=CC2=C(C=C1)C=C1C(C=CC3=C1C=CC=C3)=C2	Benz(a)anthracene	56-55-3	-1.51311	1
Cl.CN(CC1=CC=C(C=C1)C(C)(C)C)CC1=CC=CC2=C1C=CC=C2	Butenafine hydrochloride	101827-46-7	-1.51118	0
ClC1=CC=C(CN(C2CCCC2)C(=O)NC2=CC=CC=C2)C=C1	Pencycuron	66063-05-6	-1.50736	2
CCOC1=CC(=CC(OCC)=C1OCC)C1=NC=CC2=C1C=C(OC)C(OC)=C2	Octaverine	549-68-8	-1.50701	0
CC(CC1C2=C(CCC3=C1C=CC=C3)C=CC=C2)CN(C)C	Butriptyline	35941-65-2	-1.50386	1
[Br-].CCCCCCCCOC1=CC=CC=C1C(=O)NC1=CC=C(C=C1)C(=O)OCC[N+](C)(CC)CC	Otilonium bromide	26095-59-0	-1.50043	0
O.Cl.COC1=C2N(C=C(C(O)=O)C(=O)C2=CC(F)=C1N1C[C@@H]2CCCN[C@@H]2C1)C1CC1	Moxifloxacin hydrochloride monohydrate	192927-63-2	-1.50023	0
NC(=O)C1(CCN(CCCN2C3=CC=CC=C3CCC3=C2C=C(Cl)C=C3)CC1)N1CCCCC1	Clocapramine	47739-98-0	-1.50003	0
CN1CCCC(C1)=C(C1=CC=CS1)C1=CC=CS1	Tipepidine	5169-78-8	-1.49964	0
OC1=CC(=CC2=C1C=CC(NC1=CC=CC=C1)=C2)S(O)(=O)=O	4-Hydroxy-7-(phenylamino)naphthalene-2-sulfonic acid	119-40-4	-1.49868	2
[Gd+3].CC(O)CN1CCN(CC([O-])=O)CCN(CC([O-])=O)CCN(CC([O-])=O)CC1	Gadoteridol	120066-54-8	-1.49855	0
ClC1=CC=CC(N2CCN(CCCCOC3=CC=C4CCC(=O)NC4=C3)CC2)=C1Cl	Aripiprazole	129722-12-9	-1.49735	1
FC(F)(F)OC1=CC=C(NC(=O)NC(=O)C2=CC=CC=C2Cl)C=C1	Triflumuron	64628-44-0	-1.49704	1
CC(C)OC1=CC(NC(=O)C2=C(C=CC=C2)C(F)(F)F)=CC=C1	Flutolanil	66332-96-5	-1.49675	2
CCN[C@H]1CN(CCCOC)S(=O)(=O)C2=C1C=C(S2)S(N)(=O)=O	Brinzolamide	138890-62-7	-1.49329	0
OC1=CC=C(C=C1)C(C1=CC=C(O)C=C1)C(Cl)(Cl)Cl	2,2-Bis(4-hydroxyphenyl)-1,1,1-trichloroethane	2971-36-0	-1.49205	0
ClC1=CC=C(NC2=NN=C(CC3=CC=NC=C3)C3=C2C=CC=C3)C=C1	Vatalanib	212141-54-3	-1.49136	0
CC(C)COC(=O)C1=C(C=CC=C1)C(=O)OCC(C)C	Diisobutyl phthalate	84-69-5	-1.49056	2
COC1=CC(OC)=NC(NC(=O)NS(=O)(=O)NC2=C(C=CC=C2)C(=O)N(C)C)=N1	Orthosulfamuron	213464-77-8	-1.48745	0
COP(=S)(OC)OC1=C(Cl)C=C(C)C=C1Cl	Tolclofos-methyl	57018-04-9	-1.48625	0
CCCCCCCCCCCCCCCCCBr	Heptadecane,1-bromo-	3508-00-7	-1.486	0
CCCCN(CCCC)CCCCCCN(CCCC)CCCC	N,N,N',N'-Tetrabutyl-1,6-hexanediamine	27090-63-7	-1.48588	0
CC1=CC=C(C=C1)C1=CC(=NN1C1=CC=C(C=C1)S(N)(=O)=O)C(F)(F)F	Celecoxib	169590-42-5	-1.48293	1
CCCCC\C=C/C\C=C/CCCCCCCC(=O)OCC	Ethyl linoleate	6114-21-2	-1.48122	1
Cl.COC1=CC=C(CCN(C)CCCN2CCC3=C(CC2=O)C=C(OC)C(OC)=C3)C=C1OC	Zatebradine hydrochloride	91940-87-3	-1.48108	0
CN1C(=O)N(CC2=CN=C(NC3=CC4=C(OC(CO)CO4)C=C3)N=C12)C1=CC=CC=C1Br	PharmaGSID_48519	686756-87-6	-1.48033	0
F[P-](F)(F)(F)(F)F.CCCC[N+]1=CC=CC=C1C	1-Butyl-2-methylpyridinium hexafluorophosphate	NOCAS_49389	-1.47851	0
Cl.CC1=C(SC=C1)C(=CCCN1CCC[C@H](C1)C(O)=O)C1=C(C)C=CS1	Tiagabine hydrochloride	145821-59-6	-1.47796	1
C1=CC2=CC3=CC=C4C=CC=C5C=CC(=C2C=C1)C3=C45	Benzo(a)pyrene	50-32-8	-1.4739	0
CN1C[C@@H]2[C@@H](C1)C1=CC(Cl)=CC=C1OC1=CC=CC=C21	Asenapine	65576-45-6	-1.47316	1
CN1C(=O)N(C(=O)C=C1C(F)(F)F)C1=CC(C(=O)OC(C)(C)C(=O)OCC=C)=C(Cl)C=C1	Butafenacil	134605-64-4	-1.47306	0
CCCCN1C=C[N+](C)=C1.FC(F)(F)S(=O)(=O)[N-]S(=O)(=O)C(F)(F)F	1-Butyl-3-methylimidazolium bis(trifluoromethylsulfonyl)imide	174899-83-3	-1.47194	0
CCN(CC)CCOC(=O)C1(CCCCC1)C1CCCCC1	Dicyclomine	77-19-0	-1.46966	1
Cl.CC(C)(C)[C@]1(O)CCN2C[C@H]3C4=C(CCC5=C3C(=CC=C5)[C@@H]2C1)C=CC=C4	Butaclamol hydrochloride	36504-94-6	-1.46939	0
CCCC(=NOCC)C1=C(O)CC(CC(C)SCC)CC1=O	Sethoxydim	74051-80-2	-1.46832	1
OC1=C(Br)C=C(Br)C=C1C(=O)NC1=CC=C(Br)C=C1	Tribromsalan	87-10-5	-1.46815	1
CS(O)(=O)=O.CC(C)(C)C1=CC(\C=C2/SC(=N)NC2=O)=CC(=C1O)C(C)(C)C	Darbufelone mesylate	139340-56-0	-1.46705	0
[O-]S(=O)(=O)C(F)(F)F.CCCCCCCC[N+](C)(CCCCCCCC)CCCCCCCC	Methyltrioctylammonium trifluoromethanesulfonate	121107-18-4	-1.46657	0
COC1=C(O)C=CC(=C1)[C@H]1OC2=C(O[C@@H]1CO)C=CC(=C2)[C@H]1OC2=C(C(O)=CC(O)=C2)C(=O)[C@@H]1O	Silybin	22888-70-6	-1.46545	0
O=C(OC1=CC=CC=C1)C1=CC=CC=C1C(=O)OC1=CC=CC=C1	Diphenyl phthalate	84-62-8	-1.46528	1
Cl.Cl.OCCN1CCN(CC\C=C2\C3=C(SC4=C2C=C(Cl)C=C4)C=CC=C3)CC1	Zuclopenthixol dihydrochloride	58045-23-1	-1.46382	0
NC1=CC=C(OC2=CC(OC3=CC=C(N)C=C3)=CC=C2)C=C1	1,3-Bis(4-aminophenoxy)benzene	2479-46-1	-1.46173	1
CC(C)(C)C1=NN=C(NS(=O)(=O)C2=CC=CC=C2)S1	Glybuzole	1492-02-0	-1.46002	1
CC1=CC=C(C=C2C3CCC(C2=O)C3(C)C)C=C1	Enzacamene	36861-47-9	-1.45941	1
OC(=O)CC(O)(CC(O)=O)C(O)=O.CN(C)CCOC1=C(CC2=CC=CC=C2)C=CC=C1	Phenyltoloxamine citrate	1176-08-5	-1.45929	1
CC1COC2(N1CC(=O)NC1=CC=C(Cl)C=C21)C1=CC=CC=C1Cl	Mexazolam	31868-18-5	-1.459	0
ClC1=CC=C2N(CC3CC3)C(=O)CN=C(C3=CC=CC=C3)C2=C1	Prazepam	2955-38-6	-1.45884	1
Br.NC(=O)C([C@@H]1CCN(CCC2=CC3=C(OCC3)C=C2)C1)(C1=CC=CC=C1)C1=CC=CC=C1	Darifenacin hydrobromide	133099-07-7	-1.45849	0
CCCCCCCC\C=C/CCCCCCCC(=O)OCC	Ethyl oleate	111-62-6	-1.45829	1
COC1=C(C)C(C)=C(\C=C\C(\C)=C\C=C\C(\C)=C\C(O)=O)C(C)=C1	Acitretin	55079-83-9	-1.45809	1
CCOP(=S)(OCC)OC1=NN(C=N1)C1=CC=CC=C1	Triazophos	24017-47-8	-1.45787	1
COC1CN(CCCOC2=CC=C(F)C=C2)CCC1NC(=O)C1=CC(Cl)=C(N)C=C1OC	Cisapride	81098-60-4	-1.45606	0
CN1C=C2C[C@@H]3[C@H](C[C@@H](CNC(=O)OCC4=CC=CC=C4)CN3C)C3=C2C1=CC=C3	Metergoline	17692-51-2	-1.4555	1
OC(=O)C1=C(O)C=CC(=C1)\N=N\C1=CC=C(C=C1)[N+]([O-])=O	Alizarin Yellow R	2243-76-7	-1.45448	2
C1CN1P1(=NP(=NP(=N1)(N1CC1)N1CC1)(N1CC1)N1CCOCC1)N1CC1	Fotretamine	37132-72-2	-1.45404	0
ONC(=O)C1(CCOCC1)NS(=O)(=O)C1=CC=C(OC2=CC=C(F)C=C2)C=C1	CP-544439	230954-09-3	-1.4532	1
COC1=C(NC2=NC3=C(C=N2)N(C)C(=O)C(F)(F)CN3C2CCCC2)C=CC(=C1)C(=O)NC1CCN(C)CC1	PharmaGSID_48511	1062243-51-9	-1.4531	0
CC(O)(CS(=O)(=O)C1=CC=C(F)C=C1)C(=O)NC1=CC(=C(C=C1)C#N)C(F)(F)F	Bicalutamide	90357-06-5	-1.45259	1
OP(O)(=O)OC(CN1C=NC=N1)(CN1C=NC=N1)C1=CC=C(F)C=C1F	Fosfluconazole	194798-83-9	-1.45111	1
ClC(Cl)(Cl)SN1C(=O)C2=C(C=CC=C2)C1=O	Folpet	133-07-3	-1.44984	0
CSC1=CC2=C(SC3=C(CC2N2CCN(C)CC2)C=CC=C3)C=C1	Metitepine	20229-30-5	-1.44645	0
OP(O)(=O)OCN1C(=O)NC(C1=O)(C1=CC=CC=C1)C1=CC=CC=C1	Fosphenytoin	93390-81-9	-1.44481	0
C1=CC2=CC3=C(C=C2C=C1)C1=C2C3=CC=CC2=CC=C1	Benzo(k)fluoranthene	207-08-9	-1.44379	0
CCOP(=S)(CC)SC1=CC=CC=C1	Fonofos	944-22-9	-1.44276	0
Cl.CCC1=NN(CCCN2CCN(CC2)C2=CC(Cl)=CC=C2)C(=O)N1CCOC1=CC=CC=C1	Nefazodone hydrochloride	82752-99-6	-1.44207	0
CCCCC\C=C/C\C=C/C\C=C/C\C=C/CCCC(=O)NCC(O)=O	N-Arachidonylglycine	179113-91-8	-1.44103	1
CCCCCCCCCCCCC1=CC=C(O)C=C1	4-Dodecylphenol	104-43-8	-1.44086	0
Cl.COC1=CC(CCC2=CC=CC=C2OCC(CN(C)C)OC(=O)CCC(O)=O)=CC=C1	Sarpogrelate hydrochloride	135159-51-2	-1.44024	0
CCN(CC)CCOC(=O)C(C)(C1=CC=CC=C1)C1=CC=CC=C1	Aprofene	3563-01-7	-1.43992	3
Cl.COC1=C2N(C=C(C(O)=O)C(=O)C2=CC(F)=C1N1C[C@@H]2CCCN[C@@H]2C1)C1CC1	Moxifloxacin hydrochloride	186826-86-8	-1.43721	0
CCOC(=O)C1=CC=CC=C1S(=O)(=O)NC(=O)NC1=NC(OC)=CC(Cl)=N1	Chlorimuron-ethyl	90982-32-4	-1.4365	1
CCC(=NOC\C=C\Cl)C1=C(O)CC(CC1=O)C1CCOCC1	Tepraloxydim	149979-41-9	-1.43649	1
CCCCCCCCC(=O)OCC(C)OC(=O)CCCCCCCC	Propylene glycol dipelargonate	41395-83-9	-1.43628	1
COCCOC(=O)C1=C(C)NC(C)=C(C1C1=CC(=CC=C1)[N+]([O-])=O)C(=O)OC(C)C	Nimodipine	66085-59-4	-1.4338	0
CC1=CC=C(C=C1)S(=O)(=O)NC(=O)NC1CCCCCCC1	Glyoctamide	1038-59-1	-1.43318	1
FC1=CC=C(C=C1)[C@@H]1CCNC[C@H]1COC1=CC2=C(OCO2)C=C1	Paroxetine	61869-08-7	-1.43131	1
CON(C(=O)OC)C1=C(COC2=NN(C=C2)C2=CC=C(Cl)C=C2)C=CC=C1	Pyraclostrobin	175013-18-0	-1.43097	1
[Br-].CCCCCCCCCCCCCC[P+](CCCCCC)(CCCCCC)CCCCCC	Trihexyltetradecylphosphonium bromide	654057-97-3	-1.43045	0
C[C@]12CC[C@H]3[C@@H](CC(=C)C4=CC(=O)C=C[C@]34C)[C@@H]1CCC2=O	Exemestane	107868-30-4	-1.42943	0
ClCC(=O)C1=CC=C(OC2=CC=C(C=C2)C(=O)CCl)C=C1	Clofenoxyde	3030-53-3	-1.42838	2
O[Bi]1OC(=O)C2=CC=CC=C2O1	Bismuth subsalicylate	14882-18-9	-1.42816	0
CN1CCN(CC1)C1=NC2=C(SC3=C1C=C(Cl)C=C3)C=CC=C2	Clothiapine	2058-52-8	-1.42735	0
Cl.Cl.CN1CCC(CC1)NC1=NC2=C(NC3=CC(Cl)=C(F)C=C3)N=CN=C2C=N1	Falnidamol dihydrochloride	1216920-18-1	-1.42558	0
CN(C(=S)OC1=CC=C2CCCC2=C1)C1=CC(C)=CC=C1	Tolindate	27877-51-6	-1.42553	2
CN([C@H]1CC[C@@]2(CCCO2)C[C@@H]1N1CCCC1)C(=O)CC1=CC=CC2=C1C=CO2	Enadoline	124378-77-4	-1.42498	0
C[C@]12CC[C@H]3[C@@H](CC[C@H]4C[C@H](O)CC[C@]34C)[C@@H]1CCC2=O	Androsterone	53-41-8	-1.42371	0
CC(C)[N+](C)(CCC(C(N)=O)(C1=CC=CC=C1)C1=CC=CC=C1)C(C)C	Isopropamide	7492-32-2	-1.42043	0
NCC1=CC=CC(=C1)C1CCN(CC1)C(=O)C1=CC=C(O1)C#CC1=CC=CC=C1F	AVE5638	725228-45-5	-1.42032	1
OC(CN1CCC(CC2=CC=C(F)C=C2)CC1)C1=CC=C(Cl)C=C1	Eliprodil	119431-25-3	-1.41985	0
CN1C2CCC1CC(C2)OC(C1=CC=CC=C1)C1=CC=C(Cl)C=C1	Clobenztropine	5627-46-3	-1.418	0
CN(C)CCCN1C2=CC(Cl)=CC=C2CCC2=C1C=CC=C2	Clomipramine	303-49-1	-1.41785	1
CCCCCCCCCCCCCCCCC=C	1-Octadecene	112-88-9	-1.41776	0
ClC1=CC=C(C=C1)S(=O)(=O)C1=CC(Cl)=C(Cl)C=C1Cl	Tetradifon	116-29-0	-1.41727	0
BrCC1=CC=CC(OC2=CC=CC=C2)=C1	1-(Bromomethyl)-3-phenoxybenzene	51632-16-7	-1.41709	1
CN(C)[C@H]1[C@@H]2C[C@H]3C(=C(O)[C@]2(O)C(=O)C(C(N)=O)=C1O)C(=O)C1=C(C=CC=C1O)[C@@]3(C)O	Tetracycline	60-54-8	-1.41638	0
OCC1=C(O)C=CC(=C1)C(O)CNCCCCCCOCCCCC1=CC=CC=C1	Salmeterol	89365-50-4	-1.4156	0
FC(F)(F)C1=C(Br)C(C#N)=C(N1)C1=CC=C(Cl)C=C1	Tralopyril	122454-29-9	-1.41533	0
CC(COC1=CC=CC=C1)N(CCCl)CC1=CC=CC=C1	Phenoxybenzamine	59-96-1	-1.41307	2
OC(=O)CCC(O)=O.CN1CCN(CC1)C1=NC2=C(OC3=C1C=C(Cl)C=C3)C=CC=C2	Loxapine succinate	27833-64-3	-1.41286	0
CO[C@H]1O[C@@H]2O[C@@]3(C)CC[C@H]4[C@H](C)CC[C@@H]([C@H]1C)[C@@]24OO3	Artemether	71963-77-4	-1.41189	0
COC(=O)C1=C(C)NC(COC(N)=O)=C(C1C1=C(Cl)C(Cl)=CC=C1)C(=O)OC(C)C	Lemildipine	94739-29-4	-1.41132	0
CCCCN(CCCC)C1=CC(O)=C(C=C1)C(=O)C1=C(C=CC=C1)C(O)=O	2-[4-(Dibutylamino)-2-hydroxybenzoyl]benzoic acid	54574-82-2	-1.41091	1
CC1=NC(=CC(NC2=NC=C(S2)C(=O)NC2=C(C)C=CC=C2Cl)=N1)N1CCN(CCO)CC1	Dasatinib	302962-49-8	-1.41087	0
CO\N=C(/C(=O)N[C@H]1[C@H]2SCC(CSC(=O)C3=CC=CO3)=C(N2C1=O)C(O)=O)C1=CSC(N)=N1	Ceftiofur	80370-57-6	-1.41034	0
Cl.CN1CCN(CC1)C1=C(F)C=C2C(=C1)N(C=C(C(O)=O)C2=O)C1=CC=C(F)C=C1	Difloxacin hydrochloride	91296-86-5	-1.40972	0
CC1(C)[C@@H]2CC[C@]3(C2)[C@@H]1C(=O)CCC3(C)C	Isolongifolanone	29461-14-1	-1.40921	0
Cl.C[C@@H]1[C@H]2[C@H](O)[C@H]3[C@H](N(C)C)C(O)=C(C(N)=O)C(=O)[C@@]3(O)C(O)=C2C(=O)C2=C1C=CC=C2O	Doxycycline hydrochloride	10592-13-9	-1.408	0
[Br-].CCCCCCCC[P+](CCCCCCCC)(CCCCCCCC)CCCCCCCC	Tetraoctylphosphonium bromide	23906-97-0	-1.40763	0
CC(=O)OCCN(CCOC(C)=O)C1=CC=C(C=C1)\N=N\C1=C(C=C(C=C1)[N+]([O-])=O)C#N	Disperse Red 82	30124-94-8	-1.4067	0
O[N+]([O-])=O.ClC1=CC=C(CO\N=C(/CN2C=CN=C2)C2=CC=C(Cl)C=C2Cl)C(Cl)=C1	Oxiconazole nitrate	64211-46-7	-1.40669	0
ClC1=C(C=CC=C1)C1CS\C(S1)=C(/C#N)N1C=CN=C1	Lanoconazole	101530-10-3	-1.40618	0
OCCN(CCO)CCO.CCCCCCCCCCCC(O)=O	Triethanolamine Laurate	2224-49-9	-1.40611	2
CC1(C)[C@H]2CC[C@]3(C2)C1=CCCC3(C)C	(-)-Isolongifolene	1135-66-6	-1.40586	0
O.O.[Ca++].CC(=O)CCC([O-])=O.CC(=O)CCC([O-])=O	Calcium levulinate	5743-49-7	-1.40563	0
CN(C)CCCN1C2=CC=CC=C2C(C)(C)C2=C1C=CC=C2	Dimetacrine	4757-55-5	-1.40397	0
C[C@@H]1CC[C@H]2C(C)(C)[C@H]3C[C@@]12CC[C@@]3(C)O	(+)-Cedrol	77-53-2	-1.40383	0
C1=CC=C(C=C1)N=NC1=CC=CC=C1	Azobenzene	103-33-3	-1.4031	1
[Na+].CC[C@H]([C@H]1O[C@@](CC)(C[C@@H]1C)[C@H]1CC[C@](O)(CC)[C@H](C)O1)C(=O)[C@@H](C)[C@@H](O)[C@H](C)CCC1=C(C([O-])=O)C(O)=C(C)C=C1	Lasalocid sodium	25999-20-6	-1.40261	0
OCCN(CCO)CCO.CCCCCCCCCCCCOS(O)(=O)=O	Dodecyl sulfate triethanolamine	139-96-8	-1.40207	0
ClC1=CC=C2SC3=CC=CC=C3NC2=C1	2-Chlorophenothiazine	92-39-7	-1.40123	1
Cl.CCOC(=O)C1(CCN(CCC(C#N)(C2=CC=CC=C2)C2=CC=CC=C2)CC1)C1=CC=CC=C1	Diphenoxylate hydrochloride	3810-80-8	-1.40093	0
FC1=CC=C(C=C1)C(=O)CCCN1CCC(CC1)N1C(=S)NC2=C1C=CC=C2	Timiperone	57648-21-2	-1.40073	1
ClC1=CC(Cl)=C(OS(=O)(=O)C2=CC=CC=C2)C=C1	2,4-Dichlorophenyl benzenesulfonate	97-16-5	-1.40049	3
CS(O)(=O)=O.CCN1C=C(C(O)=O)C(=O)C2=C1C=C(N1CCN(C)CC1)C(F)=C2	Pefloxacin mesylate	70458-95-6	-1.40029	0
C[C@]12CC[C@H]3[C@@H](CC=C4C[C@@H](O)CC[C@]34C)[C@@H]1CC[C@@H]2O	Androstenediol	521-17-5	-1.40012	0
C[C@H](O)C(O)=O.C[C@@H](CC1=CC=CC=C1)NCCC(C1=CC=CC=C1)C1=CC=CC=C1	Prenylamine lactate	69-43-2	-1.40005	1
OC(=O)CC(O)(CC(O)=O)C(O)=O.CCN(CC)CCC1=NC(=NO1)C1=CC=CC=C1	Oxalamine citrate	1949-20-8	-1.39912	0
C[C@@H]1CCN([C@H](C1)C(O)=O)C(=O)[C@H](CCCNC(N)=N)NS(=O)(=O)C1=CC=CC2=C1NC[C@H](C)C2	Argatroban	74863-84-6	-1.39818	0
CN1CCC[C@@H]1CC1=CNC2=CC=C(CCS(=O)(=O)C3=CC=CC=C3)C=C12	Eletriptan	143322-58-1	-1.39802	0
CC1(C)S[C@@H]2[C@H](NC(=O)[C@H](NC(=O)N3CCN(C3=O)S(C)(=O)=O)C3=CC=CC=C3)C(=O)N2[C@H]1C(O)=O	Mezlocillin	51481-65-3	-1.39789	0
CN1[C@H]2CC[C@@H]1C[C@@H](C2)OC(C1=CC=CC=C1)C1=CC=CC=C1	Benztropine	86-13-5	-1.39764	0
CCCCOCCOC(=O)CCCCCCCCC(=O)OCCOCCCC	Bis(2-butoxyethyl) decanedioate	141-19-5	-1.39724	1
CN1C(CSCC(F)(F)F)NC2=C(C=C(C(Cl)=C2)S(N)(=O)=O)S1(=O)=O	Polythiazide	346-18-9	-1.39566	0
COC(=O)C1=CC=CC=C1S(=O)(=O)NC(=O)N(C)C1=NC(OC)=NC(C)=N1	Tribenuron-methyl	101200-48-0	-1.39551	1
CCOC(=O)C1=NN(C2=C(Cl)C=C(Cl)C=C2)C(C)(C1)C(=O)OCC	Mefenpyr-diethyl	135590-91-9	-1.39506	1
OC1=C(OC2=CC=C(Cl)C=C2Cl)C=CC(Cl)=C1	Triclosan	3380-34-5	-1.39485	1
Cl[Si](Cl)(C1=CC=CC=C1)C1=CC=CC=C1	Dichlorodiphenylsilane	80-10-4	-1.39452	0
Cl.O=C(NC1=CC=CC=C1)OCC(CN1CCCCC1)OC(=O)NC1=CC=CC=C1	Diperodon hydrochloride	537-12-2	-1.39424	0
CCCCCCC1=CC=C(C=C1)C1=CC=C(C=C1)C#N	4-Hexyl-4'-cyanobiphenyl	41122-70-7	-1.39204	1
C[C@]1(O)CC[C@H]2[C@@H]3CCC4=CC(=O)C=C[C@]4(C)[C@H]3CC[C@]12C	Methandrostenolone	72-63-9	-1.38954	0
CCOC(=O)COC(=O)C1=C(C=CC(OC2=C(Cl)C=C(C=C2)C(F)(F)F)=C1)[N+]([O-])=O	Fluoroglycofen-ethyl	77501-90-7	-1.38887	1
CC(C)OC(=O)C(C)N(C(=O)C1=CC=CC=C1)C1=CC(Cl)=C(F)C=C1	Flamprop-isopropyl	52756-22-6	-1.38868	1
CC(C(O)=O)C12CCC3(C)C1CC(=O)C(C)C3C2=O	Santonic acid	510-35-0	-1.38779	0
CCN(CC)C(=S)SSC(=S)N(CC)CC	Disulfiram	97-77-8	-1.3873	0
CN(CC1(C)CCCO1)S(=O)(=O)C1=CC=C(Cl)C(=C1)S(N)(=O)=O	Mefruside	7195-27-9	-1.38612	0
[O-][N+](=O)C1=C(Cl)C(Cl)=CC(Cl)=C1Cl	2,3,5,6-Tetrachloronitrobenzene	117-18-0	-1.3859	2
C[C@]12CC[C@H]3[C@@H](CCC4=CC(O)=CC=C34)[C@@H]1CC[C@@]2(O)C#C	17alpha-Ethinylestradiol	57-63-6	-1.38552	0
CCOP(=S)(OCC)OC1=CC(C)=NC(=N1)N(CC)CC	Pirimiphos-ethyl	23505-41-1	-1.38532	0
C(CC1=CC=CC=C1)NC1=NC(=CS1)C1=CC=CC=C1	Fanetizole	79069-94-6	-1.38357	1
Cl.COC1=CC2=C(C=C1OC)C(CCN1CCN(CC1)C1=CC=CC=C1)=C(C)N2	Oxypertine hydrochloride	17506-66-0	-1.38193	0
CN1C=C(NC(=O)C2=CC(NC(=O)C3=CC(NC=O)=CN3C)=CN2C)C=C1C(=O)NCCC(N)=N	Stallimycin	636-47-5	-1.38172	0
CC1=C(OCC(F)(F)F)C=CN=C1CS(=O)C1=NC2=CC=CC=C2N1	Lansoprazole	103577-45-3	-1.38156	0
NC(=O)C1=C[N+](=CC=C1)[C@@H]1O[C@H](COP([O-])(=O)OP(O)(=O)OC[C@H]2O[C@H]([C@H](O)[C@@H]2O)N2C=NC3=C2N=CN=C3N)[C@@H](O)[C@H]1O	Nadide	53-84-9	-1.37783	0
COC(=O)C1=C(C)NC(C)=C(C1C1=CC=CC2=NON=C12)C(=O)OC(C)C	Isradipine	75695-93-1	-1.3778	0
Cl.Cl.CCOC(CN1CCN(CC(C)C(=O)C2=CC=CC=C2)CC1)C1=CC=CC=C1	Eprazinone dihydrochloride	10402-53-6	-1.37699	0
COC1=C(C=CC=C1)N1CCN(CC(O)COC2=CC=CC3=C2C=CC=C3)CC1	Naftopidil	57149-07-2	-1.37652	0
CC(C)=C[C@@H]1[C@@H](C(=O)O[C@H]2CC(=O)C(CC=C)=C2C)C1(C)C	S-Bioallethrin	28434-00-6	-1.37637	1
CC(C)=CC1C(C(=O)OC2CC(=O)C(CC=C)=C2C)C1(C)C	Allethrin	584-79-2	-1.37637	1
OC1=C(C=C(C=C1[N+]([O-])=O)[N+]([O-])=O)C(=O)N\N=C\C1=CC=C(O1)[N+]([O-])=O	Nifursol	16915-70-1	-1.37455	1
CC(=O)OC\C=C(/C)\C=C\C=C(/C)\C=C\C1=C(C)CCCC1(C)C	Retinol acetate	127-47-9	-1.37334	1
CC1=C(C(=NO1)C1=CC=CC=C1)C1=CC=C(C=C1)S(N)(=O)=O	Valdecoxib	181695-72-7	-1.37305	1
NC(=O)N(O)[C@H]1C[C@@H](OC2=CC=CC(OC3=CC=C(F)C=C3)=C2)C=C1	CJ-013790	179465-71-5	-1.37296	1
CN1CCN(CCC(=O)N2C3=CC=CC=C3SC3=CC=C(C=C23)C(F)(F)F)CC1	Ftormetazine	33414-30-1	-1.37203	0
ClC1=CC=C(NC(=O)NC2=CC=C(Cl)C(Cl)=C2)C=C1	Triclocarban	101-20-2	-1.37178	2
[Na+].[Na+].CCCCC1=NC2=C(C=C1)[C@@H]([C@H]([C@@H]2C1=CC=C(OC)C=C1C[C@H](C)C([O-])=O)C([O-])=O)C1=CC2=C(OCO2)C=C1	MK-547	331623-06-4	-1.37165	0
CC1=C(CCOC2=CC=CC3=C2C=CN3CCC(O)=O)N=C(O1)C1=CC=CC=C1	PD-0333941	501027-49-2	-1.37123	1
OC(=O)CN1C(=CC2=CC=CC=C12)C(=O)NC1=NC(=CS1)C1=C(Cl)C=CC=C1	Lintitript	136381-85-6	-1.37039	0
ClC1=CC2=CC3=CC=CC=C3C=C2C=C1	2-Chloroanthracene	17135-78-3	-1.37008	1
CCCCN(CCN(CCCC)C(=O)N1CCOCC1)C(=O)N1CCOCC1	Dimorpholamine	119-48-2	-1.36784	1
CS(=O)(=O)C1=CC(=C(C=C1)C(=O)C1C(=O)CCCC1=O)[N+]([O-])=O	Mesotrione	104206-82-8	-1.3674	1
CNC(=O)C1=C(SC2=CC=C3C(NN=C3\C=C\C3=NC=CC=C3)=C2)C=CC=C1	Axitinib	319460-85-0	-1.36628	0
CCCCCCCCCCC1=CC=CC=C1	Decylbenzene	104-72-3	-1.36503	0
CC(C)(C)C(=O)OCOC(=O)[C@@H]1N2[C@H](SC1(C)C)[C@H](NC(=O)[C@H](N)C1=CC=CC=C1)C2=O	Pivampicillin	33817-20-8	-1.36409	0
OC(=O)C(F)(F)C(F)(F)C(F)(F)C(F)(F)C(F)(F)C(F)(F)C(F)(F)F	PFOA	335-67-1	-1.36399	0
COC1=CC(=CC(OC)=C1OC)C(=O)OC(COCCC(C)C)CN1CCOCC1	Amoproxan	22661-76-3	-1.36328	1
[Cl-].CCCCCCCCCCCCCCCCCC[N+](C)(C)CCC[Si](OC)(OC)OC	N,N-Dimethyl-N-(3-(trimethoxysilyl)propyl) octadecan-1-aminium chloride	27668-52-6	-1.36325	0
C[C@]12CC[C@H]3[C@@H](CC[C@H]4CC(=O)CC[C@]34C)[C@@H]1CC[C@@H]2O	5alpha-Dihydrotestosterone	521-18-6	-1.36303	0
CC(C)=CCC\C(C)=C\CCC(=C)C=C	trans-beta-Farnesene	18794-84-8	-1.36123	2
[Cl-].CCCCCCCCCC[N+](C)(CCCCCCCCCC)CCC[Si](OC)(OC)OC	Disiquonium chloride	68959-20-6	-1.35965	0
CS(O)(=O)=O.NC(=N)NC1=CC=C(C=C1)C(=O)OC1=CC2=C(C=C1)C=C(C=C2)C(N)=N	Nafamostat mesylate	82956-11-4	-1.35911	1
CC(C)(O)C1=NC2=NC=C(N2N=C1)C1=CC(=C(F)C=C1)C1=C(C=CC=C1F)C#N	PharmaGSID_47330	NOCAS_47330	-1.35902	0
Cl.CN(C)[C@H]1[C@@H]2C[C@@H]3CC4=C(C(O)=CC=C4N(C)C)C(=O)C3=C(O)[C@]2(O)C(=O)C(C(N)=O)=C1O	Minocycline hydrochloride	13614-98-7	-1.3565	0
CC(C)NC(=O)NS(=O)(=O)C1=C(NC2=CC(C)=CC=C2)C=CN=C1	Torsemide	56211-40-6	-1.35584	1
COC1=CC=C(C=C1)[C@@H]1SC2=CC=CC=C2N(CCN(C)C)C(=O)[C@@H]1OC(C)=O	Diltiazem	42399-41-7	-1.35439	0
CCOC1=NC2=CC=CC(C(O)=O)=C2N1CC1=CC=C(C=C1)C1=C(C=CC=C1)C1=NN=NN1	Candesartan	139481-59-7	-1.35416	0
O=C1C=C(OC2=C1C1=C(C=CC=C1)C=C2)C1=CC=CC=C1	5,6-Benzoflavone	6051-87-2	-1.35367	2
CC(C)[C@H](SC(C)=O)C(=O)N[C@H]1CC2=C(C=CC=C2)[C@H]2CCC[C@H](N2C1=O)C(O)=O	Ilepatril	473289-62-2	-1.35304	0
CCCN(C1CCN(CC1)C(=O)C1CCNCC1)[C@@H]1CCC2=C(C1)C=C(OC)C=C2	PharmaGSID_48509	NOCAS_48509	-1.3523	0
COC(=O)C1=C(C=C(CNS(C)(=O)=O)C=C1)S(=O)(=O)NC(=O)NC1=NC(OC)=CC(OC)=N1	Mesosulfuron-methyl	208465-21-8	-1.35175	0
CC(C)(C)C1=CC=C(OC2CCCCC2OS(=O)OCC#C)C=C1	Propargite	2312-35-8	-1.35133	1
COC1=NC=C(F)C2=NC(=NN12)S(=O)(=O)NC1=C(F)C=CC=C1F	Florasulam	145701-23-1	-1.35027	0
OC1=CC=C(C=C1)\N=N\C1=CC=CC=C1	p-Phenylazophenol	1689-82-3	-1.34864	1
CCOP(=S)(OCC)SCCSCC	Disulfoton	298-04-4	-1.34774	0
CCN(CC)CCN1C2=C(C=C(Cl)C=C2)C(=NCC1=O)C1=C(F)C=CC=C1	Flurazepam	17617-23-1	-1.3452	0
IC#CCCCCCCCCC(=O)OC1=CC=CC=C1	Phenyl 11-iodo-10-undecynoate	2020-25-9	-1.3443	2
O[C@@H]1C[C@](C[C@@H](OC(=O)C=CC2=CC=C(O)C(O)=C2)[C@H]1O)(OC(=O)C=CC1=CC=C(O)C(O)=C1)C(O)=O	1,5-Dicaffeoylquinic acid	30964-13-7	-1.34341	0
Cl.CCC(=O)N(C1CCN(CCC2=CC=CS2)CC1C)C1=CC=CC=C1	cis-N-[1-[2-(2-Thienyl)ethyl]-3-methyl-4-piperidyl]-N-phenylpropanamide hydrochloride	131690-45-4	-1.3431	0
CCOP(=S)(OCC)SCSCC	Phorate	298-02-2	-1.34307	0
CC(=O)OCC(=O)[C@@]1(O)CC[C@H]2[C@@H]3CCC4=CC(=O)CC[C@]4(C)C3=CC[C@]12C	Anecortave acetate	7753-60-8	-1.34204	0
FC1=CC=C(NC2=NC=NC3=CC(OCCCN4CCOCC4)=C(NC(=O)C=C)C=C23)C=C1Cl	Canertinib	267243-28-7	-1.34187	0
[O-][N+](=O)C1=CC(=CC(=C1Cl)[N+]([O-])=O)C(F)(F)F	2-Chloro-1,3-dinitro-5-(trifluoromethyl)benzene	393-75-9	-1.34186	2
CC1=C(CCN2CCC(CC2)C2=NOC3=C2C=CC(F)=C3)C(=O)N2CCCCC2=N1	Risperidone	106266-06-2	-1.34183	0
Cl.CCN1N=NN(CCN2CCC(COC)(CC2)N(C(=O)CC)C2=CC=CC=C2)C1=O	Alfentanil hydrochloride	69049-06-5	-1.34091	0
CC1=C(C)C(=O)C(C(CCCCCC(O)=O)C2=CC=CC=C2)=C(C)C1=O	(+-)-7-(3,5,6-trimethyl-1,4-benzoquinon-2-yl)-7-phenylheptanoic acid	112665-43-7	-1.34026	0
ClC1=CC(Cl)=C(Cl)C(Cl)=C1	1,2,3,5-Tetrachlorobenzene	634-90-2	-1.34021	1
Cl.CC(C)C[C@@H]1[C@@H](OC(=O)N1CCCN1CCCCCC1)C1=CC=CC=C1	Ipenoxazone hydrochloride	118635-68-0	-1.33837	0
COC1=CC(N)=C(OC)C=C1S(=O)(=O)NC1=CC=CC=C1	4-Amino-2,5-dimethoxy-N-phenylbenzenesulfonamide	52298-44-9	-1.3359	2
OC(C1=CC=C(Cl)C=C1)(C1=CC=C(Cl)C=C1)C1=CC=CN=C1	Parinol	17781-31-6	-1.33542	1
F[P-](F)(F)(F)(F)F.CCCCN1C=C[N+](C)=C1C	1-Butyl-2,3-dimethylimidazolium hexafluorophosphate	227617-70-1	-1.33483	0
COC1=CC(OC)=NC(NC(=O)NS(=O)(=O)C2=NC=CC=C2C(=O)N(C)C)=N1	Nicosulfuron	111991-09-4	-1.33464	1
CC[C@@H]([C@@H](CC)C1=CC=C(O)C=C1)C1=CC=C(O)C=C1	meso-Hexestrol	84-16-2	-1.33367	1
COC1=NC(C)=NC(NC(=O)NS(=O)(=O)C2=C(OCCCl)C=CC=C2)=N1	Triasulfuron	82097-50-5	-1.33353	1
CCC1=NN(C2CCCCC2)C2=C1C=CC(=C2)[C@]1(CC[C@@H](CC1)C(O)=O)C#N	CP-401387	199171-88-5	-1.33296	0
CC1=CC(=C(O)C(=C1)N1N=C2C=CC(Cl)=CC2=N1)C(C)(C)C	Bumetrizole	3896-11-5	-1.3326	0
CCOC(=O)C(C1=C(O)C2=C(OC1=O)C=CC=C2)C1=C(O)C2=C(OC1=O)C=CC=C2	Ethyl biscoumacetate	548-00-5	-1.33076	0
CN1N=CC(C(=O)C2=C(C)C(C3=NOCC3)=C(C=C2)S(C)(=O)=O)=C1O	Topramezone	210631-68-8	-1.33058	1
CC(=O)C1=CC2=C(SC3=CC=CC=C3N2CCCN2CCC(CCO)CC2)C=C1	Piperacetazine	3819-00-9	-1.32966	1
ClC1=CC=C(OS(=O)(=O)C2=CC=CC=C2)C=C1	Fenson	80-38-6	-1.32937	4
CCCC(=O)NC1=NC=NC2=C1N=CN2[C@@H]1O[C@@H]2COP(O)(=O)O[C@H]2[C@H]1OC(=O)CCC	Bucladesine	362-74-3	-1.32902	0
[Na+].CC(C)(O)C1=C(CC[C@@H](SCC2(CC([O-])=O)CC2)C2=CC(\C=C\C3=NC4=CC(Cl)=CC=C4C=C3)=CC=C2)C=CC=C1	Montelukast sodium	151767-02-1	-1.32901	0
COC1=CC=C(C=C1)N1N=C(CCC(=O)N(C)O)C=C1C1=CC=C(Cl)C=C1	Tepoxalin	103475-41-8	-1.3281	1
CC(C(O)C1=CC=CC=C1)N(C)CCOC(C1=CC=CC=C1)C1=CC=CC=C1	Difeterol	14587-50-9	-1.32573	0
CS(=O)(=O)NC(=O)CCC\C=C/C[C@@H]1[C@@H](\C=C\[C@H](O)COC2=CC=CC=C2)[C@H](O)CC1=O	Sulprostone	60325-46-4	-1.32565	1
CCCCCCCCCCCCCCCCI	1-iodohexadecane	544-77-4	-1.32421	0
NC(N)=NC1=NC(CSCCC(N)=NS(N)(=O)=O)=CS1	Famotidine	76824-35-6	-1.32407	1
NC1=C2C(=O)C3=C(C=CC=C3)C(=O)C2=C(O)C=C1OC1=CC=CC=C1	C.I. Disperse Red 60	17418-58-5	-1.32329	1
CCOC1=CC=C(NC(=C)NC2=CC=C(OCC)C=C2)C=C1	Phenacaine	101-93-9	-1.32276	1
Cl.Cl.Cl.Cl.NC1=CC=C(C=C1N)C1=CC=C(N)C(N)=C1	3,3',4,4'-Tetraaminobiphenyl tetrahydrochloride	7411-49-6	-1.32273	0
CC1(C)O[C@@H]2CO[C@@]3(COS(N)(=O)=O)OC(C)(C)O[C@H]3[C@@H]2O1	Topiramate	97240-79-4	-1.32246	1
Cl.CN(C)[C@H]1[C@@H]2C[C@H]3C(=C(O)[C@]2(O)C(=O)C(C(N)=O)=C1O)C(=O)C1=C(C=CC=C1O)[C@@]3(C)O	Tetracycline hydrochloride	64-75-5	-1.32162	0
Cl.OC(=O)C1=CN(C2=CC=C(F)C=C2)C2=C(C=C(F)C(=C2)N2CCNCC2)C1=O	Sarafloxacin hydrochloride	91296-87-6	-1.31557	0
CCC(C)(C)C1=CC(=C(O)C=C1)C(C)(C)CC	2,4-Bis(2-methylbutan-2-yl)phenol	120-95-6	-1.3132	0
COC(=O)C1=C(CS(=O)(=O)NC(=O)NC2=NC(OC)=CC(OC)=N2)C=CC=C1	Bensulfuron-methyl	83055-99-6	-1.31139	0
CC(CN1C2=C(SC3=C1C=CC=C3)C=CC=C2)N(C)C	Promethazine	60-87-7	-1.31094	1
CCCN(CCOC1=C(Cl)C=C(Cl)C=C1Cl)C(=O)N1C=CN=C1	Prochloraz	67747-09-5	-1.31048	1
CCC(C(=O)OCCN1CCOC(C1C)C1=CC=CC=C1)C1=CC=CC=C1	Fenbutrazate	4378-36-3	-1.31006	1
CN([C@H]1CC[C@@]2(CCCO2)C[C@@H]1N1CCCC1)C(=O)CC1=CC=C(Cl)C(Cl)=C1	Spiradoline	87151-85-7	-1.30943	0
COC1=CC=C(C=C1OC)C1NC(=S)N2C(NC(=S)N12)C1=CC=C(OC)C(OC)=C1	3,7-Bis(3,4-dimethoxyphenyl)tetrahydro-1H,5H-[1,2,4]triazolo[1,2-a][1,2,4]triazole-1,5-dithione	907169-79-3	-1.30943	0
CC1=CC=CC(C)=C1NC(=O)C1=CC(=C(Cl)C=C1O)S(N)(=O)=O	Xipamide	14293-44-8	-1.30871	1
O.C[C@@H]1C[C@H]2[C@@H]3C[C@H](F)C4=CC(=O)C(Cl)=C[C@]4(C)[C@@]3(F)[C@@H](O)C[C@]2(C)[C@@]1(O)C(=O)CO	Halometasone hydrate	1310709-74-0	-1.30763	0
OC(=O)C1=CC(=CC=C1)N(CC1=CN=CC=C1)C1=CC=C(OC(F)F)C(OC(F)F)=C1	PharmaGSID_48510	460081-99-6	-1.30748	0
CNC1CCCN(C1)C1=C(F)C=C2C(=O)C(=CN(C3CC3)C2=C1OC)C(O)=O	Balofloxacin	127294-70-6	-1.30607	0
CS(=O)(=O)NC1=CC2=C(C=C1OC1=CC=CC=C1)C(=O)C(NC=O)=CO2	Iguratimod	123663-49-0	-1.30473	0
CCN(CC)CCSC(=O)C(C1=CC=CC=C1)C1=CC=CC=C1	Thiphenamil	82-99-5	-1.30466	1
CCCCCCCCC=CCCCCCCCC1=NCCN1CCO	2-(8-Heptadecenyl)-2-imidazoline-1-ethanol	95-38-5	-1.30349	0
[Na+].CCN1CCN(C(=O)N[C@@H](C(=O)N[C@H]2[C@H]3SCC(CSC4=NN=NN4C)=C(N3C2=O)C([O-])=O)C2=CC=C(O)C=C2)C(=O)C1=O	Cefoperazone sodium	62893-20-3	-1.30321	0
CC1=C(SSC2=C(C)OC=C2)C=CO1	Bis(2-methyl-3-furyl)disulfide	28588-75-2	-1.3021	1
CC(O)C(O)=O.CCCCCCCCCCCCCCNCCO	Myralact	15518-87-3	-1.2999	0
CCOP(=S)(OCC)OC1=NN(C(C)C)C(Cl)=N1	Isazofos	42509-80-8	-1.29967	0
CC1=NN=C2CN=C(C3=C(SC(CCC(=O)N4CCOCC4)=C3)N12)C1=C(Cl)C=CC=C1	Apafant	105219-56-5	-1.29954	0
BrC1=CC=C(OC2=CC=CC=C2)C=C1	p-Bromodiphenyl ether	101-55-3	-1.29925	2
CCCN(CC)CC1COC2(CCC(CC2)C(C)(C)C)O1	Spiroxamine	118134-30-8	-1.29805	0
[Br-].CCCCCCCC[N+](CCCCCCCC)(CCCCCCCC)CCCCCCCC	Tetra-N-octylammonium bromide	14866-33-2	-1.29784	0
CCCCC1=C(OS(=O)(=O)N(C)C)N=C(NCC)N=C1C	Bupirimate	41483-43-6	-1.29558	1
CCCCCCCCCCCCCCCCCC(=O)OC[C@@H](O)[C@H]1OC[C@H](O)[C@H]1O	Sorbitan, monooctadecanoate	1338-41-6	-1.29509	0
COC1=CC=C(C=C1)C(=O)C1=C(C)N(CCN2CCOCC2)C2=C1C=CC=C2	Pravadoline	92623-83-1	-1.29447	0
CCCN(CCCl)C1=C(C=C(C=C1[N+]([O-])=O)C(F)(F)F)[N+]([O-])=O	Fluchloralin	33245-39-5	-1.29324	0
Cl.CN(C)[C@H]1[C@@H]2[C@@H](O)[C@@H]3C(=C)C4=C(C(O)=CC=C4)C(=O)C3=C(O)[C@]2(O)C(=O)C(C(N)=O)=C1O	Methacycline hydrochloride	3963-95-9	-1.29162	0
CSC1=C(Cl)C(Cl)=C(Cl)C(Cl)=C1Cl	Pentachlorothioanisole	1825-19-0	-1.29137	0
ClC(Cl)C(Cl)(Cl)SN1C(=O)C2CC=CCC2C1=O	Captafol	2425-06-1	-1.29103	0
COC1=CC=C2NC(SCC3=NC=C(C)C(OC)=C3C)=NC2=C1	Omeprazole sulfide	73590-85-9	-1.29096	0
CCOC(=O)C1=C2CN(C)C(=O)C3=C(C=CC=C3I)N2C=N1	Iomazenil	127985-21-1	-1.29093	0
CCOC1=CC=C(C=C1)N=NC1=C(N)C=C(N)C=C1	Ethoxazene	94-10-0	-1.29086	3
S=C(SSC(=S)N1CCCCC1)N1CCCCC1	Dicyclopentamethylenethiuram disulfide	94-37-1	-1.29059	0
OC(=O)\C=C\C(O)=O.O=C(CCC1CCN(CC2=CC=CC=C2)CC1)C1=CC2=C(CCCCN2)C=C1	Zanapezil fumerate	263248-42-6	-1.28934	0
CC(C)C1=CC2=C(SC3=C(C=CC=C3)C2=O)C=C1	2-(Propan-2-yl)-9H-thioxanthen-9-one	5495-84-1	-1.28886	2
BrC1=C(Br)C=C(S1)C(=O)NC1=CC=C(Br)C=C1	Tibrofan	15686-72-3	-1.28865	0
Cl.CC[C@H]1C[C@@H]2C[C@@H]3[C@H]1N(C2)CCC1=C3NC2=C1C=C(OC)C=C2	Ibogaine hydrochloride	36415-61-9	-1.28697	0
C[C@]12CC[C@H]3[C@@H](CCC4=C(Cl)C(=O)CC[C@]34C)[C@@H]1CC[C@@H]2O	Clostebol	1093-58-9	-1.28675	0
CCOC(=O)[C@H](CCC1=CC=CC=C1)N[C@@H](C)C(=O)N1[C@H]2CCCC[C@@H]2C[C@H]1C(O)=O	Trandolapril	87679-37-6	-1.28653	0
CC(C)OC1=CC(N2N=C(OC2=O)C(C)(C)C)=C(Cl)C=C1Cl	Oxadiazon	19666-30-9	-1.28441	0
CCS(=O)(=O)CCSP(=O)(OC)OC	Demeton-S-methylsulphon	17040-19-6	-1.28416	0
CC(=O)[CH-]\C(C)=[O+]/[Al](\[O+]=C(\C)[CH-]C(C)=O)\[O+]=C(\C)[CH-]C(C)=O	Aluminum trisacetoacetate	13963-57-0	-1.28362	0
NC(=O)N1C(O)=C(C(=O)C2=CC=CS2)C2=CC(Cl)=CC=C12	Tenidap	120210-48-2	-1.28343	0
N(N=NC1=CC=CC=C1)C1=CC=CC=C1	Diazoaminobenzene	136-35-6	-1.28194	2
CCCCC(F)(F)[C@@]1(O)CC[C@H]2[C@@H](CC(=O)[C@@H]2CCCCCCC(O)=O)O1	Lubiprostone	136790-76-6	-1.28161	1
CN1C2=C(C3=CC=CC=C13)C(=O)C(CN1C=CN=C1C)CC2	Ondansetron	99614-02-5	-1.27898	1
CC1=C(C[C@H]2CCC3=C(C)C4=C(C=CC=C4)N3C2=O)N=CN1	Fabesetron	129300-27-2	-1.27606	1
ClC1=CC2=C(NC(=O)CN3CCOC23C2=C(Cl)C=CC=C2)C=C1	Cloxazolam	24166-13-0	-1.2754	1
Cl.Cl.OC(=O)COCCN1CCN(CC1)C(C1=CC=CC=C1)C1=CC=C(Cl)C=C1	Cetirizine dihydrochloride	83881-52-1	-1.27535	1
CC(C)NC1=CC=C(NC2=CC=CC=C2)C=C1	N-Isopropyl-N'-phenyl-p-phenylenediamine	101-72-4	-1.27532	2
Cl.Cl.FC1=CC=C(C=C1)C(OCCN1CCN(CCCC2=CC=CC=C2)CC1)C1=CC=C(F)C=C1	GBR 12909 dihydrochloride	67469-78-7	-1.27397	0
CC(=O)OCC(=O)[C@@]1(O)CC[C@H]2[C@@H]3CCC4=CC(=O)C=C[C@]4(C)[C@@]3(F)[C@@H](O)C[C@]12C	Isoflupredone acetate	338-98-7	-1.27147	0
CC1=C2CCC3=C4C=CC5=CC=CC=C5C4=CC(C=C1)=C23	3-Methylcholanthrene	56-49-5	-1.27128	0
CN(C)C1=CC=C(CC2=CC=C(C=C2)N(C)C)C=C1	4,4'-Methylenebis(N,N-dimethylaniline)	101-61-1	-1.27104	3
CCCCCN(CCCOC)C(=O)C(CCC(O)=O)NC(=O)C1=CC(Cl)=C(Cl)C=C1	Loxiglumide	107097-80-3	-1.26927	0
NC1=CC=C(C=C1)\N=N\C1=CC=CC=C1	4-Aminoazobenzene	60-09-3	-1.26913	1
Cl.CN1CCCC(CC2C3=C(SC4=C2C=CC=C4)C=CC=C3)C1	Metixene hydrochloride	1553-34-0	-1.26669	0
CC(O)=O.CC1=C(N(CC2=CC=C(OCCN3CCCCCC3)C=C2)C2=C1C=C(O)C=C2)C1=CC=C(O)C=C1	Bazedoxifene acetate	198481-33-3	-1.26655	0
S=C1SCN(CC2=CC=CC=C2)CN1CC1=CC=CC=C1	Sulbentine	350-12-9	-1.26613	1
COC1=CC2=C(C(OC)=C1OC)C1=CC=C(OC)C(=O)C=C1[C@H](CC2)NC(C)=O	Colchicine	64-86-8	-1.26584	0
CC1SC2=C(C(O)=O)C(=O)C3=CC(F)=C(C=C3N12)N1CCN(CC2=C(C)OC(=O)O2)CC1	Prulifloxacin	123447-62-1	-1.26567	0
CCCCCCCCCCCCCCCCBr	Hexadecane,1-bromo-	112-82-3	-1.26368	0
CCCN(CCC1=CC=CS1)[C@H]1CCC2=C(O)C=CC=C2C1	Rotigotine	99755-59-6	-1.26353	0
FC(F)(F)C1=CC=CC(C(=O)N[C@H]([C@@H]2CCCCN2)C2=CC=CC=C2)=C1Cl	SSR504734	742693-38-5	-1.26346	1
BrC1=CC=C(C=C1)C1=CC=CC=C1	4-Bromobiphenyl	92-66-0	-1.26298	1
ClC1=CC(Cl)=C(C=C1)C1(CN2C=NC=N2)CC(Br)CO1	Bromuconazole	116255-48-2	-1.26289	1
CN(C)CCC1=CNC2=CC=C(CS(=O)(=O)N3CCCC3)C=C12	Almotriptan	154323-57-6	-1.26282	1
OC(=O)C1=C(O)C(CC2=C3C=CC=CC3=CC(C(O)=O)=C2O)=C2C=CC=CC2=C1	Pamoic acid	130-85-8	-1.26266	1
OCCC1=CC=C(NC2=CC=C(O)C3=C2C(=O)C2=C(C=CC(O)=C2C3=O)[N+]([O-])=O)C=C1	C.I. Disperse Blue 27	15791-78-3	-1.26206	0
O=C1N(CCCCN2CCN(CC2)C2=NC=CC=N2)S(=O)(=O)C2=CC=CC=C12	Ipsapirone	95847-70-4	-1.26163	0
Cl.Cl.NC(=O)COCCN1CCN(CC1)C(C1=CC=CC=C1)C1=CC=C(Cl)C=C1	Cetirizine amide dihydrochloride	200707-85-3	-1.26129	1
OCC(CO)N1C=NC(=C1C1=CC=NC(OC2=CC=CC=C2)=N1)C1=CC=C(F)C=C1	SB281832	219790-72-4	-1.26117	0
OS(O)(=O)=O.OC(CNCCCCCCNCC(O)C1=CC=C(O)C(O)=C1)C1=CC=C(O)C(O)=C1	Hexoprenaline sulfate	32266-10-7	-1.26018	0
CNCC1=C(OC2=CC=C(Cl)C(Cl)=C2)C=CC(F)=C1	CP-607366	289716-94-5	-1.25773	1
C[Sn](Cl)(Cl)Cl	Trichloromethylstannane	993-16-8	-1.25705	0
CCOC(=O)C(O)(C1=CC=C(Cl)C=C1)C1=CC=C(Cl)C=C1	Chlorobenzilate	510-15-6	-1.25612	4
CSC1=N[C@](C)(C(=O)N1NC1=CC=CC=C1)C1=CC=CC=C1	Fenamidone	161326-34-7	-1.2561	1
COC(=O)C1=CC=CC=C1S(=O)(=O)NC(=O)NC1=NC(C)=CC(C)=N1	Sulfometuron-methyl	74222-97-2	-1.25522	1
CC\C=C/C\C=C/C\C=C/CCCCCCCC(=O)OC	Methyl linolenate	301-00-8	-1.25514	1
C[C@]1(O)CC[C@H]2[C@@H]3CCC4=CC(=O)CC[C@]4(C)[C@H]3CC[C@]12C	17-Methyltestosterone	58-18-4	-1.2544	0
FC1=CC=C(C=C1)C(=O)CCCN1CCC(CC1)C(=O)C1=CC=C(F)C=C1	Lenperone	24678-13-5	-1.25242	1
Cl.CCCCCCOC1=CC=C(C(=N)N(CCCC)CCCC)C2=C1C=CC=C2	Bunamidine hydrochloride	1055-55-6	-1.2524	0
CCC1OCC(COC2=CC=C(OC3=CC=CC=C3)C=C2)O1	Diofenolan	63837-33-2	-1.25166	1
CC1=C2N=C(C3=CC=CC=C3Cl)C3=C(NC2=NN1)C=CC(=C3)[N+]([O-])=O	PharmaGSID_48505	NOCAS_48505	-1.24823	1
COC1=CC2=C(CN([C@@H](C2)C(O)=O)C(=O)[C@H](C)N[C@@H](CCC2=CC=CC=C2)C(O)=O)C=C1OC	Moexiprilat	103775-14-0	-1.24754	0
CC(C1=CC=CC=C1)(C1=CC=C(O)C=C1)C1=CC=C(O)C=C1	4,4'-(1-Phenylethylidene)bisphenol	1571-75-1	-1.2475	1
OC1=CC=C(C=C1)C1(OC(=O)C2=C1C=CC=C2)C1=CC=C(O)C=C1	Phenolphthalein	77-09-8	-1.24713	0
O=C(OC1=CC=CC=C1)C1=CC(=CC=C1)C(=O)OC1=CC=CC=C1	Diphenyl isophthalate	744-45-6	-1.24453	2
CC(=O)OC1=CC=C(C=C1)C(C1=CC=C(OC(C)=O)C=C1)C1=NC=CC=C1	Bisacodyl	603-50-9	-1.24443	2
CCN(CC)CCNC1=C2C(=O)C3=C(SC2=C(CNC=O)C=C1)C=CC(OC)=C3	SR271425	155990-20-8	-1.24439	0
C1CCC(CC1)SSC1CCCCC1	Dicyclohexyl disulfide	2550-40-5	-1.24434	0
CCC(C)C1=CC(=CC(=C1OC(=O)OC(C)C)[N+]([O-])=O)[N+]([O-])=O	Dinobuton	973-21-7	-1.24328	1
CC1=C(CCC(=O)C2=CC=C(CC3SC(=O)NC3=O)C=C2)N=C(O1)C1=CC=CC=C1	Darglitazone	141200-24-0	-1.24311	0
CCOC(=O)C1=NOC(C1)(C1=CC=CC=C1)C1=CC=CC=C1	Isoxadifen-ethyl	163520-33-0	-1.24245	3
OC1=C2N=CC=CC2=C(C=C1I)S(O)(=O)=O	Loretin	547-91-1	-1.24173	1
Cl.COC(=O)C1=CC=CC=C1C(=O)C1=CC=C(OCCN2CCCCC2)C=C1	Pitofenone hydrochloride	1248-42-6	-1.24139	0
Cl.CN(C\C=C\C1=CC=CC=C1)CC1=C2C=CC=CC2=CC=C1	Naftifine hydrochloride	65473-14-5	-1.241	0
COC(=O)C1=C(NS(=O)(=O)C(F)(F)F)C=CC(Cl)=C1	Amidoflumet	84466-05-7	-1.24074	1
C[C@]12C[C@H](O)[C@H]3[C@@H](CCC4=CC(=O)CC[C@]34C)[C@@H]1CC[C@]2(O)C(=O)CO	Hydrocortisone	50-23-7	-1.2403	0
OC(=O)C1C(C(O)=O)C2(Cl)C(Cl)=C(Cl)C1(Cl)C2(Cl)Cl	Chlorendic acid	115-28-6	-1.2399	0
CC\C=C/C\C=C/C\C=C/CCCCCCCC(O)=O	Linolenic acid	463-40-1	-1.23882	1
CCCCCCCCCCCCOC(=O)C1=CC=C(O)C=C1	Dodecylparaben	2664-60-0	-1.23666	1
C[C@]12CC(=O)[C@H]3[C@@H](CCC4=CC(=O)C=C[C@]34C)[C@@H]1CC[C@]2(O)C(=O)CO	Prednisone	53-03-2	-1.23352	0
[K+].CC1=CC=CC=C1C(=O)N1CC\C(=N/OS([O-])(=O)=O)C2=C1C=C(Cl)C=C2	Alilusem potassium	114417-20-8	-1.23002	0
CCCN(CCC)C1=C(C=C(C=C1[N+]([O-])=O)C(F)(F)F)[N+]([O-])=O	Trifluralin	1582-09-8	-1.22997	0
ClC1=CC=C(C=C1)S(=O)(=O)C1=CC=CC=C1	4-Chlorophenyl phenyl sulfone	80-00-2	-1.22995	5
O.[Gd+3].CNC(=O)CN(CCN(CCN(CC([O-])=O)CC(=O)NC)CC([O-])=O)CC([O-])=O	Gadodiamide hydrate	122795-43-1	-1.22877	0
OC(=O)\C=C\C(O)=O.CN1CCC[C@@H]1CCO[C@](C)(C1=CC=CC=C1)C1=CC=C(Cl)C=C1	Clemastine fumarate	14976-57-9	-1.22806	0
CC(=O)[C@@]1(O)CC[C@H]2[C@@H]3CCC4=CC(=O)CC[C@]4(C)[C@H]3CC[C@]12C	17alpha-Hydroxyprogesterone	68-96-2	-1.22797	0
CC1=NN=C2CN=C(C3=C(Cl)C=CC=C3)C3=C(C=CC(Cl)=C3)N12	Triazolam	28911-01-5	-1.22786	0
CC1=CC=C2C=CC3=CC=CC4=C3C2=C1C=C4	1-Methylpyrene	2381-21-7	-1.22745	1
COC1=CC=C(C=C1)N=[N+]([O-])C1=CC=C(OC)C=C1	4-Azoxyanisole	1562-94-3	-1.22577	3
CCOC1=NC(NC)=NC(NC(=O)NS(=O)(=O)C2=C(C=CC=C2)C(=O)OC)=N1	Ethametsulfuron-methyl	97780-06-8	-1.22533	0
BrC1=CC=CC(=C1)C1=CC=CC=C1	3-Bromobiphenyl	2113-57-7	-1.22516	1
C1CCC(CC1)NSC1=NC2=C(S1)C=CC=C2	N-Cyclohexyl-2-benzothiazolesulfenamide	95-33-0	-1.22486	1
CC1=CC(C)=NC(NC(=O)NS(=O)(=O)C2=C(C=CC=C2)C(=O)OC2COC2)=N1	Oxasulfuron	144651-06-9	-1.22474	1
O=C1CCCC2=C1C=C1C=CC3=C4C(C=CC2=C14)=CC=C3	9,10-Dihydrobenzo[a]pyren-7(8H)-one	3331-46-2	-1.22366	1
Cl.Cl.CC1=C(O)C(CO)=C(CSSCC2=C(CO)C(O)=C(C)N=C2)C=N1	Pyrithioxin dihydrochloride	10049-83-9	-1.21765	0
CN(C)CCOC(C1=CC=CC=C1)C1=CC=C(Br)C=C1	Bromodiphenhydramine	118-23-0	-1.21672	2
[Cl-].CC(C)(C)CC(C)(C)C1=CC=C(OCCOCC[N+](C)(C)CC2=CC=CC=C2)C=C1	Benzethonium chloride	121-54-0	-1.21474	0
OC1=C(Br)C=C(Br)C=C1Br	2,4,6-Tribromophenol	118-79-6	-1.21433	0
CC1=CC=C(C=C1)C(C)(C)C1=CC=C(C)C=C1	2,2-Di-4-tolylpropane	1823-31-0	-1.21425	1
CN1CCC(CC1)=C1C2=C(SC=C2)C(=O)CC2=CC=CC=C12	Ketotifen	34580-13-7	-1.21418	1
CC(C)(C)N(NC(=O)C1=CC=C(Cl)C=C1)C(=O)C1=CC=CC=C1	Halofenozide	112226-61-6	-1.21406	2
C1=CC2=C(C=C1)C1=C(C=C2)C2=C(C=CC=C2)C=C1	Chrysene	218-01-9	-1.21402	0
O[Sn](C1=CC=CC=C1)(C1=CC=CC=C1)C1=CC=CC=C1	Triphenyltin hydroxide	76-87-9	-1.21289	0
NC(=O)N1C(=O)C(C(=O)C2=CC(Cl)=CS2)C2=C1C=C(Cl)C(F)=C2	CP-100829	135080-03-4	-1.21277	1
N[C@@H](CCC(=O)N[C@@H](CSSC[C@H](NC(=O)CC[C@H](N)C(O)=O)C(=O)NCC(O)=O)C(=O)NCC(O)=O)C(O)=O	Oxiglutatione	27025-41-8	-1.21201	0
COC1=CC2=C(NC(=N2)S(=O)CC2=C(C)C(OC)=C(C)C=N2)C=C1	Omeprazole	73590-58-6	-1.21196	0
CC1=CN(NC(=O)C2=C(C)N=C(N=C2)C2=CC=CC=N2)C2=CC=C(F)C=C12	SAR102608	1068967-96-3	-1.21117	1
C[C@]12CC[C@H]3[C@@H](CCC4=CC(=O)CC[C@]34C)[C@@H]1CCC2=O	4-Androstene-3,17-dione	63-05-8	-1.21044	0
COS([O-])(=O)=O.CN1C(=CC(C2=CC=CC=C2)=[N+]1C)C1=CC=CC=C1	Difenzoquat metilsulfate	43222-48-6	-1.21036	0
C1=CC2=C3C(C=CC4=CC=CC(C=C2)=C34)=C1	Pyrene	129-00-0	-1.20941	1
[truncated: 6,425 more rows]

## Sheet: Chem_in_AD
Chemical SMILEs	Chemical Name	Chemical CAS	HC5 log umol/L	Number of Chemicals in Model AD	In ECHA	In Band
CCOP(=O)(CC)OC1=CC=C(C=C1)[N+]([O-])=O	Ethyl 4-nitrophenyl ethylphosphonate	546-71-4	-1.67559	5	#VALUE!
OP(=O)(OCC1=CC=CC=C1)OCC1=CC=CC=C1	Dibenzyl phosphate	1623-08-1	-1.66228	4	#VALUE!
ClC1=CC=C(OS(=O)(=O)C2=CC=CC=C2)C=C1	Fenson	80-38-6	-1.32937	4	#VALUE!
CCOC(=O)C(O)(C1=CC=C(Cl)C=C1)C1=CC=C(Cl)C=C1	Chlorobenzilate	510-15-6	-1.25612	4	#VALUE!
ClC1=CC=C(C=C1)S(=O)(=O)C1=CC=CC=C1	4-Chlorophenyl phenyl sulfone	80-00-2	-1.22995	5	#VALUE!
CCCCC(CC)COC(=O)COC1=C(C)C=C(Cl)C=C1	MCPA-2-ethylhexyl	29450-45-1	-1.18581	4	#VALUE!	10 - 100 tonnes per annum
CN(C)C1=CC=C(C=C1)C(=O)C1=CC=C(C=C1)N(C)C	Michler's ketone	90-94-8	-1.17075	4	#VALUE!
O=P(OC1=CC=CC=C1)OC1=CC=CC=C1	Diphenyl phosphite	4712-55-4	-1.12742	4	#VALUE!	10 - 100 tonnes per annum
O=S(=O)(C1=CC=CC=C1)C1=CC=CC=C1	Diphenylsulfone	127-63-9	-1.03608	5	#VALUE!	100 - 1000 tonnes per annum
CC(C)(COC(=O)C1=CC=CC=C1)COC(=O)C1=CC=CC=C1	Neopentyl glycol dibenzoate	4196-89-8	-1.02115	4	#VALUE!	100 - 1000 tonnes per annum
CC(=O)NC1=CC=C(C=C1)S(Cl)(=O)=O	4-(Acetylamino)benzenesulfonyl chloride	121-60-8	-1.00304	4	#VALUE!	10 - 100 tonnes per annum
CCN(CC1=CC(=CC=C1)S(O)(=O)=O)C1=CC=CC=C1	3-((Ethylphenylamino)methyl)benzenesulfonic acid	101-11-1	-0.970829	4	#VALUE!
ClC1=C(Cl)C(=O)C2=C(C=CC=C2)C1=O	Dichlone	117-80-6	-0.961387	5	#VALUE!	10 - 100 tonnes per annum
CC(C)(C)C(=O)C(OC1=CC=C(Cl)C=C1)N1C=CN=C1	Climbazole	38083-17-9	-0.943751	5	#VALUE!	100 - 1000 tonnes per annum
CCCN(CCC)S(=O)(=O)C1=CC=C(C=C1)C(O)=O	Probenecid	57-66-9	-0.935956	4	#VALUE!
CC1=NN(C(=O)C1)C1=CC=C(C=C1)S(O)(=O)=O	4-(3-Methyl-5-oxo-4,5-dihydro-1H-pyrazol-1-yl)benzenesulfonic acid	89-36-1	-0.914946	4	#VALUE!
O=C1C2=C(C=CC=C2)C(=O)C2=C1C=CC=C2	Anthraquinone	84-65-1	-0.902443	4	#VALUE!	1000 - 10000 tonnes per annum
ClC1=CC(Cl)=C(C=C1)C(CN1C=CN=C1)OCC=C	Imazalil	35554-44-0	-0.888587	4	#VALUE!
CC(C)OC1=CC=CC(NC(=O)C2=C(C)C=CC=C2)=C1	Mepronil	55814-41-0	-0.863109	4	#VALUE!
CC(C)OC(=O)C1=CC(=CC(=C1)C(=O)OC(C)C)[N+]([O-])=O	Nitrothal-isopropyl	10552-74-6	-0.845985	4	#VALUE!
CC(C)OC(=O)C(C(=O)OC(C)C)=C1SC=CS1	Malotilate	59937-28-9	-0.845633	4	#VALUE!
CNC(=O)N(C1=CC=CC=C1)C1=CC=CC=C1	N'-Methyl-N,N-diphenylurea	13114-72-2	-0.833161	5	#VALUE!
NC1=CC=CC=C1S(=O)(=O)C1=CC=CC=C1	2-(Phenylsulfonyl)aniline	4273-98-7	-0.830531	5	#VALUE!
ClC1=C2C(=O)C3=C(C=CC=C3)C(=O)C2=CC=C1	1-Chloroanthraquinone	82-44-0	-0.816203	4	#VALUE!
CC(C)(C)C(=O)C(OC1=CC=C(Cl)C=C1)N1C=NC=N1	Triadimefon	43121-43-3	-0.800668	4	#VALUE!
O=C(OCC=CC1=CC=CC=C1)C=CC1=CC=CC=C1	3-Phenyl-2-propen-1-yl 3-phenylacrylate	122-69-0	-0.789043	4	#VALUE!
ClC1=CC=C(C=C1)C1C(=O)C2=CC=CC=C2C1=O	Clorindione	1146-99-2	-0.788941	4	#VALUE!
CC(C)=CCCC(C)(OC(=O)C1=CC=CC=C1)C=C	Linalyl benzoate	126-64-7	-0.765208	4	#VALUE!
CN(C1CCCCC1)S(=O)(=O)C1=CC=CC=C1N	2-Amino-N-cyclohexyl-N-methylbenzenesulfonamide	70693-59-3	-0.75912	4	#VALUE!
ClC1=CC2=C(C=C1)C(=O)C1=C(C=CC=C1)C2=O	2-Chloroanthraquinone	131-09-9	-0.758541	4	#VALUE!
O=C1C2=C3C(NN=C3C3=CC=CC=C13)=CC=C2	SP600125	129-56-6	-0.748795	4	#VALUE!
O=NC1=CC=C(NC2=CC=CC=C2)C=C1	4-Nitrosodiphenylamine	156-10-5	-0.74613	4	#VALUE!
NC1=CC=C(C=C1)S(=O)(=O)NC1=CC=CC=C1	Sulfabenz	127-77-5	-0.727715	6	#VALUE!
CCCCC(CC)COC(=O)OOC(C)(C)C	tert-Butylperoxy 2-ethylhexyl carbonate	34443-12-4	-0.711949	4	#VALUE!	1000 - 10000 tonnes per annum
CN(C)C(=O)C(C1=CC=CC=C1)C1=CC=CC=C1	Diphenamid	957-51-7	-0.708913	4	#VALUE!
O=C=NC1=CC=C(CC2=CC=C(C=C2)N=C=O)C=C1	4,4'-Diphenylmethane diisocyanate	101-68-8	-0.702432	4	#VALUE!	100000 - 1000000 tonnes per annum
O=NN(C1=CC=CC=C1)C1=CC=CC=C1	N-Nitrosodiphenylamine	86-30-6	-0.687431	4	#VALUE!	10 - 100 tonnes per annum
CCN(CC)C(=O)C(C)OC1=C2C=CC=CC2=CC=C1	Napropamide	15299-99-7	-0.67061	4	#VALUE!
[O-][N+](=O)C1=C2C=CC=CC2=CC2=CC=CC=C12	9-Nitroanthracene	602-60-8	-0.665749	4	#VALUE!
CC(C)COC(=O)COC1=C(Cl)C=C(Cl)C=C1	2,4-D-isobutyl	1713-15-1	-0.662861	5	#VALUE!
[O-][N+](=O)C1=CC=C(SC#N)C(=C1)[N+]([O-])=O	2,4-Dinitrophenyl thiocyanate	1594-56-5	-0.651299	4	#VALUE!
CC(C)C(=O)NC1=CC=CC(=C1)C(F)(F)F	3-Trifluoromethylisobutyranilide	1939-27-1	-0.642247	5	#VALUE!
CC1=CC=C(C=C1)S(=O)(=O)NC(=O)NC1CCCC1	Tolpentamide	1027-87-8	-0.637218	4	#VALUE!
[O-][N+](=O)C1=CC=CC2=CC=CC(=C12)[N+]([O-])=O	1,8-Dinitronaphthalene	602-38-0	-0.634408	5	#VALUE!
CCOC1=CC=C(C2=C1N=CC=C2)S(O)(=O)=O	Actinoquinol	15301-40-3	-0.633968	5	#VALUE!
CCCCC(CC)COC(=O)C1=CC=C(C=C1)N(C)C	2-Ethylhexyl 4-(dimethylamino)benzoate	21245-02-3	-0.630678	5	#VALUE!	100 - 1000 tonnes per annum
O=C(NC1=CC=CC=C1)NC1=CC=CC=C1	Diphenylurea	102-07-8	-0.626733	4	#VALUE!
OC(=O)C1=C2C=CC=CC2=CC2=CC=CC=C12	9-Anthracenecarboxylic acid	723-62-6	-0.623324	4	#VALUE!
CC(C)=CCCC(C)(OC(=O)C1=CC=CC=C1N)C=C	Linalyl anthranilate	7149-26-0	-0.62302	4	#VALUE!
O=C1C2=C(OC3=C1C=CC=C3)C=CC=C2	Xanthone	90-47-1	-0.61735	4	#VALUE!
COC(=O)NC1=CC(OC(=O)NC2=CC=CC(C)=C2)=CC=C1	Phenmedipham	13684-63-4	-0.595363	4	#VALUE!
CC1=CC=C(C=C1)S(=O)(=O)NC1CCCCC1	N-Cyclohexyl-4-methylbenzenesulfonamide	80-30-8	-0.586514	4	#VALUE!
C[C@H](CN1CCCC1)C(=O)C1=CC=C(C=C1)C(F)(F)F	Lanperisone hydrochloride	116287-13-9	-0.578902	4	#VALUE!
CC1=C(C=CC=C1)N1C(CF)=NC2=C(C=C(N)C=C2)C1=O	Afloqualone	56287-74-2	-0.572844	4	#VALUE!
O=C(OCCCC1=CC=CC=C1)C=CC1=CC=CC=C1	3-Phenylpropyl cinnamate	122-68-9	-0.554644	4	#VALUE!
CSC1=CC=C(C=C1)C(=O)C(C)(C)N1CCOCC1	2-Methyl-4'-(methylthio)-2-morpholinopropiophenone	71868-10-5	-0.532943	5	#VALUE!	1000 - 10000 tonnes per annum
CCCCC(CC)COC(=O)C1=CC=CC=C1	2-Ethylhexyl benzoate	5444-75-7	-0.519053	4	#VALUE!	100 - 1000 tonnes per annum
OC(=O)CN1C2=CC=CC=C2C(=O)C2=CC=CC=C12	Cridanimod	38609-97-1	-0.509666	4	#VALUE!
COC1=CC=C(C=C1[N+]([O-])=O)C(=O)NC1=CC=CC=C1	4-Methoxy-3-nitro-N-phenylbenzamide	97-32-5	-0.502714	5	#VALUE!
CCCCOC(=O)C1=CC=CC=C1C(=O)OCCCC	Dibutyl phthalate	84-74-2	-0.498815	4	#VALUE!
[O-][N+](=O)C1=CC=CC2=C(C=CC=C12)[N+]([O-])=O	1,5-Dinitronaphthalene	605-71-0	-0.480729	5	#VALUE!
[O-][N+](=O)C1=CC2=CC=CC=C2C(=C1)[N+]([O-])=O	1,3-Dinitronaphthalene	606-37-1	-0.460052	5	#VALUE!
NCC1=CC=CC=C1SC1=C(CO)C=CC=C1	Bipenamol	79467-22-4	-0.433294	4	#VALUE!
O=P1OC2=C(C=CC=C2)C2=C1C=CC=C2	6H-Dibenzo[c,e][1,2]oxaphosphinine 6-oxide	35948-25-5	-0.429979	5	#VALUE!	1000 - 10000 tonnes per annum
CC1=NN(C(=O)C1)C1=CC(=CC=C1)S(O)(=O)=O	3-(3-Methyl-5-oxo-4,5-dihydro-1H-pyrazol-1-yl)benzenesulfonic acid	119-17-5	-0.42338	5	#VALUE!
CC1=NC(=CN1C1=CC=C(C=C1)[N+]([O-])=O)[N+]([O-])=O	Nitrefazole	21721-92-6	-0.422794	4	#VALUE!
ClS(=O)(=O)C1=CC=CC=C1	Benzenesulfonyl chloride	98-09-9	-0.4217	4	#VALUE!
[O-][N+](=O)C1=C(C=CC=C1Cl)C1=CNC=C1Cl	Pyrrolnitrin	1018-71-9	-0.421502	4	#VALUE!
CN1C=C(C(=O)C2=C1C=C(F)C=C2)S(C)=O	Flosequinan	76568-02-0	-0.419889	4	#VALUE!
[O-][N+](=O)C1=CC=C(NC2=CC=CC=C2)C=C1	4-Nitro-N-phenylaniline	836-30-6	-0.412906	4	#VALUE!
CC(=O)NC1=CC=C(OC(=O)C2=CC=CC=C2OC(C)=O)C=C1	Benorylate	5003-48-5	-0.41018	4	#VALUE!
CCN(CC)S(=O)(=O)C1=CC=C(C=C1)C(O)=O	Ethebenecid	1213-06-5	-0.395392	4	#VALUE!
CCC1=CC2=C(C=C1)C(=O)C1=C(C=CC=C1)C2=O	2-Ethylanthracene-9,10-dione	84-51-5	-0.392968	4	#VALUE!	100 - 1000 tonnes per annum
CCCCC(CC)COC(=O)C1=C(O)C=CC=C1	2-Ethylhexyl salicylate	118-60-5	-0.388842	5	#VALUE!
CCCOC1=CC=C2N=C(NC(=O)OC)SC2=C1	Tioxidazole	61570-90-9	-0.383823	6	#VALUE!
OC(=O)C1=CC=CC=C1C1=CC=C(C=C1)C(F)(F)F	Xenalipin	84392-17-6	-0.383205	4	#VALUE!
CC1=C(C)C(C(=O)NC2=CC=CC=C2)=C(C)O1	Methfuroxam	28730-17-8	-0.381236	5	#VALUE!
CCCNC(=O)NS(=O)(=O)C1=CC=C(Cl)C=C1	Chlorpropamide	94-20-2	-0.37826	5	#VALUE!
O=C(OCC1=CC=CC=C1)C=CC1=CC=CC=C1	Benzyl cinnamate	103-41-3	-0.377668	4	#VALUE!	10 - 100 tonnes per annum
NC1=CC=C(SC2=CC=C(N)C=C2)C=C1	4,4'-Thiodianiline	139-65-1	-0.375169	4	#VALUE!
CC(=O)OC1=C(C=CC=C1)C(=O)NC1=NC=C(S1)[N+]([O-])=O	Nitazoxanide	55981-09-4	-0.375008	4	#VALUE!
CN(C)C1=CC=C(\C=C\C2=CC=C(C=C2)[N+]([O-])=O)C=C1	1,4-Dimethylamino-4-nitrostilbene	4584-57-0	-0.374597	4	#VALUE!
CCCS(=O)C1=CC=C2NC(NC(=O)OC)=NC2=C1	Albendazole oxide	54029-12-8	-0.358932	4	#VALUE!
FC1=CC=C(C=C1)C1C(=O)C2=CC=CC=C2C1=O	Fluindione	957-56-2	-0.354914	5	#VALUE!
O=C1C(C(=O)C2=CC=CC=C12)C1=CC=CC=C1	Phenindione	83-12-5	-0.353529	4	#VALUE!
CCCCNC(=O)NS(=O)(=O)C1=CC=C(C)C=C1	Tolbutamide	64-77-7	-0.342964	5	#VALUE!
CCN(CC)C(=O)SCC1=CC=C(Cl)C=C1	Thiobencarb	28249-77-6	-0.335929	6	#VALUE!
ClC1=CC2=C(NC(=O)CN=C2C2=CC=CC=C2)C=C1	Desmethyldiazepam	1088-11-5	-0.327575	4	#VALUE!
[O-][N+](=O)C1=CC=C(Cl)C(=C1)C(=O)NC1=CC=CC=C1	2-Chloro-5-nitro-N-phenylbenzamide	22978-25-2	-0.323685	4	#VALUE!
ClC1=CC=C(C=C1)C(=O)C1=CC=CC=C1	4-Chlorobenzophenone	134-85-0	-0.307365	4	#VALUE!
CCOC1=CC2=C(NC(C)(C)C=C2C)C=C1	Ethoxyquin	91-53-2	-0.303119	4	#VALUE!	100 - 1000 tonnes per annum
OC(=O)C1=CC=CN=C1NC1=CC=CC(=C1)C(F)(F)F	Niflumic acid	4394-00-7	-0.297737	4	#VALUE!
COC1=CC=C(C(=O)C2=CC=C(C)C=C2)C(O)=C1	Mexenone	1641-17-4	-0.292688	4	#VALUE!
CC1=C(COC(C)(C)C(O)=O)OC(=N1)C1=CC=C(Cl)C=C1	Romazarit	109543-76-2	-0.292049	4	#VALUE!
CC1=CC2=C(C=C1)C(=O)C1=CC=CC=C1C2=O	2-Methylanthraquinone	84-54-8	-0.290397	4	#VALUE!	10 - 100 tonnes per annum
CC(C)(C)C(=O)C=CC1=CC=C(Cl)C=C1	1-(4-Chlorophenyl)-4,4-dimethylpent-1-en-3-one	1577-03-3	-0.284881	5	#VALUE!
COC(=O)NC1=NC2=C(N1)C=CC(=C2)C(=O)C1CC1	Cyclobendazole	31431-43-3	-0.265547	5	#VALUE!
CCCCCCC(C=O)=CC1=CC=CC=C1	2-Benzylideneoctanal	101-86-0	-0.263455	4	#VALUE!
O=C(OCCC1=CC=CC=C1)C=CC1=CC=CC=C1	2-Phenylethyl 3-phenylprop-2-enoate	103-53-7	-0.262481	4	#VALUE!
NC1=C(C=C(Cl)C=C1)C(=O)C1=C(F)C=CC=C1	2-Amino-5-chloro-2'-fluorobenzophenone	784-38-3	-0.258343	5	#VALUE!
CCCCC(CC)COC(=O)C1=CC=C(O)C=C1	2-Ethylhexylparaben	5153-25-3	-0.257968	6	#VALUE!
ClC1=C(C=CC=C1)C1=NC(=NO1)C1=CC=NC=C1	Pifexole	27199-40-2	-0.257431	4	#VALUE!
OC1=CC=C(C=C1)C(=O)NN=CC1=CC=C(O1)[N+]([O-])=O	Nifuroxazide	965-52-6	-0.254968	5	#VALUE!
CCCCCCCCOC1=CC=C(C=C1)C(O)=O	4-Octyloxybenzoic acid	2493-84-7	-0.253995	5	#VALUE!
CC1=CC(OCCCC(C)(C)C(O)=O)=C(C)C=C1	Gemfibrozil	25812-30-0	-0.252997	4	#VALUE!
CN1CCC=C1NC(=O)NC1=C(C)C=CC=C1C	Xilobam	50528-97-7	-0.246262	5	#VALUE!
CC(C)OC(=O)C1=CC=CC=C1C(=O)OC(C)C	Diisopropyl phthalate	605-45-8	-0.245847	7	#VALUE!
[O-][N+](=O)C1=CC=CC=C1NC1=CC=CC=C1	2-Nitrodiphenylamine	119-75-5	-0.239504	4	#VALUE!
NC1=CC=C(C=C1)S(=O)(=O)NC1=NC=CC=N1	Sulfadiazine	68-35-9	-0.239314	4	#VALUE!
CCCCCCCCCOC(=O)C1=CC=C(O)C=C1	Nonylparaben	38713-56-3	-0.232251	4	#VALUE!
O=C1C=C(OC2=CC=CC=C12)C1=CC=CC=C1	Flavone	525-82-6	-0.231222	4	#VALUE!
CN(C(=O)C(Cl)Cl)C1=CC=C(OC(=O)C2=CC=CO2)C=C1	Diloxanide furoate	3736-81-0	-0.229892	5	#VALUE!
CC1COC2=C(C=CC=C2)N1C(=O)C(Cl)Cl	Benoxacor	98730-04-2	-0.225326	6	#VALUE!	100 - 1000 tonnes per annum
CC[C@H](C)[C@H](N1SC2=CC=CC=C2C1=O)C(O)=O	PharmaGSID_47261	177785-47-6	-0.225316	5	#VALUE!
OC1=CC=C(Cl)C=C1C(=O)C1=CC=CC=C1	(5-Chloro-2-hydroxyphenyl)phenylmethanone	85-19-8	-0.223202	5	#VALUE!
O=C1C2=C(CC3=C1C=CC=C3)C=CC=C2	Anthrone	90-44-8	-0.222442	4	#VALUE!
OC(=O)C1=C(Cl)C(=CC(Cl)=C1)[N+]([O-])=O	2,5-Dichloro-3-nitrobenzoic acid	88-86-8	-0.218595	4	#VALUE!
CC1=CC(NS(=O)(=O)C2=CC=C(N)C=C2)=NO1	Sulfamethoxazole	723-46-6	-0.217442	4	#VALUE!
COC1=CC=C(C=CC(=O)OCCC(C)C)C=C1	Amiloxate	71617-10-2	-0.214343	6	#VALUE!	10 - 100 tonnes per annum
CCOC(=O)CC(=O)C1=CC(F)=C(Cl)N=C1Cl	Ethyl 4-(2,6-dichloro-5-fluoropyridin-3-yl)-3-oxobutanoate	96568-04-6	-0.213891	6	#VALUE!
CC1=CC=C(NC2=C(F)C=CC=C2Cl)C(CC(O)=O)=C1	Lumiracoxib	220991-20-8	-0.209302	4	#VALUE!
ClC1=NC=CC(NC(=O)NC2=CC=CC=C2)=C1	Forchlorfenuron	68157-60-8	-0.207084	5	#VALUE!
O=C1C2=CC=CC=C2CCC2=C1C=CC=C2	Dibenzosuberone	1210-35-1	-0.20472	5	#VALUE!
NC1=CC2=C(C=C1)C=C(C=C2O)S(O)(=O)=O	6-Amino-4-hydroxynaphthalene-2-sulfonic acid	90-51-7	-0.200497	5	#VALUE!
NC1=NC2=C(S1)C=C(OC(F)(F)F)C=C2	Riluzole	1744-22-5	-0.196774	4	#VALUE!
COC[C@H](C)N(C(=O)CCl)C1=C(C)SC=C1C	Dimethenamid-P	163515-14-8	-0.194614	4	#VALUE!
COCC(C)N(C(=O)CCl)C1=C(C)SC=C1C	Dimethenamid	87674-68-8	-0.194614	4	#VALUE!
NC1=CC=C(C=C1)S(=O)(=O)NC1=CC=CC=N1	Sulfapyridine	144-83-2	-0.185871	4	#VALUE!
CC(C)OC(=O)COC1=C(Cl)C=C(Cl)C=C1	2,4-D isopropyl ester	94-11-1	-0.178312	6	#VALUE!
CC1=CC=C(C(=C1)[N+]([O-])=O)[N+]([O-])=O	3,4-Dinitrotoluene	610-39-9	-0.175808	4	#VALUE!
COC1=CC2=CC=C(C=C2C=C1)[C@H](C)CO	Naproxol	26159-36-4	-0.17391	4	#VALUE!
[O-][N+](=O)C1=CC=C(\C=C\C(=O)C2=CC=CC=C2)C=C1	4-Nitrochalcone	1222-98-6	-0.173268	5	#VALUE!
NC1=CC=C(Cl)C=C1C(=O)C1=CC=CC=C1	2-Amino-5-chlorobenzophenone	719-59-5	-0.170866	5	#VALUE!	10 - 100 tonnes per annum
BrC1=CC=C(OC(=O)N2CCN3CCC2CC3)C=C1	SSR180711	298198-52-4	-0.168008	4	#VALUE!
OC1=C(C=C(C=C1C1CCCCC1)[N+]([O-])=O)[N+]([O-])=O	Dinex	131-89-5	-0.167738	4	#VALUE!
CC1CCCCC1NC(=O)NC1=CC=CC=C1	Siduron	1982-49-6	-0.165487	4	#VALUE!
CN(C)C(=O)NC1=CC=CC(=C1)C(F)(F)F	Fluometuron	2164-17-2	-0.160608	4	#VALUE!	10 - 100 tonnes per annum
CCOC(=O)C(C)(C)OC1=CC=C(Cl)C=C1	Clofibrate	637-07-0	-0.148681	5	#VALUE!
[O-][N+](=O)C1=CC(=C(Cl)C=C1)[N+]([O-])=O	1-Chloro-2,4-dinitrobenzene	97-00-7	-0.142979	4	#VALUE!
CC1=CC(NC2=C(C=CC=C2)C(O)=O)=CC=C1Cl	2-[(4-Chloro-3-methylphenyl)amino]benzoic acid	898128-45-5	-0.142454	4	#VALUE!
NC1=C(C=CC=C1)C(=O)OCC=CC1=CC=CC=C1	Cinnamyl anthranilate	87-29-6	-0.138943	5	#VALUE!
NC1=CC2=C(C=C1)C=C(C=C2)S(O)(=O)=O	6-Aminonaphthalene-2-sulfonic acid	93-00-5	-0.12594	5	#VALUE!
CC1=C(C=C(C=C1)[N+]([O-])=O)[N+]([O-])=O	2,4-Dinitrotoluene	121-14-2	-0.122741	4	#VALUE!
CCOC(=O)C1=CC=C(I)C=C1	Benzoicacid,4-iodo-,ethylester	51934-41-9	-0.119796	5	#VALUE!
CCCSC1=CC=C2NC(NC(=O)OC)=NC2=C1	Albendazole	54965-21-8	-0.114611	6	#VALUE!
OC(=O)C1=C(Cl)C=CC2=CC(Cl)=CN=C12	Quinclorac	84087-01-4	-0.108448	5	#VALUE!
O=C(OCC1=CC=CC=C1)C(=O)OCC1=CC=CC=C1	Dibenzyl oxalate	7579-36-4	-0.107793	4	#VALUE!
CC1=CC(N2N=C3C=CC=CC3=N2)=C(O)C=C1	2-(2H-Benzotriazol-2-yl)-4-methylphenol	2440-22-4	-0.106189	4	#VALUE!	1000 - 10000 tonnes per annum
CC(C)CC(=O)OC(C)(CCC=C(C)C)C=C	Linalyl isovalerate	1118-27-0	-0.0998556	4	#VALUE!
CC1=C(C(=O)NC2=CC=CC=C2)S(=O)(=O)CCO1	Oxycarboxin	5259-88-1	-0.0977836	4	#VALUE!
COC1=CC=C(C(=O)C2=CC(O)=CC=C2)C(OC)=C1	2,4-Dimethoxy-4'-hydroxy benzophenone	41351-30-8	-0.0966732	4	#VALUE!
CC(C(O)=O)C1=CC=C(S1)C(=O)C1=CC=CC=C1	Tiaprofenic acid	33005-95-7	-0.0951371	4	#VALUE!
OC1=CC=C(C=C1)C(=O)C1=CC=C(Cl)C=C1	4-Hydroxy-4'-chlorobenzophenone	42019-78-3	-0.0948126	4	#VALUE!
CC(C)N(CC1=CC=CC=C1)C(=O)C(C)(C)C	Butam	35256-85-0	-0.0900573	5	#VALUE!
OC1=C2C(CC3=CC=CC(O)=C3C2=O)=CC=C1	Anthralin	1143-38-0	-0.085636	4	#VALUE!
CCN(CC)CCNC(=O)C1=CC=C(Cl)C=C1OCC=C	Alloclamide	5486-77-1	-0.0838868	4	#VALUE!
ClC(=O)C1=CC(=CC=C1)C(Cl)=O	1,3-Benzenedicarbonyl dichloride	99-63-8	-0.0838823	4	#VALUE!	1000 - 10000 tonnes per annum
COC1=C(N)C=C2OC3=C(C=CC=C3)C2=C1	2-Methoxy-3-aminodibenzofuran	5834-17-3	-0.0825835	4	#VALUE!
NC(=O)OC1=CC=C(CC2=CC=CC=C2)C=C1	Diphenan	101-71-3	-0.0818965	6	#VALUE!
CCCCOCCOC(=O)COC1=C(Cl)C=C(Cl)C=C1	2,4-D-Butotyl	1929-73-3	-0.0812559	4	#VALUE!
COC1=C2C=COC2=CC2=C1C=CC(=O)O2	5-Methoxypsoralen	484-20-8	-0.0799485	5	#VALUE!
OC1=CC=CC(NC2=CC=CC=C2)=C1	3-Hydroxy-N-phenylaniline	101-18-8	-0.0794285	4	#VALUE!
OC1=CC2=C(C=C1)C(=O)C1=CC=CC=C1C2=O	2-Hydroxyanthraquinone	605-32-3	-0.0792427	5	#VALUE!
OC1=CC=C(NC2=CC=CC=C2)C=C1	4-Anilinophenol	122-37-2	-0.0771336	4	#VALUE!
CC1=CC=CC(=C1[N+]([O-])=O)[N+]([O-])=O	2,3-Dinitrotoluene	602-01-7	-0.0756848	4	#VALUE!
CSC1=CC=C(C=C1)C(=O)C1=C(C)NC(=O)N1	Enoximone	77671-31-9	-0.0748395	6	#VALUE!
CC=C(C)C(=O)OCCC(C)CCC=C(C)C	3,7-Dimethyloct-6-en-1-yl 2-methylbut-2-enoate	255714-11-5	-0.0721153	5	#VALUE!
O=CC1=CC(OC2=CC=CC=C2)=CC=C1	3-Phenoxybenzaldehyde	39515-51-0	-0.0708815	4	#VALUE!
COC1=CC2=C(N=CC=C2)C(NCCCC(C)N)=C1	Quinocide	525-61-1	-0.0613682	4	#VALUE!
COC1=CC(=O)OC(\C=C\C2=CC=CC=C2)=C1	Desmethoxyyangonin	15345-89-8	-0.0608354	5	#VALUE!
CCCCN(CCCC)CCCOC(=O)C1=CC=C(N)C=C1	Butacaine	149-16-6	-0.0606455	5	#VALUE!
CC(C(O)=O)C1=CC2=C(OC3=NC=CC=C3C2)C=C1	Pranoprofen	52549-17-4	-0.0598722	4	#VALUE!
COC1=CC=C(\C=C\C2=CC(OC)=CC(=O)O2)C=C1	Yangonin	500-62-9	-0.0582274	4	#VALUE!
CC(C)CCOC(=O)C=CC1=CC=CC=C1	3-Methylbutyl cinnamate	7779-65-9	-0.0559438	5	#VALUE!
CC(C(O)=O)C1=CC=C(C=C1)C(=O)C1=CC=CS1	Suprofen	40828-46-4	-0.0460792	5	#VALUE!
CC(C)(C)C1=CC=C(C=C1)C(=O)CCCCl	4'-Tert-butyl-4-chlorobutyrophenone	43076-61-5	-0.0459038	5	#VALUE!
CN(C)CCN(CC1=CSC=C1)C1=NC=CC=C1	Thenyldiamine	91-79-2	-0.0443	5	#VALUE!
COC(=O)C1=CC2=C(C=C1)C=C(C=C2)C(=O)OC	Dimethyl 2,6-naphthalenedicarboxylate	840-65-3	-0.0437329	4	#VALUE!
CC1=CC=C(C=C1S(O)(=O)=O)[N+]([O-])=O	2-Methyl-5-nitrobenzenesulfonic acid	121-03-9	-0.0390172	4	#VALUE!	1000 - 10000 tonnes per annum
ClCC#CCOC(=O)NC1=CC=CC(Cl)=C1	Barban	101-27-9	-0.0360876	6	#VALUE!
CC(C)=CCC1=C(O)C(=O)C2=C(C=CC=C2)C1=O	Lapachol	84-79-7	-0.0333736	6	#VALUE!
O=C(CC1=CC=CC=C1)OCCC1=CC=CC=C1	2-Phenylethyl phenylacetate	102-20-5	-0.0288489	4	#VALUE!	10 - 100 tonnes per annum
O=C(C1=CC=CC=C1)C1=CC=CC=C1	Benzophenone	119-61-9	-0.028267	4	#VALUE!	1000 - 10000 tonnes per annum
OC1=C(C=C(Cl)C=C1)C(=O)NC1=CC=CC=C1	5-Chlorosalicylanilide	4638-48-6	-0.0281725	5	#VALUE!
CC1=CC=C2C(=O)C3=C(C=CC=C3)C(=O)C2=C1N	1-Amino-2-methylanthraquinone	82-28-0	-0.0279489	4	#VALUE!
CC(C)(C(=O)C1=CN=CC=C1)C1=CN=CC=C1	Metyrapone	54-36-4	-0.0220959	6	#VALUE!
CCOC(=O)CC1=CC=C(C=C1)C1=CC=CC=C1	Felbinac ethyl	14062-23-8	-0.0203807	5	#VALUE!
COC1=CC=C(C(=O)C2=CC=CC=C2)C(O)=C1	2-Hydroxy-4-methoxybenzophenone	131-57-7	-0.0193881	4	#VALUE!	100 - 1000 tonnes per annum
CCC(=C)C(=O)C1=CC=C(OCC(O)=O)C(Cl)=C1Cl	Ethacrynic acid	58-54-8	-0.0155768	5	#VALUE!
C(CC1=CC=CC=C1)CC1=CC=NC=C1	4-(3-Phenylpropyl)pyridine	2057-49-0	-0.0147077	4	#VALUE!	10 - 100 tonnes per annum
CC1=C(O)C(=CC(=C1)[N+]([O-])=O)[N+]([O-])=O	2-Methyl-4,6-dinitrophenol	534-52-1	-0.00748259	4	#VALUE!
NC1=CC=C2C(=O)C3=C(C=CC=C3)C(=O)C2=C1	2-Aminoanthraquinone	117-79-3	-0.00512893	5	#VALUE!
CC1=CC=C2C(Cl)=CC(Cl)=C(O)C2=N1	5,7-Dichloro-8-hydroxy-2-methylquinoline	72-80-0	-0.00315568	4	#VALUE!
C\C=C(/C)C(=O)OC\C=C(/C)CCC=C(C)C	Geranyl tiglate	7785-33-3	-0.00127427	5	#VALUE!
CC(C)C(=O)C1=C2C=CC=CN2N=C1C(C)C	Ibudilast	50847-11-5	0.000556771	4	#VALUE!
OS(=O)(=O)C1=CC2=C(C=CC=C2)C=C1	Naphthalene-2-sulfonic acid	120-18-3	0.00177852	5	#VALUE!	1000 - 10000 tonnes per annum
CCCCN(CCCC)C(C(N)=O)C1=CC=C(OC)C=C1	Ambucetamide	519-88-0	0.00770444	5	#VALUE!
CC1=CC=C(C=C1)S(=O)(=O)N=C=O	4-Methylbenzenesulfonyl isocyanate	4083-64-1	0.00894231	4	#VALUE!	100 - 1000 tonnes per annum
CC(C)(C)C(=O)CCC1=CC=C(Cl)C=C1	1-(4-Chlorophenyl)-4,4-dimethyl-pentan-3-one	66346-01-8	0.0100537	5	#VALUE!
CCC(C(=O)OCCN(CC)CC)C1=CC=CC=C1	Butetamate	14007-64-8	0.0116134	5	#VALUE!
CC(=O)NC1=CC=C(OC(=O)C2=CC=CC=C2O)C=C1	Acetaminosalol	118-57-0	0.0125975	5	#VALUE!
OC(=O)CNC(=O)C1=CC=CC=C1I	2-Iodohippuric acid	147-58-0	0.0130651	4	#VALUE!
CC(C)C1=CC(C(C)C)=C(O)C=C1	2,4-Diisopropylphenol	2934-05-6	0.0235706	4	#VALUE!
CCCCCCCCCCCC(Cl)=O	Dodecanoyl chloride	112-16-3	0.0236666	4	#VALUE!
CCN(CC)C(=S)SCC(Cl)=C	Sulfallate	95-06-7	0.0243281	5	#VALUE!
CCC1=C(N([C@@H](C)COC)C(=O)CCl)C(C)=CC=C1	S-Metolachlor	87392-12-9	0.0244675	5	#VALUE!
CCC1=C(N(C(C)COC)C(=O)CCl)C(C)=CC=C1	Metolachlor	51218-45-2	0.0244675	5	#VALUE!
CC1=CP(=O)(CC1)C1=CC=CC=C1	2,3-Dihydro-4-methyl-1-phenyl-1H-phosphole 1-oxide	707-61-9	0.0245728	4	#VALUE!
CC1=C(Cl)C=CC=C1NC1=C(C=CC=C1)C(O)=O	Tolfenamic acid	13710-19-5	0.0259492	4	#VALUE!
CC(N(O)C(N)=O)C1=CC2=C(S1)C=CC=C2	Zileuton	111406-87-2	0.0267214	7	#VALUE!
CCCCCC(C=O)=CC1=CC=CC=C1	Pentylcinnamaldehyde	122-40-7	0.0299372	5	#VALUE!	100 - 1000 tonnes per annum
O=C(CC1=CC=CC=C1)OCC1=CC=CC=C1	Benzyl phenylacetate	102-16-9	0.036434	5	#VALUE!
CCCOC(=O)C1=C(C=CC=C1)C(=O)OCCC	Dipropyl phthalate	131-16-8	0.0386965	6	#VALUE!
NC1=CC=C(C=C1)C(=O)OCCCOC(=O)C1=CC=C(N)C=C1	Propane-1,3-diyl bis(4-aminobenzoate)	57609-64-0	0.0417728	4	#VALUE!
CC1=CC(=C(O)C(=C1)[N+]([O-])=O)[N+]([O-])=O	4-Methyl-2,6-dinitrophenol	609-93-8	0.0440436	4	#VALUE!
O=C(NCCC1=CNC2=CC=CC=C12)C1=CC=CN=C1	Nicotredole	29876-14-0	0.0502259	5	#VALUE!
CCCOC(=O)C1=CN=CN1C(C)C1=CC=CC=C1	Propoxate	7036-58-0	0.0519022	6	#VALUE!
CCCCOC(=O)COC1=C(Cl)C=C(Cl)C=C1	2,4-D 1-butyl ester	94-80-4	0.0526419	7	#VALUE!
CC1CCN(CCCC(=O)C2=CC=C(F)C=C2)CC1	Methylperone	3575-80-2	0.053782	5	#VALUE!
OC(=O)CC1=CSC(=N1)C1=CC=C(Cl)C=C1	Fenclozic acid	17969-20-9	0.0546183	6	#VALUE!
COC1=CC2=CC=C(CCC(C)=O)C=C2C=C1	Nabumetone	42924-53-8	0.0587503	5	#VALUE!
CC1=CC=CC(C)=C1NC(=O)C1=C(C=CC=C1)C(O)=O	Ftaxilide	19368-18-4	0.0639159	4	#VALUE!
[O-][N+](=O)C1=CC=CC=C1C1=CC=CC=C1	2-Nitro-1,1'-biphenyl	86-00-0	0.0640738	4	#VALUE!
CC(=O)SCC(CC(=O)C1=CC=C(C)C=C1)C(O)=O	Esonarimod	101973-77-7	0.0646865	5	#VALUE!
CC1CCC2=CC(F)=CC3=C2N1C=C(C(O)=O)C3=O	Flumequine	42835-25-6	0.0647397	4	#VALUE!
ClCC(=O)C1=C(Cl)C=C(Cl)C=C1	2,2',4'-Trichloroacetophenone	4252-78-2	0.0744319	5	#VALUE!
CCCCCCCCOC(=O)C1=CC=C(O)C=C1	Octylparaben	1219-38-1	0.0765861	6	#VALUE!
ClC1=CC=C(NC(=O)C2CC2)C=C1Cl	Cypromid	2759-71-9	0.0778137	5	#VALUE!
CC1=C(SCCO1)C(=O)NC1=CC=CC=C1	Carboxin	5234-68-4	0.0796145	6	#VALUE!
CCOC(=O)CN1C(=O)SC2=CC=CC(Cl)=C12	Benazolin-ethyl	25059-80-7	0.0813818	5	#VALUE!
O=C(CC1=CC=CC=C1)C1=CC=CC=C1	1,2-Diphenylethanone	451-40-1	0.082409	4	#VALUE!
CC(=O)NC1=CC=C2C(CC3=C2C=CC=C3)=C1	2-Acetylaminofluorene	53-96-3	0.0853028	4	#VALUE!
CC1=CC=C(OC(=O)C2=C(O)C=CC=C2)C=C1	Salicylic acid p-tolyl ester	607-88-5	0.086105	4	#VALUE!
CC(=O)OC(C(=O)C1=CC=CC=C1)C1=CC=CC=C1	Benzoin acetate	574-06-1	0.0881809	4	#VALUE!
CC(C(O)=O)C1=CC=C(C(F)=C1)C1=CC=CC=C1	Flurbiprofen	5104-49-4	0.0889553	4	#VALUE!
ON(CC1=CC=CC=C1)CC1=CC=CC=C1	N-Benzyl-N-hydroxy-1-phenylmethanamine	621-07-8	0.0889785	4	#VALUE!
O=C(OC(=O)C1=CC=CC=C1)C1=CC=CC=C1	Benzoic anhydride	93-97-0	0.0895879	5	#VALUE!
CON(C)C(=O)NC1=CC(Cl)=C(Br)C=C1	Chlorbromuron	13360-45-7	0.0984881	4	#VALUE!
CC1=C(N)C=CC(CC2=CC(C)=C(N)C=C2)=C1	4,4'-Methylenebis(2-methylaniline)	838-88-0	0.102401	4	#VALUE!
ClC1=CC=CC(Cl)=C1N(CC=C)C1=NCCN1	Alinidine	33178-86-8	0.103609	4	#VALUE!
CCCC(=O)OCCC(C)CCC=C(C)C	Citronellyl butyrate	141-16-2	0.104325	4	#VALUE!
O=C(OCCC1=CC=CC=C1)C1=CC=CC=C1	2-Phenylethyl benzoate	94-47-3	0.107701	6	#VALUE!	10 - 100 tonnes per annum
CCN(CC)C1=CC=C2C(C)=CC(=O)OC2=C1	7-Diethylamino-4-methylcoumarin	91-44-1	0.109414	6	#VALUE!	10 - 100 tonnes per annum
CNC(=O)OC1=CC=CC=C1C(=O)NC1=CC=CC=C1	Anilamate	5591-49-1	0.110295	4	#VALUE!
CCCCCCC(=O)C1=CC=CC=C1	Heptanophenone	1671-75-6	0.111645	4	#VALUE!
CCCCNS(=O)(=O)C1=CC=C(C)C=C1	N-Butyl-p-toluenesulfonamide	1907-65-9	0.117375	7	#VALUE!
CC(C)COC(=O)C=CC1=CC=CC=C1	Isobutyl 3-phenylacrylate	122-67-8	0.119806	6	#VALUE!
NC1=CC=C(C=C1)C1=CC=C(F)C=C1	4'-Fluoro-4-aminodiphenyl	324-93-6	0.121099	4	#VALUE!
CC1=CC(Br)=CC=C1NC(=O)CCl	2-Chloro-N-(2-methyl-4-bromophenyl)acetamide	96686-51-0	0.12309	4	#VALUE!
O=C1OC(=O)C2=C3C(C=CC=C13)=CC=C2	1H,3H-Naphtho(1,8-cd)pyran-1,3-dione	81-84-5	0.124007	6	#VALUE!
OC(=O)C1=C(O)C=CC(=C1)C1=C(F)C=C(F)C=C1	Diflunisal	22494-42-4	0.12415	5	#VALUE!
CC(C)NC1=C(C)N(C)N(C1=O)C1=CC=CC=C1	Ramifenazone	3615-24-5	0.126825	6	#VALUE!
CC1=CC=C(O)C(=C1)C(=O)C1=CC=CC=C1	2-Hydroxy-5-methylbenzophenone	1470-57-1	0.129294	4	#VALUE!
CC1=CC(C)=C(N1)C=C1C(=O)NC2=CC=CC=C12	SU-5416	204005-46-9	0.130177	5	#VALUE!
NC1=CC2=C(C=C1)C(O)=CC(=C2)S(O)(=O)=O	7-Amino-4-hydroxynaphthalene-2-sulfonic acid	87-02-5	0.131487	4	#VALUE!
CCCCCCCCS(Cl)(=O)=O	1-Octanesulfonyl chloride	7795-95-1	0.132198	4	#VALUE!
CC1(C)OC(=O)NC2=C1C=C(Br)C=C2	Brofoxine	21440-97-1	0.135849	5	#VALUE!
O=C(C1CCCCC1)C1=CC=CC=C1	Cyclohexylphenylketone	712-50-5	0.141145	4	#VALUE!
CC(=O)C1=CC=C(C=C1)C1=CC=CC=C1	4'-Acetylbiphenyl	92-91-1	0.141688	4	#VALUE!
CSC(=O)C1=CC=CC2=C1SN=N2	Acibenzolar-S-methyl	135158-54-2	0.145738	5	#VALUE!
OC1=CC=C(C=C1)C1=CC=CC=C1	4-Phenylphenol	92-69-3	0.14677	4	#VALUE!
CCCCNS(=O)(=O)C1=CC=CC=C1	N-Butylbenzenesulfonamide	3622-84-2	0.150648	4	#VALUE!	1000 - 10000 tonnes per annum
COC1=CC=C(C(=O)C2=C(O)C=CC=C2)C(O)=C1	2,2'-Dihydroxy-4-methoxybenzophenone	131-53-3	0.153191	4	#VALUE!
OC1=C2N=CC=CC2=C(Cl)C=C1Cl	Chloroxine	773-76-2	0.155201	5	#VALUE!
CC(C)C(=O)OC(C)(CCC=C(C)C)C=C	Linalyl isobutyrate	78-35-3	0.157416	4	#VALUE!
OC1=CC=C(CC2=CC=CC=C2)C=C1	4-Benzylphenol	101-53-1	0.157416	4	#VALUE!
CC(C)CC=C(C=O)C1=CC=CC=C1	5-Methyl-2-phenyl-2-hexenal	21834-92-4	0.158515	5	#VALUE!
NNC1=NC(=CS1)C1=CC=C(C=C1)[N+]([O-])=O	2-Hydrazino-4-(4-nitrophenyl)thiazole	26049-70-7	0.166633	5	#VALUE!
OC(=O)CCCC1=CC=C(C=C1)N(CCCl)CCCl	Chlorambucil	305-03-3	0.167998	5	#VALUE!
COC1=CC2=CC=C(C=C2C=C1)[C@H](C)C(O)=O	Naproxen	22204-53-1	0.172052	5	#VALUE!
CCC1=CC=CC(CC)=C1N(COC)C(=O)CCl	Alachlor	15972-60-8	0.175136	4	#VALUE!
CCCCC1=CC2=C(NC(NC(=O)OC)=N2)C=C1	Parbendazole	14255-87-9	0.175949	4	#VALUE!
COC1=CC=C(C=C1)C(=O)C(\Br)=C/C(O)=O	Bromebric acid	5711-40-0	0.177113	4	#VALUE!
CC(C)CCOC(=O)C1=CC=C(C=C1)N(C)C	Padimate	21245-01-2	0.178947	6	#VALUE!
CC(C)(C)C1=CC(=CC(=C1O)[N+]([O-])=O)[N+]([O-])=O	Dinoterb	1420-07-1	0.183604	4	#VALUE!
NC1=CC=C(C=C1)S(=O)(=O)NC1=NC=CS1	Sulfathiazole	72-14-0	0.184386	4	#VALUE!
NC1=CC=C2C=CC=CC2=C1S(O)(=O)=O	2-Amino-1-naphthalenesulfonic acid	81-16-3	0.188307	5	#VALUE!
OC(=O)C1=C(Cl)C(Cl)=CC=C1Cl	2,3,6-Trichlorobenzoic acid	50-31-7	0.190341	4	#VALUE!
NC1=CC=C(C=C1)C1=CC=CC=C1	4-Biphenylamine	92-67-1	0.192042	4	#VALUE!
C=CCOC(=O)C1=C(C=CC=C1)C(=O)OCC=C	Diallyl phthalate	131-17-9	0.193793	5	#VALUE!	1000 - 10000 tonnes per annum
CC(=O)C1=CC=C(Cl)C(Cl)=C1Cl	2',3',4'-Trichloroacetophenone	13608-87-2	0.195349	4	#VALUE!
[O-][N+](=O)C1=CC=C2CCC3=CC=CC1=C23	5-Nitroacenaphthene	602-87-9	0.196939	6	#VALUE!
CC1=CC(CC(O)=O)=C(C)N1C1=CC=C(Cl)C=C1	Clopirac	42779-82-8	0.197644	4	#VALUE!
CC1=CC=CC(C)=C1NC(=O)CN1CCCCCC1	Pincainide	83471-41-4	0.198582	5	#VALUE!
CC1=CC=C(C=C1)C(=O)C1=CC=CC=C1	4-Methylbenzophenone	134-84-9	0.199331	4	#VALUE!	100 - 1000 tonnes per annum
CCCC(=O)OC\C=C(/C)CCC=C(C)C	Geranyl butyrate	106-29-6	0.200427	5	#VALUE!
CC(C)C1=C(C)N(C)N(C1=O)C1=CC=CC=C1	Propyphenazone	479-92-5	0.202498	5	#VALUE!
[O-][N+](=O)C1=CC(=CC=C1)C(Cl)=O	3-Nitrobenzoyl chloride	121-90-4	0.202887	4	#VALUE!
OC1=CC=CC(=C1)C1=CC=CC=C1	3-Phenylphenol	580-51-8	0.20323	4	#VALUE!
CNC(=O)OC1=CC(C)=C(SC)C(C)=C1	Methiocarb	2032-65-7	0.207904	5	#VALUE!
OC(=O)CCCOC1=CC=C(Cl)C=C1Cl	2,4-DB	94-82-6	0.209583	7	#VALUE!
OC(=O)CC1=C(Cl)C=CC(Cl)=C1Cl	Chlorfenac	85-34-7	0.210104	5	#VALUE!
O=C(OCC1=CC=CC=C1)C1=CC=CC=C1	Benzyl benzoate	120-51-4	0.210241	5	#VALUE!	1000 - 10000 tonnes per annum
C\C(=N/O)C1=CC=C(OCC(=O)N2CCCCC2)C=C1	Pifoxime	31224-92-7	0.210659	6	#VALUE!
[O-][N+](=O)C1=C2C=CC=CC2=CC=C1	1-Nitronaphthalene	86-57-7	0.211993	4	#VALUE!
[O-][N+](=O)C1=CC=C(NC(=O)NCC2=CC=CN=C2)C=C1	Pyrinuron	53558-25-1	0.212359	5	#VALUE!
CC(C)=CCCC(C)=CCCC(C)=O	6,10-Dimethyl-5,9-undecadiene-2-one	689-67-8	0.213287	4	#VALUE!
CC(C)C(=O)OCCOC1=CC=CC=C1	Phenoxyethyl isobutyrate	103-60-6	0.21499	4	#VALUE!	100 - 1000 tonnes per annum
OC1=C(C=C(Cl)C=C1)C1CCCC1	4-Chloro-2-cyclopentylphenol	13347-42-7	0.216675	4	#VALUE!
CCCCCCC1=CC=C(N)C=C1	4-Hexylaniline	33228-45-4	0.217079	4	#VALUE!
CCCC(=O)C(CC)SC1=C(C)OC=C1	3-(2-Methyl-3-furylthio)-4-heptanone	61295-41-8	0.218165	6	#VALUE!
CCOC(=O)NC(C)(C)CC1=CC=C(Cl)C=C1	Cloforex	14261-75-7	0.219225	7	#VALUE!
O=C1C(=O)C2=C(C=CC=N2)C2=CC=CN=C12	Phanquinone	84-12-8	0.223099	4	#VALUE!
CCC(=O)N(C1CCNCC1)C1=CC=CC=C1	Norfentanyl	1609-66-1	0.223231	5	#VALUE!
CC(NNC(=O)C1=CC=CC=C1)C1=CC=CC=C1	Benmoxin	7654-03-7	0.226695	5	#VALUE!
CC1=CC=CC(C)=C1NC(=O)C1=CC=C(N)C=C1	Ameltolide	787-93-9	0.227334	5	#VALUE!
CC(C)C(=O)OCC=CC1=CC=CC=C1	3-Phenylprop-2-en-1-yl 2-methylpropanoate	103-59-3	0.22948	4	#VALUE!
CCN(CC)CC(=O)NC1=C(C)C=CC=C1C(=O)OC	Tolycaine	3686-58-6	0.234462	5	#VALUE!
CCCC(C)C1=C(O)C=CC=C1	2-(1-Methylbutyl)phenol	87-26-3	0.236813	4	#VALUE!
OC(=O)CCC(=O)C1=CC=C(C=C1)C1=CC=CC=C1	Fenbufen	36330-85-5	0.237291	4	#VALUE!
[O-][N+]1=C(C2=CC=CC=C2)C2=C(NC(=O)C1)C=CC(Cl)=C2	Demoxepam	963-39-3	0.238444	4	#VALUE!
CC1=NC2=CC=C(Cl)C=C2S(=O)(=O)N1	Diazoxide	364-98-7	0.239573	4	#VALUE!
COC1=CC=C(C=C1[N+]([O-])=O)[N+]([O-])=O	2,4-Dinitroanisole	119-27-7	0.239977	4	#VALUE!	10 - 100 tonnes per annum
CCC(C)(CCCC(C)C)OC(C)=O	3,7-Dimethyloctan-3-yl acetate	20780-48-7	0.242262	4	#VALUE!	10 - 100 tonnes per annum
O=C(OC1=CC=CC=C1)C1=CC=CC=C1	Phenyl benzoate	93-99-2	0.242991	4	#VALUE!
CCCCC(CC)CNC(=O)CC(C)OC(=O)CCC(O)=O	Butoctamide semisuccinate	32838-28-1	0.243688	5	#VALUE!
COC(OC)C=C(C)CCC=C(C)C	1,1-Dimethoxy-3,7-dimethylocta-2,6-diene	7549-37-3	0.244063	4	#VALUE!
COC1=CC(=CC=C1OC(F)F)C1=NNC(=O)C=C1	Zardaverine	101975-10-4	0.244222	4	#VALUE!
[O-][N+](=O)C1=CC(=CC=C1)[N+]([O-])=O	1,3-Dinitrobenzene	99-65-0	0.245921	4	#VALUE!
CCOC(=O)N1CCC(CC1)NC1=C(N)C=C(Cl)C=C1	Ethyl 4-(2-amino-4-chloroanilino)piperidine-1-carboxylate	53786-45-1	0.248382	5	#VALUE!
CC(=C)C(=O)NC1=CC=C(Cl)C(Cl)=C1	Chloranocryl	2164-09-2	0.251386	5	#VALUE!
COP(=O)(NC(C)=O)SC	Acephate	30560-19-1	0.252911	4	#VALUE!
CCCCCCCC(=O)OCCCCCC	Hexyl octanoate	1117-55-1	0.253054	4	#VALUE!
CCOC(=O)CP(=O)(OCC)OCC	Triethyl phosphonoacetate	867-13-0	0.255897	4	#VALUE!	100 - 1000 tonnes per annum
OC(=O)C1=C(OC(=O)C2=C(O)C=CC=C2)C=CC=C1	Salsalate	552-94-3	0.256166	4	#VALUE!
CC1=CC(=O)OC2=CC(OCC#C)=CC=C12	Giparmen	67268-43-3	0.25622	5	#VALUE!
OC(=O)C1=C(NCCC2=CC=CC=C2)C=CC=C1	Enfenamic acid	23049-93-6	0.259451	5	#VALUE!
CC1=C(C)C(NC2=C(C=CC=C2)C(O)=O)=CC=C1	Mefenamic acid	61-68-7	0.259849	5	#VALUE!
NC1=CC=CC=C1C(=O)OCCC1=CC=CC=C1	Phenethyl anthranilate	133-18-6	0.263023	5	#VALUE!
CCCOC1=CC2=C(NC(NC(=O)OC)=N2)C=C1	Oxibendazole	20559-55-1	0.263878	5	#VALUE!
CC(OC1=C(Cl)C=CC=C1Cl)C1=NCCN1	Lofexidine	31036-80-3	0.26479	5	#VALUE!
CC(C(O)=O)C1=CC(=CC=C1)C(=O)C1=CC=CC=C1	Ketoprofen	22071-15-4	0.265475	4	#VALUE!
CC(C)(NC(=O)C1=CC(Cl)=CC(Cl)=C1)C#C	Propyzamide	23950-58-5	0.267092	4	#VALUE!
CC(CC1=CC=CC=C1)NCCCCl	Mefenorex	17243-57-1	0.270895	4	#VALUE!
CN(C)C(=O)NC1=CC=C(C)C(NC(=O)N(C)C)=C1	3,3'-(4-Methylbenzene-1,3-diyl)bis(1,1-dimethylurea)	17526-94-2	0.275195	6	#VALUE!	100 - 1000 tonnes per annum
OC1=CC=CC=C1C(=O)C1=CC=CC=C1	2-Hydroxybenzophenone	117-99-7	0.277194	4	#VALUE!
[O-][N+](=O)C1=CC=CC(Cl)=C1Cl	2,3-Dichloronitrobenzene	3209-22-1	0.282208	4	#VALUE!
CC(C)CC(=O)OC1=CC=C(C)C=C1	4-Methylphenyl 3-methylbutanoate	55066-56-3	0.282929	6	#VALUE!
COC1=CC(NC(=O)CC(C)=O)=C(OC)C=C1Cl	N-(4-Chloro-2,5-dimethoxyphenyl)-3-oxobutanamide	4433-79-8	0.286144	5	#VALUE!
CCCCCCCCCCCC(=O)OCC	Ethyl dodecanoate	106-33-2	0.286733	4	#VALUE!
[O-][N+](=O)C1=CC2=C(C=C1)C1=C(C2)C=CC=C1	2-Nitrofluorene	607-57-8	0.287747	5	#VALUE!
FC1=CC2=C(OCC[C@]22NC(=O)NC2=O)C=C1	Sorbinil	68367-52-2	0.288614	4	#VALUE!
CC(=O)OC1=C(CCl)C=C(C=C1)[N+]([O-])=O	2-Acetoxy-5-nitrobenzyl chloride	5174-32-3	0.290765	5	#VALUE!
CCCCC(CC)COC(Cl)=O	Carbonochloridic acid, 2-ethylhexyl ester	24468-13-1	0.292944	4	#VALUE!	10 - 100 tonnes per annum
CCCCCC1=CC=C(C)C=C1O	Amylmetacresol	1300-94-3	0.296264	4	#VALUE!
CCC(=O)OCCC(C)CCC=C(C)C	Citronellyl propionate	141-14-0	0.297707	4	#VALUE!
COCC(=O)N([C@H](C)C(=O)OC)C1=C(C)C=CC=C1C	Metalaxyl-M	70630-17-0	0.299597	4	#VALUE!
COCC(=O)N(C(C)C(=O)OC)C1=C(C)C=CC=C1C	Metalaxyl	57837-19-1	0.299597	4	#VALUE!
ClC1=CC=CC(SC2CCNCC2)=N1	Anpirtoline	98330-05-3	0.301001	4	#VALUE!
COC1=C2OC(=O)C=CC2=CC2=C1OC=C2	8-Methoxypsoralen	298-81-7	0.301103	5	#VALUE!
CCOCN(C(=O)CCl)C1=C(CC)C=CC=C1C	Acetochlor	34256-82-1	0.301598	6	#VALUE!
CC(C)NCC(O)C1=CC=C(NS(C)(=O)=O)C=C1	Sotalol	3930-20-9	0.302632	4	#VALUE!
CCC(C)C(=O)OCCC1=CC=CC=C1	2-Phenylethyl 2-methylbutanoate	24817-51-4	0.306529	5	#VALUE!
O=C1NC(=O)C2=CC=CC3=C2C1=CC=C3	1H-Benzo[de]isoquinoline-1,3(2H)-dione	81-83-4	0.307692	5	#VALUE!
[O-][N+](=O)C1=C(C=CC=C1)[N+]([O-])=O	1,2-Dinitrobenzene	528-29-0	0.308844	4	#VALUE!
CCCC(=O)OC(OC(=O)CCC)OC(=O)CCC	Glycerol tributyrate	60-01-5	0.31108	4	#VALUE!
CCCN(CCC)CCC1=C2CC(=O)NC2=CC=C1	Ropinirole	91374-21-9	0.311561	5	#VALUE!
OC1=CC=CC(=C1)C(=O)C1=CC=CC=C1	3-Hydroxybenzophenone	13020-57-0	0.31229	4	#VALUE!
OC(=O)C1(CC1)C(=O)NC1=CC=C(Cl)C=C1Cl	Cyclanilide	113136-77-9	0.314139	6	#VALUE!
OC1=CC=C(C=C1)C(=O)C1=CC=CC=C1	4-Hydroxybenzophenone	1137-42-4	0.318954	5	#VALUE!
OC(=O)CC1=CC=C(C=C1)C1=CC=CC=C1	Felbinac	5728-52-9	0.31971	4	#VALUE!
CC(C)CCOC(=O)C1=CC=CC=C1	Isopentyl benzoate	94-46-2	0.321504	5	#VALUE!
CC1=NN(C(=O)C1)C1=CC=C(C=C1)C(O)=O	4-(3-Methyl-5-oxo-4,5-dihydro-1H-pyrazol-1-yl)benzoic acid	60875-16-3	0.324023	4	#VALUE!
CC(CC1=CC=C(C=C1)C(C)C)C=O	2-Methyl-3-[4-(propan-2-yl)phenyl]propanal	103-95-7	0.324385	5	#VALUE!	100 - 1000 tonnes per annum
CCO\C=C1/N=C(OC1=O)C1=CC=CC=C1	Oxazolone	15646-46-5	0.326427	4	#VALUE!
CC(C)C1=CC(Cl)=C(C)C=C1O	6-Chlorothymol	89-68-9	0.328689	4	#VALUE!
O=C1C(=O)C2=CC=CC3=C2C1=CC=C3	Acenaphthenequinone	82-86-0	0.328735	4	#VALUE!
OC(=O)C1=CC=C(NC(=O)C2=CC=CC=C2)C=C1O	Benzoylpas	13898-58-3	0.331457	5	#VALUE!
[O-][N+](=O)C1=CC2=C(NC(=O)C2=O)C=C1	5-Nitroisatin	611-09-6	0.331751	4	#VALUE!
OC1=C(C=CC=C1)C(=O)NC1=CC=CC=C1	Salicylanilide	87-17-2	0.332615	4	#VALUE!
NC1=CC(O)=C(C=C1)C(=O)OC1=CC=CC=C1	Phenyl 4-aminosalicylate	133-11-9	0.33476	4	#VALUE!
NC1=C(C=CC=C1)C1=CC=CC=C1	2-Biphenylamine	90-41-5	0.337625	4	#VALUE!
NC1=CC(Cl)=CC(=C1O)S(O)(=O)=O	6-Amino-4-chloro-1-phenol-2-sulfonic acid	88-23-3	0.34002	4	#VALUE!
OC1=C(C=CC=C1)C(=O)OCC1=CC=CC=C1	Benzyl salicylate	118-58-1	0.341101	5	#VALUE!	1000 - 10000 tonnes per annum
CCOC(=O)C1=NN(C(=O)C1)C1=CC=CC=C1	Ethyl 5-oxo-1-phenyl-4,5-dihydro-1H-pyrazole-3-carboxylate	89-33-8	0.342855	5	#VALUE!
CC1=C(C(Cl)=O)C(=NO1)C1=CC=CC=C1	Pmic chloride	16883-16-2	0.342901	5	#VALUE!
CCN(CC)CCNC(=O)C1=CC(Cl)=C(N)C=C1OC	Metoclopramide	364-62-5	0.343269	5	#VALUE!
CCCCCCOC1=C(C=CC=C1)C(O)=O	Hexyl salicylate	6259-76-3	0.346888	4	#VALUE!	1000 - 10000 tonnes per annum
FC(F)(F)C(=O)CC(=O)C1=CC=CC=C1	4,4,4-Trifluoro-1-phenyl-1,3-butanedione	326-06-7	0.347009	5	#VALUE!
OC1=C(\C=N\NC(=O)C2=CC=NC=C2)C=CC=C1	Salinazid	495-84-1	0.349031	4	#VALUE!
NC1=NC(=CS1)C1=CC=C(C=C1)[N+]([O-])=O	2-Amino-4-(p-nitrophenyl)thiazole	2104-09-8	0.34912	4	#VALUE!
CC1=C(Cl)C=C(N)C(=C1)S(O)(=O)=O	2-Amino-4-chloro-5-methylbenzenesulfonic acid	88-51-7	0.351256	4	#VALUE!
CC1=C(C(N)=NC(N)=N1)C1=CC(Cl)=C(Cl)C=C1	Methodichlorophen	7761-45-7	0.358547	5	#VALUE!
ClC1=CC2=C(C=C1)N(C1CCNCC1)C(=O)N2	5-Chloro-1-(4-piperidyl)-1H-benzimidazol-2(3H)-one	53786-28-0	0.3643	6	#VALUE!	10 - 100 tonnes per annum
CSSC1=C(C)OC=C1	Methyl 2-methyl-3-furyl disulfide	65505-17-1	0.364689	4	#VALUE!
CCOC(=O)C1=CC=C(NC(=O)CN2CCCCC2)C=C1	Sulcaine	41653-21-8	0.370389	5	#VALUE!
CNC(=O)OC1=C2C=CC=CC2=CC=C1	Carbaryl	63-25-2	0.370532	5	#VALUE!
OC(C(=O)C1=CC=CC=C1)C1=CC=CC=C1	Benzoin	119-53-9	0.375252	4	#VALUE!	100 - 1000 tonnes per annum
CCOC(=O)COC1=C(Cl)C=C(Cl)C=C1	2,4-D-ethyl ester	533-23-3	0.377524	6	#VALUE!
OC1=CC=C(C2=C1N=CC=C2)[N+]([O-])=O	Nitroxoline	4008-48-4	0.377618	4	#VALUE!
NC1=CC=C(C=C1)C1=CC=C(N)C=C1	Benzidine	92-87-5	0.377698	4	#VALUE!
CCOC(=O)C1=CN=CN1C(C)C1=CC=CC=C1	Etomidate	33125-97-2	0.379677	6	#VALUE!
COC1=CC=C(C(=O)CCC(O)=O)C2=C1C=CC=C2	Menbutone	3562-99-0	0.380509	5	#VALUE!
CCCCCCCCCCOC(=O)C(C)=C	Decyl methacrylate	3179-47-3	0.381435	4	#VALUE!	10 - 100 tonnes per annum
CCOC1=CC=C(C=C1)C(=O)OCCN(CC)CC	Parethoxycaine	94-23-5	0.38219	5	#VALUE!
CC(C)CC(=O)OCC1=CC=CC=C1	Benzyl 3-methylbutanoate	103-38-8	0.383558	5	#VALUE!
CC1=CC=CC(C)=C1NC(=O)CN1CCCC1	Pyrrocaine	2210-77-7	0.384497	5	#VALUE!
CC1=CC=CC(C)=C1NC(=O)CN1CCCC1=O	Nefiracetam	77191-36-7	0.386913	4	#VALUE!
CC1=C(NC2=C(C=CC=N2)C(O)=O)C=CC=C1Cl	Clonixin	17737-65-4	0.391321	6	#VALUE!
CCCCCCCOC(=O)C1=CC=C(O)C=C1	Heptylparaben	1085-12-7	0.391354	6	#VALUE!
COC1=CC2=C(C=CC=C2)C=C1	2-Methoxynaphthalene	93-04-9	0.393249	4	#VALUE!	1000 - 10000 tonnes per annum
CON(C)C(=O)NC1=CC=C(Cl)C(Cl)=C1	Linuron	330-55-2	0.397444	7	#VALUE!
O=C1CCCCCCCCCCCC(=O)OCCO1	1,4-Dioxacycloheptadecane-5,17-dione	105-95-3	0.398977	5	#VALUE!	1000 - 10000 tonnes per annum
CC(C)C(=O)OCCC1=CC=CC=C1	2-Phenylethyl 2-methylpropanoate	103-48-0	0.399839	4	#VALUE!	10 - 100 tonnes per annum
CCC(=O)OC\C=C(/C)CCC=C(C)C	Geranyl propionate	105-90-8	0.403749	4	#VALUE!
CC(C)CC1=CC=C(C=C1)[C@H](C)C(O)=O	Dexibuprofen	51146-56-6	0.406505	5	#VALUE!
CC(C)CC1=CC=C(C=C1)C(C)C(O)=O	Ibuprofen	15687-27-1	0.406505	5	#VALUE!
CC(OC1=C(Cl)C=C(Cl)C(Cl)=C1)C(O)=O	2-(2,4,5-Trichlorophenoxy)propionic acid	93-72-1	0.407856	5	#VALUE!
CCC(=O)OC(C)(C)C1CCC(C)=CC1	Terpinyl propionate	80-27-3	0.408115	5	#VALUE!
CCC(=O)OC(C)(CCC=C(C)C)C=C	3,7-Dimethylocta-1,6-dien-3-yl propanoate	144-39-8	0.410336	4	#VALUE!
CCCCCCCCCCCC(O)=O	Dodecanoic acid	143-07-7	0.411296	4	#VALUE!	10000 - 100000 tonnes per annum
CCOC1=CC=C2N=C(N)SC2=C1	2-Amino-6-ethoxybenzothiazole	94-45-1	0.417225	4	#VALUE!
CCCCC\C=C/C=C/C(=O)OCC	Ethyl (2E,4Z)-deca-2,4-dienoate	3025-30-7	0.418823	4	#VALUE!
CN[C@]1(CCCCC1=O)C1=CC=CC=C1Cl	(+)-Ketamine	33643-49-1	0.419418	6	#VALUE!
CN[C@@]1(CCCCC1=O)C1=CC=CC=C1Cl	(S)-Ketamine	33643-46-8	0.419418	6	#VALUE!
CNC1(CCCCC1=O)C1=C(Cl)C=CC=C1	Ketamine	6740-88-1	0.419418	6	#VALUE!
OC(=O)CCCCC1CCSS1	alpha-Lipoic acid	1077-28-7	0.420128	4	#VALUE!
[O-][N+](=O)C1=CC=CC2=CC=CN=C12	8-Nitroquinoline	607-35-2	0.420175	4	#VALUE!
FC1=CC=C(C=C1)C1(CCC(=O)CC1)C#N	1-(4-Fluorophenyl)-4-oxocyclohexanecarbonitrile	56326-98-8	0.423242	6	#VALUE!
CCOC(=O)CC1=CC=CC2=C1C=CC=C2	Ethyl 1-naphthaleneacetate	2122-70-5	0.423962	5	#VALUE!
CC(=O)C1=CC=C(OCC(=O)N2CCCCC2)C=C1	4'-Piperidinylcarbonylmethoxyacetophenone	31188-99-5	0.425383	7	#VALUE!
OC1=CC=C(C=C1)C(=O)OCC1=CC=CC=C1	Benzylparaben	94-18-8	0.425488	6	#VALUE!
CCC(C)C1=CC(=CC(=C1O)[N+]([O-])=O)[N+]([O-])=O	Dinoseb	88-85-7	0.426983	4	#VALUE!	1000 - 10000 tonnes per annum
NC1=C(Cl)C(Cl)=NC(C(O)=O)=C1Cl	Picloram	1918-02-1	0.427422	4	#VALUE!
CC1=CC=C(C)C(=C1)S(O)(=O)=O	2,5-Dimethylbenzenesulfonic acid	609-54-1	0.429143	4	#VALUE!
OC(=O)C1=C(OP(O)(O)=O)C=CC=C1	Salicylic acid dihydrogen phosphate	6064-83-1	0.4306	4	#VALUE!
CCC1=CC=C(C=C1)C1CCNCC1	Enefexine	67765-04-2	0.432393	4	#VALUE!
OS(=O)(=O)C1=CC=C(Cl)C=C1	4-Chlorobenzenesulfonic acid	98-66-8	0.432989	4	#VALUE!
ClC(=O)C1=C(Cl)C=CC=C1Cl	2,6-Dichlorobenzoyl chloride	4659-45-4	0.434109	4	#VALUE!
CCCCC(CC)COC(=O)C(C)=C	2-Ethylhexyl methacrylate	688-84-6	0.436291	4	#VALUE!	1000 - 10000 tonnes per annum
CCC1=CC(=C(O)C=C1)C(C)(C)C	2-tert-Butyl-4-ethylphenol	96-70-8	0.438797	4	#VALUE!
CCN(CC)CC(=O)NC1=C(C)C=CC=C1C	Lidocaine	137-58-6	0.442447	4	#VALUE!
CCCCCCOC1=CC=CC=C1C(N)=O	Exalamide	53370-90-4	0.444951	4	#VALUE!
[O-][N+](=O)C1=CC2=CC=CN=C2C=C1	6-Nitroquinoline	613-50-3	0.448186	4	#VALUE!
CC(N)C(=O)OC(C)(C)CC1=CC=C(Cl)C=C1	Alaproclate	60719-82-6	0.451474	7	#VALUE!
CC\C(C)=C\CCC(C)(O)C=C	Ethyl linalool	10339-55-6	0.453076	4	#VALUE!	100 - 1000 tonnes per annum
CCOC1=CC=C(NC(N)=O)C=C1	Dulcin	150-69-6	0.453362	4	#VALUE!
CC1=CC2=C(N=C1)C(C(O)=O)=C(Cl)C=C2	Quinmerac	90717-03-6	0.458408	5	#VALUE!
CC(C(O)=O)C1=CC=C(\C=C2/CCCCC2=O)C=C1	Pelubiprofen	69956-77-0	0.46063	5	#VALUE!
CCC(=O)NC1=CC=C(Cl)C(Cl)=C1	Propanil	709-98-8	0.465673	5	#VALUE!
CCCCC(CC)COC(=O)CS	2-Ethylhexyl sulfanylacetate	7659-86-1	0.465913	4	#VALUE!	10 - 100 tonnes per annum
OC(=O)COC1=C(Cl)C=C(Cl)C(Cl)=C1	2,4,5-Trichlorophenoxyacetic acid	93-76-5	0.468126	6	#VALUE!
CCCOC(=O)C1=CC=C(N=C1)C(=O)OCCC	Dipropyl 2,5-pyridinedicarboxylate	136-45-8	0.470829	4	#VALUE!
[O-][N+](=O)C1=C(Cl)C=CC(C=O)=C1	4-Chloro-3-nitrobenzaldehyde	16588-34-4	0.47468	4	#VALUE!
ClC1=CC2=C(C=C1)C(=O)NS2	Ticlatone	70-10-0	0.474867	4	#VALUE!
CN(C)CCN1CCN(C1=O)C1=CC(Cl)=CC=C1	Imidoline	7303-78-8	0.478131	7	#VALUE!
CC1(C)CON(CC2=C(Cl)C=CC=C2)C1=O	Clomazone	81777-89-1	0.486365	7	#VALUE!
CCCC(=O)OC(C)(C)CC1=CC=CC=C1	1,1-Dimethyl-2-phenylethyl butanoate	10094-34-5	0.486462	5	#VALUE!	100 - 1000 tonnes per annum
CC(C)COC(=O)C1=CC=C(O)C=C1	Isobutylparaben	4247-02-3	0.488592	6	#VALUE!	10 - 100 tonnes per annum
CCCCC(CC)COC(=O)C=C	2-Ethylhexyl acrylate	103-11-7	0.488796	4	#VALUE!	100000 - 1000000 tonnes per annum
CCNS(=O)(=O)C1=CC=C(C)C=C1	N-Ethyl-4-methylbenzenesulfonamide	80-39-7	0.491666	5	#VALUE!
CNC(=O)N(C)C1=NC2=C(S1)C=CC=C2	Methabenzthiazuron	18691-97-9	0.492145	5	#VALUE!
NC1=NC=NC2=C1N=CN2CC1=C(Cl)C=CC=C1F	Arprinocid	55779-18-5	0.492845	4	#VALUE!
CCC(CC)(CNC(=O)CCCO)C1=CC(OC)=CC=C1	Embutramide	15687-14-6	0.493392	4	#VALUE!
CC1=CC(C)=C(C=C1)[N+]([O-])=O	1,3-Dimethyl-4-nitrobenzene	89-87-2	0.495828	4	#VALUE!
COS(=O)(=O)C1=CC=C(C)C=C1	Methyl toluene-4-sulfonate	80-48-8	0.496967	4	#VALUE!	10 - 100 tonnes per annum
NC(=O)C1=CC=CC(=C1)[N+]([O-])=O	3-Nitrobenzamide	645-09-0	0.498872	4	#VALUE!
CN(C)C(=O)NC1=CC(Cl)=C(Cl)C=C1	Diuron	330-54-1	0.501365	6	#VALUE!	100 - 1000 tonnes per annum
CCCCCCCCCCOC(=O)C=C	Decyl prop-2-enoate	2156-96-9	0.50524	4	#VALUE!
CC1=C(OCCCC(O)=O)C=CC(Cl)=C1	MCPB	94-81-5	0.507068	7	#VALUE!
CC\C=C/CCOC(=O)C1=CC=CC=C1	(3Z)-Hex-3-en-1-yl benzoate	25152-85-6	0.507136	6	#VALUE!	10 - 100 tonnes per annum
ClC(Cl)C(=O)C1=CC=CC=C1	2,2-Dichloro-1-phenylethanone	2648-61-5	0.507938	4	#VALUE!
CCNC(=O)\C=C\C1=CC=CC(Br)=C1	Cinromide	58473-74-8	0.508526	5	#VALUE!
CC(C(O)=O)C1=CC=C(CC2CCCC2=O)C=C1	Loxoprofen	68767-14-6	0.510363	6	#VALUE!
NC1=CC=C(NC(=O)C2=CC=C(N)C=C2)C=C1	4,4'-Diaminobenzanilide	785-30-8	0.511489	4	#VALUE!
CCSC(=O)N(CC)C1CCCCC1	Cycloate	1134-23-2	0.512315	4	#VALUE!
NNC1=NN=C(CC2=CC=NC=C2)C2=CC=CC=C12	Picodralazine	17692-43-2	0.515028	4	#VALUE!
CCN(CC1=CC=NC=C1)C(=O)C(CO)C1=CC=CC=C1	Tropicamide	1508-75-4	0.515115	5	#VALUE!
COC1=CC(=O)O[C@H](C1)\C=C\C1=CC=CC=C1	Kavain	500-64-1	0.516244	5	#VALUE!
CC(CCOC=O)CCC=C(C)C	3,7-Dimethyloct-6-en-1-yl formate	105-85-1	0.517162	5	#VALUE!	10 - 100 tonnes per annum
NC1=C(C=C(SC#N)C=C1)[N+]([O-])=O	2-Nitro-4-thiocyanoaniline	54029-45-7	0.517672	4	#VALUE!
CC(C)COC(=O)C1=CC=C(N)C=C1	Isocaine	94-14-4	0.517947	6	#VALUE!
O=C(OC1CN2CCC1CC2)C1=CC=CC=C1	Benzoclidine	16852-81-6	0.518327	5	#VALUE!
CCCCCCCCCCCC(=O)OC	Methyl dodecanoate	111-82-0	0.518663	4	#VALUE!	10000 - 100000 tonnes per annum
[O-][N+](=O)C1=C(C=CC=C1)C(Cl)=O	2-Nitrobenzoyl chloride	610-14-0	0.518939	4	#VALUE!
CC(C)(C)C1=CC=C(CCC=O)C=C1	3-(4-tert-Butylphenyl)propanal	18127-01-0	0.520503	5	#VALUE!	10 - 100 tonnes per annum
OC(=O)C1=C(C=CC=C1)C(=O)OCC1=CC=CC=C1	Monobenzyl phthalate	2528-16-7	0.524216	4	#VALUE!
CC(=O)C1=CC2=CC=CC=C2C=C1	2'-Acetonaphthone	93-08-3	0.525971	4	#VALUE!	100 - 1000 tonnes per annum
CC1=C(C=CC=C1Cl)[N+]([O-])=O	1-Chloro-2-methyl-3-nitrobenzene	83-42-1	0.530467	4	#VALUE!
NC1=NC2=CC=C(C=C2S1)[N+]([O-])=O	2-Amino-6-nitrobenzothiazole	6285-57-0	0.53054	4	#VALUE!
COC(=O)C1=C(OC)C=C(NC(C)=O)C(Cl)=C1	Methyl 4-acetamido-5-chloro-o-anisate	4093-31-6	0.532049	7	#VALUE!
CCN(CC)CC(=O)OC1=CC=C(NC(C)=O)C=C1	Propacetamol	66532-85-2	0.533524	6	#VALUE!
COC1=CC=C(C=C1)C(=O)N1CCCC1=O	Aniracetam	72432-10-1	0.534006	4	#VALUE!
CS(=O)(=O)C1=CC=C(Cl)C=C1	4-Chlorophenyl methyl sulfone	98-57-7	0.534427	4	#VALUE!
COC1=C(Cl)C=CC(Cl)=C1C(O)=O	Dicamba	1918-00-9	0.536706	5	#VALUE!
COC(=O)NC1=CC(Cl)=C(Cl)C=C1	Swep	1918-18-9	0.536782	6	#VALUE!
CC(C)(C)OOC(=O)C1=CC=CC=C1	tert-Butyl perbenzoate	614-45-9	0.537052	6	#VALUE!	1000 - 10000 tonnes per annum
O=C(NC1=CN=NS1)NC1=CC=CC=C1	Thidiazuron	51707-55-2	0.538224	5	#VALUE!
CCCCCC1=CC=C(O)C=C1	4-Pentylphenol	14938-35-3	0.538756	4	#VALUE!
CC1=C(Cl)C(=O)OC2=C1C=CC(O)=C2	3-Chloro-7-hydroxy-4-methyl-2-benzopyrone	6174-86-3	0.546034	4	#VALUE!
CC(CCO)CCC1=CC=CC=C1	3-Methyl-5-phenylpentan-1-ol	55066-48-3	0.548706	4	#VALUE!	100 - 1000 tonnes per annum
NC(=O)C1=C(Cl)C=C(C=C1)[N+]([O-])=O	2-Chloro-4-nitrobenzamide	3011-89-0	0.548819	4	#VALUE!
CC1=CC(=C(C)C=C1)[N+]([O-])=O	1,4-Dimethyl-2-nitrobenzene	89-58-7	0.549887	4	#VALUE!
COC(C)(C)CCCC(C)CC=O	7-Methoxy-3,7-dimethyloctanal	3613-30-7	0.552265	5	#VALUE!
NC(=O)CCCCC1CCSS1	alpha-Lipoic acid amide	940-69-2	0.552335	4	#VALUE!
CCN(CC)CCNC(=O)COC1=CC=C(Cl)C=C1	Clofexamide	1223-36-5	0.554586	6	#VALUE!
NC1=CC=C(C=C1)C(=O)NC1=CC=CC=C1N	Dianiline	58338-59-3	0.557109	4	#VALUE!
CCCCOP(O)(=O)OCCCC	Phosphoric acid, dibutyl ester	107-66-4	0.557723	4	#VALUE!	100 - 1000 tonnes per annum
CNC(=O)ON=CC(C)(C)SC	Aldicarb	116-06-3	0.558117	4	#VALUE!
CC(=O)OC(C)(C)CCCC(=C)C=C	2-methyl-6-methylideneoct-7-en-2-yl acetate	1118-39-4	0.559685	5	#VALUE!
OC1=C(C=C(C=C1)[N+]([O-])=O)[N+]([O-])=O	2,4-Dinitrophenol	51-28-5	0.562243	4	#VALUE!	100 - 1000 tonnes per annum
COC1=CC2=CC=C(C=O)C=C2C=C1	6-Methoxy-2-naphthalaldehyde	3453-33-6	0.562892	4	#VALUE!
CCCCCCOC(=O)C1=CC=CC=C1	Hexyl benzoate	6789-88-4	0.563665	5	#VALUE!	10 - 100 tonnes per annum
S=C=NCCC1=CC=CC=C1	Phenethyl isothiocyanate	2257-09-2	0.56397	4	#VALUE!
CCSCC1=C(OC(=O)NC)C=CC=C1	Ethiofencarb	29973-13-5	0.565382	6	#VALUE!
COC1=CC2=C(CCNC(C)=O)C=CC=C2C=C1	Agomelatine	138112-76-2	0.566076	6	#VALUE!
C(CC1=CC=NC=C1)CC1=CC=NC=C1	4,4'-Propane-1,3-diyldipyridine	17252-51-6	0.569491	4	#VALUE!
CC(C)OC(=O)NC1=CC=CC(Cl)=C1	Chlorpropham	101-21-3	0.570328	6	#VALUE!
CCNC(C)CC1=CC(=CC=C1)C(F)(F)F	Fenfluramine	458-24-2	0.573142	5	#VALUE!
CCCCCC(=O)OCCC1=CC=CC=C1	2-Phenylethyl hexanoate	6290-37-5	0.574878	5	#VALUE!
BrCC(=O)OCC1=CC=CC=C1	Benzyl bromoacetate	5437-45-6	0.576235	4	#VALUE!
OC1(CCCCC1)C(=O)C1=CC=CC=C1	(1-Hydroxycyclohexyl)(phenyl)methanone	947-19-3	0.576927	5	#VALUE!	1000 - 10000 tonnes per annum
NC1=C(Cl)C(=O)N(N=C1)C1=CC=CC=C1	Chloridazon	1698-60-8	0.580024	4	#VALUE!
NC(=O)OCC(O)COC1=CC=C(Cl)C=C1	Chlorphenesin carbamate	886-74-8	0.580325	4	#VALUE!
CC1=CC=CC(NC2=NC=CC=C2C(O)=O)=C1C	Nixylic acid	4394-05-2	0.580675	6	#VALUE!
COC(=O)C1=C(C=CC(Cl)=C1)[N+]([O-])=O	Methyl 5-chloro-2-nitrobenzoate	51282-49-6	0.581937	4	#VALUE!
CCCCCCOC(=O)C1=CC=C(O)C=C1	Hexylparaben	1083-27-8	0.583256	5	#VALUE!
OC(=O)C1=C(Cl)C(Cl)=NS1	3,4-Dichloro-5-isothiazolecarboxylic acid	18480-53-0	0.584801	4	#VALUE!
CCCCCC(=O)OCC\C=C/CC	(3Z)-Hex-3-en-1-yl hexanoate	31501-11-8	0.58505	4	#VALUE!
CCOC(=O)C1=CC=CC=C1C(=O)OCC	Diethyl phthalate	84-66-2	0.586171	5	#VALUE!	1000 - 10000 tonnes per annum
CCCCCC1=CC=C(N)C=C1	4-Pentylaniline	33228-44-3	0.587317	4	#VALUE!
[O-][N+](=O)C1=CC=C2C(=O)NC(=O)C2=C1	4-Nitrophthalimide	89-40-7	0.589178	4	#VALUE!
C=CCOC(=O)CCC1CCCCC1	Prop-2-en-1-yl 3-cyclohexylpropanoate	2705-87-5	0.589782	4	#VALUE!	100 - 1000 tonnes per annum
OC(=O)C1=CC2=C(C=C1)C=C(C=C2)C(O)=O	2,6-Naphthalenedicarboxylic acid	1141-38-4	0.589823	4	#VALUE!	10 - 100 tonnes per annum
CC(C)C1=CC=C(C=C1)S(O)(=O)=O	4-(Propan-2-yl)benzenesulfonic acid	16066-35-6	0.590875	4	#VALUE!	1000 - 10000 tonnes per annum
NC1=CC(=C(O)C(=C1)C(O)=O)S(O)(=O)=O	5-Amino-3-sulfosalicylic acid	6201-87-2	0.594166	4	#VALUE!
OC(=O)CCSSCCC(O)=O	3,3'-Dithiodipropionic acid	1119-62-6	0.595716	4	#VALUE!
CCCCCC[C@@H](CCC)C(O)=O	(2R)-2-Propyloctanoic acid	185517-21-9	0.597132	4	#VALUE!
CCC1=CC=CC(C)=C1N(C(C)COC)C(=O)C(O)=O	Metolachlor OA	152019-73-3	0.599752	4	#VALUE!
CCCCC(CC)C(Cl)=O	2-Ethylhexanoyl chloride	760-67-8	0.59985	4	#VALUE!	10 - 100 tonnes per annum
CCCCCCCCC(=O)OCC=C	Allyl nonanoate	7493-72-3	0.605302	4	#VALUE!
CC(=O)OC1=C(C=CC(=C1)C(F)(F)F)C(O)=O	Triflusal	322-79-2	0.605672	4	#VALUE!
CNC(=O)OC1=CC(=CC(C)=C1)C(C)C	Promecarb	2631-37-0	0.609612	5	#VALUE!
CC(C)COC(=O)C1=CC=CC=C1	Isobutyl benzoate	120-50-3	0.610482	6	#VALUE!
CCCCCCCCC(Cl)=O	Nonanoyl chloride	764-85-2	0.613645	4	#VALUE!
CCOC(=O)CCCCCCCCC=C	Ethyl undec-10-enoate	692-86-4	0.619277	4	#VALUE!
OC1CCCCC1C1=CC=CC=C1	2-Phenylcyclohexanol	1444-64-0	0.619891	4	#VALUE!
CC1=C(C=C(C#N)C(=O)N1)C1=CC=NC=C1	Milrinone	78415-72-2	0.621521	4	#VALUE!
CCCCCCCCCCC(O)=O	Undecanoic acid	112-37-8	0.623448	4	#VALUE!
CCC(C)C1=CC=C(O)C=C1	4-(Butan-2-yl)phenol	99-71-8	0.627094	4	#VALUE!
CC\C=C/CCOC(=O)C1=C(O)C=CC=C1	(3Z)-Hex-3-en-1-yl salicylate	65405-77-8	0.628546	5	#VALUE!	100 - 1000 tonnes per annum
CC(=O)OC(C)(C)C1CCC(C)=CC1	alpha-Terpinyl acetate	80-26-2	0.630739	4	#VALUE!	100 - 1000 tonnes per annum
ClC(Cl)C(=O)N1CCOC11CCCCC1	MON-4660	71526-07-3	0.630866	6	#VALUE!
CCOC(=O)C1=C(C)N(C)C2=CC=C(O)C=C12	Mecarbinate	15574-49-9	0.631862	5	#VALUE!
FC1=CC=C(C=C1)C(=O)CCCCl	4-Chloro-1-(4-fluorophenyl)-1-butanone	3874-54-2	0.631995	5	#VALUE!
CCCC(C)(COC(N)=O)COC(=O)NC1CC1	Lorbamate	24353-88-6	0.633334	4	#VALUE!
CCCCCCOC(=O)C(C)CC	Hexyl 2-methylbutanoate	10032-15-2	0.635751	4	#VALUE!
CC(=O)OC(OC(C)=O)C1=CC=C(O1)[N+]([O-])=O	5-Nitro-2-furanmethanediol diacetate	92-55-7	0.638424	4	#VALUE!
COC(=O)CC(C)CCC=C(C)C	Methyl citronellate	2270-60-2	0.638785	5	#VALUE!
N[C@@H](CC1=CC=C(C=C1)N(CCCl)CCCl)C(O)=O	Melphalan	148-82-3	0.645427	6	#VALUE!
CC(C)=CCCC(C)(OC(C)=O)C=C	Linalyl acetate	115-95-7	0.645815	5	#VALUE!	1000 - 10000 tonnes per annum
FC1=CC(\C=C\C(=O)NC2CC2)=CC=C1	Cinflumide	64379-93-7	0.647398	5	#VALUE!
ClC1=CC=C(C=C1)N=C=O	4-Chlorophenyl isocyanate	104-12-1	0.649684	4	#VALUE!
OC(=O)CCCCCCCCCCCC(O)=O	Tridecanedioic acid	505-52-2	0.654452	4	#VALUE!	1000 - 10000 tonnes per annum
CNC(=O)OC1=CC=CC(=C1)C(C)C	m-Cumenyl methylcarbamate	64-00-6	0.654993	6	#VALUE!
CC(C)(CCl)C1=CC=CC=C1	(1-Chloro-2-methylpropan-2-yl)benzene	515-40-2	0.655842	4	#VALUE!
CCCCN1C(=O)C2=C(C=CC=C2)C1=O	2-Butyl-1H-isoindole-1,3(2H)-dione	1515-72-6	0.658244	6	#VALUE!
NC1=C(Cl)C=C(Cl)C=C1[N+]([O-])=O	2,4-Dichloro-6-nitroaniline	2683-43-4	0.65894	4	#VALUE!
CCOC(=O)C(Br)C1=CC=CC=C1	Ethyl bromophenylacetate	2882-19-1	0.659638	6	#VALUE!
O=C1C=CC(=O)C2=C1C=CC=C2	1,4-Naphthoquinone	130-15-4	0.659676	4	#VALUE!	10 - 100 tonnes per annum
COC(=O)C1=CC(Cl)=CC(Cl)=C1	Methyl 3,5-dichlorobenzoate	2905-67-1	0.661422	4	#VALUE!
CCN1C=C(C(O)=O)C(=O)C2=C1N=C(C)C=C2	Nalidixic acid	389-08-2	0.66199	4	#VALUE!
NC(=O)C1=CC=CC=C1[N+]([O-])=O	2-Nitrobenzamide	610-15-1	0.663007	4	#VALUE!
CCOC1=CC=C(C=C1)[N+]([O-])=O	1-Ethoxy-4-nitrobenzene	100-29-8	0.665942	4	#VALUE!
CC(C)(OC1=CC=C(Cl)C=C1)C(O)=O	Clofibric acid	882-09-7	0.667018	5	#VALUE!
CC1=CC(=CC(C)=C1)[N+]([O-])=O	1,3-Dimethyl-5-nitrobenzene	99-12-7	0.668038	4	#VALUE!
CCCCC(CC)COC(=O)CC#N	2-Ethylhexyl cyanoacetate	13361-34-7	0.668157	5	#VALUE!
CN1[C@H]2CC[C@@H]1C[C@@H](C2)OC(=O)C(O)C1=CC=CC=C1	dl-Homatropine	87-00-3	0.668544	4	#VALUE!
CC(C)CC1=CC=C(CC(O)=O)C=C1	Ibufenac	1553-60-2	0.671218	5	#VALUE!
O=C1CCCCCCCCCCC(=O)OCCO1	1,4-Dioxacyclohexadecane-5,16-dione	54982-83-1	0.674366	5	#VALUE!	100 - 1000 tonnes per annum
CCCC(=O)NC1=CC(C(C)=O)=C(O)C=C1	3'-Acetyl-4'-hydroxybutyranilide	40188-45-2	0.674405	5	#VALUE!
CCCCCCCCCCOC(C)=O	Decyl acetate	112-17-4	0.674639	4	#VALUE!
CCC(=O)C=CC1=CC=C(OC)C=C1	1-(4-Methoxyphenyl)-1-pentene-3-one	104-27-8	0.676106	6	#VALUE!
CC(OC1=C(Cl)C=C(Cl)C=C1)C(O)=O	Dichlorprop	120-36-5	0.681832	7	#VALUE!
C[C@@H](OC1=C(Cl)C=C(Cl)C=C1)C(O)=O	Dichlorprop-P	15165-67-0	0.681832	7	#VALUE!
CC(C)C1=NC=C(N1C)[N+]([O-])=O	Ipronidazole	14885-29-1	0.682588	4	#VALUE!
CCOC(=O)CCCCCCCCC(=O)OCC	Diethyl decanedioate	110-40-7	0.683014	5	#VALUE!
ClC1=CC=C(CN2CCS\C2=N/C#N)C=N1	Thiacloprid	111988-49-9	0.683263	4	#VALUE!
CC(C)=CCC\C(C)=C\COC(C)=O	Geranyl acetate	105-87-3	0.684885	5	#VALUE!	100 - 1000 tonnes per annum
CC(C)=CCC\C(C)=C/COC(C)=O	cis-3,7-Dimethyl-2,6-octadien-1-yl acetate	141-12-8	0.684885	5	#VALUE!	100 - 1000 tonnes per annum
FC(F)(F)C1=CC(CC#N)=CC=C1	[3-(Trifluoromethyl)phenyl]acetonitrile	2338-76-3	0.685893	4	#VALUE!
CC1CCOC(C1)C=C(C)C	4-Methyl-2-(2-methylprop-1-en-1-yl)tetrahydro-2H-pyran	16409-43-1	0.687757	4	#VALUE!	100 - 1000 tonnes per annum
C[C@H]1CNCCC2=CC=C(Cl)C=C12	Lorcaserin	616202-92-7	0.688266	4	#VALUE!
CCN(C(=O)C=CC)C1=CC=CC=C1C	Crotamiton	483-63-6	0.68858	6	#VALUE!
CC(C)=CCCC(C)(OC=O)C=C	Linalyl formate	115-99-1	0.692555	5	#VALUE!
OC(=O)C1=CC2=C(C=C1)C=C(O)C=C2	6-Hydroxy-2-naphthoic acid	16712-64-4	0.692739	4	#VALUE!	100 - 1000 tonnes per annum
CC(C)COC(=O)C1=CC=CC=C1O	Isobutyl salicylate	87-19-4	0.693406	6	#VALUE!	10 - 100 tonnes per annum
ClC(Cl)C(=O)N(CC=C)CC=C	Dichlormid	37764-25-3	0.69405	4	#VALUE!
NC(=O)C1=C(Cl)C=CC=C1Cl	2,6-Dichlorobenzamide	2008-58-4	0.698423	4	#VALUE!
CNC(=O)NC1=CC(Cl)=C(Cl)C=C1	N-(3,4-Dichlorophenyl)-N'-methylurea	3567-62-2	0.698859	4	#VALUE!
CCCCCCOC(=O)CCCCC	Hexyl hexanoate	6378-65-0	0.699342	4	#VALUE!
CCCCCCC1(C)CCC(=O)O1	Dihydrojasmone lactone	7011-83-8	0.701362	5	#VALUE!
CC(C#C)N(C)C(=O)NC1=CC=C(Cl)C=C1	Buturon	3766-60-7	0.701364	5	#VALUE!
ClC1=CC=C(C=C1)C(=O)NCCCN1CCOCC1	Eprobemide	87940-60-1	0.70155	6	#VALUE!
CC(=O)OCCCCCCCCC=C	9-Decenyl acetate	50816-18-7	0.703687	4	#VALUE!
CCCCC(CC)C(=O)OC(C)C	Propan-2-yl 2-ethylhexanoate	67024-46-8	0.703788	4	#VALUE!
OC(=O)COC1=C(Cl)C=C(Cl)C(Cl)=N1	Triclopyr	55335-06-3	0.704719	5	#VALUE!
COC1=CC(=O)OC(CCC2=CC=CC=C2)C1	Dihydrokavain	587-63-3	0.705518	5	#VALUE!
CCC1=CC=C(C=C1)S(O)(=O)=O	4-Ethylbenzenesulfonic acid	98-69-1	0.706043	5	#VALUE!
CCCCC(O)\C=C(/C)\C=C\C=C\C(=O)N1CCCC1=O	Variotin	19504-77-9	0.708566	5	#VALUE!
ClC1=CC(Cl)=C(C=O)C=C1	2,4-Dichlorobenzaldehyde	874-42-0	0.713394	4	#VALUE!
CC=CC=CCOC(=O)C(C)C	2,4-Hexadienyl isobutyrate	16491-24-0	0.714182	4	#VALUE!
CC(C)CC(O)CC1=CC=CC=C1	4-Methyl-1-phenyl-2-pentanol	7779-78-4	0.714933	4	#VALUE!
CC(C)NCC(O)COC1=C(CC=C)C=CC=C1	Alprenolol	13655-52-2	0.723259	4	#VALUE!
[O-][N+](=O)C1=CC=CC(Cl)=C1	1-Chloro-3-nitrobenzene	121-73-3	0.723447	4	#VALUE!	10 - 100 tonnes per annum
CCOC(OCC)C(=O)C1=CC=CC=C1	2,2-Diethoxyacetophenone	6175-45-7	0.723524	6	#VALUE!
O=C1CCC(=NN1)C1=CC=C(C=C1)N1C=CN=C1	Imazodan	84243-58-3	0.725094	4	#VALUE!
CCOC1=CC=C(NC(=O)CC(C)=O)C=C1	N-(4-Ethoxyphenyl)-3-oxobutanamide	122-82-7	0.725489	5	#VALUE!
OC(=O)COC1=CC2=C(C=CC=C2)C=C1	2-Naphthoxyacetic acid	120-23-0	0.725787	5	#VALUE!
CCC1=NC(N)=NC(N)=C1C1=CC=C(Cl)C=C1	Pyrimethamine	58-14-0	0.728263	5	#VALUE!
CCCCCCCCCC(=O)OCC	Ethyl decanoate	110-38-3	0.729116	4	#VALUE!
CC(C)=CCC\C(C)=C\COC=O	(2E)-3,7-Dimethylocta-2,6-dien-1-yl formate	105-86-2	0.730323	5	#VALUE!
ClC1=CC=C2OC(=O)NC2=C1	Chlorzoxazone	95-25-0	0.731702	4	#VALUE!
CC(C)=C1CCC(C)=CC1	Terpinolene	586-62-9	0.732157	4	#VALUE!	100 - 1000 tonnes per annum
CN(C)C1=CC=C(C=C1)N=O	N,N-Dimethyl-4-nitrosoaniline	138-89-6	0.732494	4	#VALUE!
CC(=O)C1=CC=CC(=C1)[N+]([O-])=O	3-Nitroacetophenone	121-89-1	0.73293	4	#VALUE!
CC1(OC(=CC1=O)C(O)=O)C1=CC=CC=C1	Acifran	72420-38-3	0.732976	5	#VALUE!
CCCSC(=O)N(CCC)CCC	Vernolate	1929-77-7	0.734247	4	#VALUE!
OC1=CC=C(Cl)C2=C1CCC2	Chlorindanol	145-94-8	0.734575	4	#VALUE!
OC(=O)[C@@H]1C[C@H](CP(O)(O)=O)CCN1	Selfotel	110347-85-8	0.737571	4	#VALUE!
CCCCCC=CCC1CC(=O)OC1=O	2-Octen-1-ylsuccinic anhydride	42482-06-4	0.739401	6	#VALUE!
CC1=CC=C(N)C(=C1)S(O)(=O)=O	2-Amino-5-methylbenzenesulfonic acid	88-44-8	0.739896	4	#VALUE!	10 - 100 tonnes per annum
CC1=CC(O)=C(C=C1)C(C)(C)C	2-tert-Butyl-5-methylphenol	88-60-8	0.741796	4	#VALUE!
CC(=O)OC1CC(CC=C1C)C(C)=C	Carvyl acetate	97-42-7	0.741861	5	#VALUE!
CC(=O)OC1=CC=C(C=C1)C(C)=O	4-Acetylphenyl acetate	13031-43-1	0.741959	4	#VALUE!
CCCCN(CC)C(=O)SCCC	Pebulate	1114-71-2	0.743903	4	#VALUE!
CCCCC(CC)CO[N+]([O-])=O	2-Ethylhexyl nitrate	27247-96-7	0.747918	5	#VALUE!	100000 - 1000000 tonnes per annum
CC(=O)NC1=CC=C(C=C1)C(=O)CCl	4'-(Chloroacetyl)acetanilide	140-49-8	0.748215	4	#VALUE!
CC(C)C1=CC=C(NC(=O)N(C)C)C=C1	Isoproturon	34123-59-6	0.748777	5	#VALUE!
CC1=CC=C(C=C1Cl)[N+]([O-])=O	2-Chloro-1-methyl-4-nitrobenzene	121-86-8	0.749747	4	#VALUE!
CC1=CC(=NO1)C(=O)NNCC1=CC=CC=C1	Isocarboxazid	59-63-2	0.750434	5	#VALUE!
CCCCCCCCN1SC=CC1=O	Octhilinone	26530-20-1	0.750757	4	#VALUE!
CC(C)(S)C(=O)N[C@@H](CS)C(O)=O	Bucillamine	65002-17-7	0.750793	4	#VALUE!
CC(=C)C(=O)OCCCCCCOC(=O)C(C)=C	1,6-Hexanediol dimethacrylate	6606-59-3	0.752614	5	#VALUE!	100 - 1000 tonnes per annum
CCCCCCCCCCCC(=O)N(CCO)CCO	N,N-Bis(2-hydroxyethyl)dodecanamide	120-40-1	0.754221	4	#VALUE!	100+ tonnes per annum
CC\C=C/CCOC(=O)C(C)C	(3Z)-Hex-3-en-1-yl 2-methylpropanoate	41519-23-7	0.754829	4	#VALUE!
CCC(C)(C)C1=CC=C(O)C=C1	4-(2-Methylbutan-2-yl)phenol	80-46-6	0.755499	4	#VALUE!	100 - 1000 tonnes per annum
CCCCC1C(=O)NC(=O)N(C2CCCCC2)C1=O	Bucolome	841-73-6	0.75569	4	#VALUE!
CC(=O)CCC1=C(C)CCCC1(C)C	Dihydro-beta-ionone	17283-81-7	0.756017	4	#VALUE!	10 - 100 tonnes per annum
CCC(=O)OCCOC1=CC=CC=C1	Phenoxyethyl propionate	23495-12-7	0.760496	4	#VALUE!
NC(=O)C1=CC=C(C=C1)[N+]([O-])=O	4-Nitrobenzamide	619-80-7	0.764646	4	#VALUE!
CC1=CC=CC(C)=C1NC1=NC=CC=C1C(O)=O	Metanixin	4394-04-1	0.764799	5	#VALUE!
CCCCC(CC)COC(C)=O	2-Ethylhexyl acetate	103-09-3	0.765334	4	#VALUE!	1000+ tonnes per annum
CCCCOC(=O)CCCCC(=O)OCCCC	Dibutyl hexanedioate	105-99-7	0.766018	5	#VALUE!	100+ tonnes per annum
OC1=CC2=C(SC(=O)O2)C=C1	Thioxolone	4991-65-5	0.766944	4	#VALUE!
CC(C)C(=O)OCC1=CC=CC=C1	Benzyl 2-methylpropanoate	103-28-6	0.771323	5	#VALUE!
COC(OC)C(C)C1=CC=CC=C1	2-Phenylpropionaldehyde dimethyl acetal	90-87-9	0.771786	5	#VALUE!
CC(C)CCOC(=O)CC(C)C	3-Methylbutyl 3-methylbutanoate	659-70-1	0.77512	4	#VALUE!	10 - 100 tonnes per annum
OC(=O)C=CC1=CC=C(C=CC(O)=O)C=C1	3,3'-(1,4-Phenylene)bis-2-propenoic acid	16323-43-6	0.775949	4	#VALUE!
CC1=CC(OCC2CNC(=O)O2)=CC(C)=C1	Metaxalone	1665-48-1	0.776895	4	#VALUE!
CON(C)C(=O)NC1=CC=C(Br)C=C1	Metobromuron	3060-89-7	0.780952	5	#VALUE!
CCCCCCCCCCCC(=O)N(C)CC(O)=O	N-Dodecanoyl-N-methylglycine	97-78-9	0.782653	4	#VALUE!	100 - 1000 tonnes per annum
CC1=C(CN2C=CN=C2)C2=C(C=CC=C2)N1CCC(O)=O	Dazmegrel	76894-77-4	0.789011	4	#VALUE!
COC(=O)COC1=C(Cl)C=C(Cl)C=C1	2,4-D-methyl	1928-38-7	0.791006	4	#VALUE!
CC(=C)C(=O)OCCOC1=CC=CC=C1	Ethylene glycol phenyl ether methacrylate	10595-06-9	0.791435	4	#VALUE!	10 - 100 tonnes per annum
CCCCCCCC(Cl)=O	Caprylyl chloride	111-64-8	0.792203	4	#VALUE!	10 - 100 tonnes per annum
CC(C)=CCCC(C)=CC=NO	Citral oxime	13372-77-5	0.792353	4	#VALUE!
ONC(=O)CCCCCCC(=O)NC1=CC=CC=C1	Suberoylanilide hydroxamic acid	149647-78-9	0.792522	5	#VALUE!
CNC(=O)OC1=CC(C)=C(C=C1)N(C)C	Aminocarb	2032-59-9	0.793225	4	#VALUE!
NC1=NC(N)=C(N=N1)C1=CC=CC(Cl)=C1Cl	Lamotrigine	84057-84-1	0.794145	4	#VALUE!
C\C=C(/C)C(=O)OCCC1=CC=CC=C1	Phenethyl tiglate	55719-85-2	0.794646	6	#VALUE!
CC(C)C1=CC=C(C)C(O)=C1	Isopropyl-o-cresol	499-75-2	0.798469	4	#VALUE!	100 - 1000 tonnes per annum
CCOC1=CC(NC(C)=O)=CC=C1C(=O)OC	Ethopabate	59-06-3	0.800427	5	#VALUE!
OC(=O)C1=CC(Cl)=CC(Cl)=C1	3,5-Dichlorobenzoic acid	51-36-5	0.802461	4	#VALUE!
CC1=CC=C(C=C1)C(Cl)=O	p-Toluoyl chloride	874-60-2	0.803083	4	#VALUE!
O=C=NCC1=CC(CN=C=O)=CC=C1	1,3-Bis(isocyanatomethyl)benzene	3634-83-1	0.803566	4	#VALUE!	1000 - 10000 tonnes per annum
CC(OC1=C(Cl)C=CC(Cl)=C1)C(O)=O	alpha-(2,5-Dichlorophenoxy)propionic acid	6965-71-5	0.804958	6	#VALUE!
NC1=C(Cl)C(=CC(Cl)=C1)C(O)=O	Chloramben	133-90-4	0.805174	4	#VALUE!
CC1=CC(=C(O)C=C1)C(C)(C)C	2-tert-Butyl-4-methylphenol	2409-55-4	0.80568	4	#VALUE!
CCOCCOC(=O)C=CC1=CC=C(OC)C=C1	Cinoxate	104-28-9	0.807811	5	#VALUE!
CCCCCCCCOC(=O)C=C	Octyl prop-2-enoate	2499-59-4	0.809639	4	#VALUE!
OC(=O)C1=C(Cl)C=CC(Cl)=N1	Clopyralid	1702-17-6	0.809841	4	#VALUE!
[O-][N+](=O)C1=CC=CC(CCl)=C1	3-Nitrobenzyl chloride	619-23-8	0.810855	4	#VALUE!
CC1=CC=C(N)C=C1S(O)(=O)=O	5-Amino-2-methylbenzenesulfonic acid	118-88-7	0.810919	4	#VALUE!
CCC(=O)OC\C=C\C1=CC=CC=C1	(2E)-3-Phenylprop-2-en-1-yl propanoate	78761-38-3	0.810987	4	#VALUE!
CCC(=O)OCC=CC1=CC=CC=C1	3-Phenylprop-2-en-1-yl propanoate	103-56-0	0.810987	4	#VALUE!
[O-][N+](=O)C1=CC=C(CCl)C=C1	4-Nitrobenzyl chloride	100-14-1	0.814797	4	#VALUE!
CC(=O)NC1=CC=C(OC(C)=O)C=C1	Diacetamate	2623-33-8	0.815123	4	#VALUE!
CC1=C(Cl)C=C(C(N)=C1)S(O)(=O)=O	2-Amino-5-chloro-4-methylbenzenesulfonic acid	88-53-9	0.81589	4	#VALUE!
CC1=CC=CC(=C1O)C(C)(C)C	2-tert-Butyl-6-methylphenol	2219-82-1	0.816846	4	#VALUE!
OC(=O)CCCC1=CNC2=C1C=CC=C2	Indole-3-butyric acid	133-32-4	0.818923	5	#VALUE!
CCCC(CCC)(C(=O)OCC)C(=O)OCC	Diethyl dipropylmalonate	6065-63-0	0.820199	4	#VALUE!
CCOC(=O)C1OC1(C)C1=CC=CC=C1	Ethyl methylphenylglycidate	77-83-8	0.820411	5	#VALUE!	100 - 1000 tonnes per annum
OC(=O)CC1=CC=C(OCC=C)C(Cl)=C1	Alclofenac	22131-79-9	0.820678	6	#VALUE!
COC(=O)CCCCCCCCC=C	Methyl 10-undecenoate	111-81-9	0.82487	4	#VALUE!	10 - 100 tonnes per annum
CCCCCOC(=O)C1=CC=C(O)C=C1	Pentylparaben	6521-29-5	0.825935	6	#VALUE!
ClC1=CC=C(C=O)C=C1Cl	3,4-Dichlorobenzaldehyde	6287-38-3	0.826201	4	#VALUE!
CC(C)NCC(O)COC1=C2C=CNC2=CC=C1	Pindolol	13523-86-9	0.82674	4	#VALUE!
COC(=O)CC1=C2C=CC=CC2=CC=C1	Methyl 1-naphthaleneacetate	2876-78-0	0.82792	5	#VALUE!
COC1=CC2=C(NC=C2CCNC(C)=O)C=C1	Melatonin	73-31-4	0.828775	6	#VALUE!
CC(C)C1=CC=C(C)C=C1O	Thymol	89-83-8	0.838222	4	#VALUE!	1000 - 10000 tonnes per annum
CC(C)NCC(O)COC1=CC=C(NC(C)=O)C=C1	Practolol	6673-35-4	0.839157	4	#VALUE!
CC(C)(O)C(=O)C1=CC=C(OCCO)C=C1	2-Hydroxy-1-[4-(2-hydroxyethoxy)phenyl]-2-methylpropan-1-one	106797-53-9	0.839383	4	#VALUE!	10+ tonnes per annum
BrC1=CC=CC(C=O)=C1	3-Bromobenzaldehyde	3132-99-8	0.840623	4	#VALUE!
CN1C(=O)CC(C)(C1=O)C1=CC=CC=C1	Methsuximide	77-41-8	0.843569	4	#VALUE!
COC1=C(C=CC=C1)[N+]([O-])=O	1-Methoxy-2-nitrobenzene	91-23-6	0.844951	4	#VALUE!
ClC(=O)OC1=CC=CC=C1	Phenyl carbonochloridate	1885-14-9	0.845921	5	#VALUE!
ClC1=CC2=C(NC(=O)O2)C=C1	6-Chloro-2,3-dihydrobenzoxazol-2-one	19932-84-4	0.848058	4	#VALUE!
CCC1(CCC(=O)NC1=O)C1=CC=CC=C1	Glutethimide	77-21-4	0.849795	5	#VALUE!
OC(=O)C1=CC(Cl)=CC=C1Cl	2,5-Dichlorobenzoic acid	50-79-3	0.850884	4	#VALUE!
CC(=O)C1=CC=CC=C1[N+]([O-])=O	2-Nitroacetophenone	577-59-3	0.853195	4	#VALUE!
OP(O)(=O)OC1=CC=CC=C1	Phenyl dihydrogen phosphate	701-64-4	0.855172	5	#VALUE!
OC(=O)C1=C(O)C(Cl)=CC(Cl)=C1	3,5-Dichlorosalicylic acid	320-72-9	0.855433	4	#VALUE!
CC1=CC(=C(O)C=C1)[N+]([O-])=O	4-Methyl-2-nitrophenol	119-33-5	0.855634	4	#VALUE!
CNC(=O)OC1=C(C=CC=C1)C(C)C	Isoprocarb	2631-40-5	0.855766	5	#VALUE!
CC(CCC=C(C)C)CC(O)=O	Citronellic acid	502-47-6	0.858439	5	#VALUE!
CC(C)(O)CCCC1=CCC(CC1)C=O	4-(4-Hydroxy-4-methylpentyl)cyclohex-3-ene-1-carbaldehyde	31906-04-4	0.858708	5	#VALUE!
OC(=O)CCCCCCCCCCC(O)=O	Dodecanedioic acid	693-23-2	0.859063	4	#VALUE!	10000 - 100000 tonnes per annum
COC1=CC2=C(C=C1)C(=O)CCC2	6-Methoxy-?1-?tetralone	1078-19-9	0.860285	5	#VALUE!
CN(C)CCC1=CNC2=C1C=C(O)C=C2	Bufotenine	487-93-4	0.86106	4	#VALUE!
[O-][N+](=O)C1=C(Cl)C=CC=C1	1-Chloro-2-nitrobenzene	88-73-3	0.862964	4	#VALUE!
ClCCN1C(=O)NC2=C(C=CC=C2)C1=O	3-(2-Chloroethyl)quinazoline-2,4(1H,3H)-dione	5081-87-8	0.862986	4	#VALUE!
CCC(C)(OC(=O)C1=C(C=CC=C1)C(O)=O)C#C	Phthalofyne	131-67-9	0.866426	6	#VALUE!
CNC(=O)ON=C(CSC)C(C)(C)C	Thiofanox	39196-18-4	0.868737	6	#VALUE!
O=C(C1CCC1)C1=CC=CC=C1	Cyclobutyl phenyl ketone	5407-98-7	0.869969	4	#VALUE!
CCOC1=CC=C(NC(C)=O)C=C1	Phenacetin	62-44-2	0.870975	4	#VALUE!
CC(C)C1=CC=C(C=O)C=C1	4-Isopropylbenzaldehyde	122-03-2	0.871967	5	#VALUE!
OS(=O)(=O)C1=CC=CC=C1	Benzenesulfonic acid	98-11-3	0.874314	4	#VALUE!	1000 - 10000 tonnes per annum
CC\C=C/CC1=C(C)CCC1=O	Jasmone	488-10-8	0.88149	5	#VALUE!	10 - 100 tonnes per annum
CC(C)(C)C(=O)C1=CC=CC=C1	tert-Butyl phenyl ketone	938-16-9	0.883025	4	#VALUE!
CN(C)CCC1=CNC2=C1C(O)=CC=C2	Psilocin	520-53-6	0.88364	4	#VALUE!
[O-][N+](=O)C1=CC=CC=C1CCl	2-Nitrobenzyl chloride	612-23-7	0.884184	4	#VALUE!
CC(C)=CCOC(=O)C1=CC=CC=C1	3-Methyl-2-butenyl benzoate	5205-11-8	0.885186	5	#VALUE!
CCCCCCCCCOC(C)=O	Nonyl acetate	143-13-5	0.885235	4	#VALUE!
CCOC(=O)C(=O)C1=CSC(NC=O)=N1	Ethyl (2-formamido-1,3-thiazol-4-yl)glyoxylate	64987-03-7	0.88716	4	#VALUE!
OC(=O)C1=CC=C(Cl)C=C1Cl	2,4-Dichlorobenzoic acid	50-84-0	0.887661	4	#VALUE!
O=C1O[C@@]23C[C@@H](C=CC2=C1)N1CCCC[C@H]31	Securinine	5610-40-2	0.889213	4	#VALUE!
CC1=CC(C)=C(C(O)=O)C(C)=C1	2,4,6-Trimethylbenzoic acid	480-63-7	0.892086	5	#VALUE!
C\C=C(/C)C(=O)OCC1=CC=CC=C1	Benzyl tiglate	37526-88-8	0.892271	6	#VALUE!
O=C(OCC1=CC=CC=C1)C1=CN=CC=C1	Benzyl nicotinate	94-44-0	0.892882	5	#VALUE!
CC1=C(C=CC=C1C(O)=O)[N+]([O-])=O	2-Methyl-3-nitrobenzoic acid	1975-50-4	0.893597	4	#VALUE!
CCCCCCCCP(O)(O)=O	Octylphosphonic acid	4724-48-5	0.896408	4	#VALUE!	100 - 1000 tonnes per annum
OC(=O)C1=C(Cl)C=CC=C1Cl	2,6-Dichlorobenzoic acid	50-30-6	0.899653	4	#VALUE!
CC(C)CCOCC(=O)OCC=C	Prop-2-en-1-yl (3-methylbutoxy)acetate	67634-00-8	0.900553	4	#VALUE!	10 - 100 tonnes per annum
CCCCCCCOC(=O)CCC	Heptyl butanoate	5870-93-9	0.900726	4	#VALUE!
O=C(N[C@H]1C[C@@H]1C1=CC=CC=C1)[C@@H]1CCC(=O)N1	Rolicyprine	2829-19-8	0.903801	4	#VALUE!
CN(CCCC(O)C1=CC=CN=C1)N=O	4-(Methylnitrosamino)-1-(3-pyridyl)-1-butanol	76014-81-8	0.90413	4	#VALUE!
ClC1=CC=C(C=C1)C1CC(=O)NC(=O)C1	4-(4-Chlorophenyl)piperidine-2,6-dione	84803-46-3	0.905702	5	#VALUE!
CC(C)(C)OC(=O)C1=CC=C(O)C=C1	tert-Butyl 4-hydroxybenzoate	25804-49-3	0.905908	4	#VALUE!
CC(C)N(C(=O)CCl)C1=CC=CC=C1	Propachlor	1918-16-7	0.905913	5	#VALUE!
CCCCCCCCCC(=O)OC	Methyl decanoate	110-42-9	0.906209	4	#VALUE!	10000 - 100000 tonnes per annum
CC(=C)C1=CC(=CC=C1)C(C)(C)N=C=O	1-(2-Isocyanatopropan-2-yl)-3-(prop-1-en-2-yl)benzene	2094-99-7	0.90819	4	#VALUE!
COC(=O)C1=CC(Cl)=CC=C1OC	Methyl 5-chloro-o-anisate	33924-48-0	0.908663	4	#VALUE!
CCCCOP(=O)OCCCC	Dibutyl phosphite	1809-19-4	0.91306	4	#VALUE!	100 - 1000 tonnes per annum
CCCCCC=CCC(=O)OC	Methyl 3-nonenoate	13481-87-3	0.913063	4	#VALUE!
CC(=O)C1=CC=C(C=C1)[N+]([O-])=O	4-Nitroacetophenone	100-19-6	0.913339	4	#VALUE!
O=C1NC=NC2=C1C(CN1CCCCC1)=CN2	5-(Piperidin-1-ylmethyl)-3,7-dihydro-4H-pyrrolo[2,3-d]pyrimidin-4-one	902261-63-6	0.915227	4	#VALUE!
CC(C)C1=CC=C(C=C1)C#N	4-Isopropylbenzonitrile	13816-33-6	0.916257	4	#VALUE!
CCCCOC(=O)C1=C(C=CC=C1)C(O)=O	Monobutyl phthalate	131-70-4	0.916543	5	#VALUE!
FC1=CC=CC=C1C(Cl)=O	2-Fluorobenzoyl chloride	393-52-2	0.91684	4	#VALUE!
COC(=O)C=C(C)CCC=C(C)C	Methyl geranate	NOCAS_47129	0.922442	5	#VALUE!
OC(=O)C1=CC2=C(C=CC=C2)C=C1O	3-Hydroxy-2-naphthoic acid	92-70-6	0.925595	4	#VALUE!	10 - 100 tonnes per annum
CC(C)(C)OC(=O)C1=CC(N)=CC=C1	tert-Butyl-3-aminobenzoate	92146-82-2	0.925717	4	#VALUE!
ClC(=O)OCCOCCOC(Cl)=O	Carbonochloridic acid, oxydi-2,1-ethanediyl ester	106-75-2	0.926015	4	#VALUE!
CC(=O)C1=CC2=C(CCCC2)C=C1	6-Acetyl-1,2,3,4-tetrahydronaphthalene	774-55-0	0.926131	5	#VALUE!
OC1=CC=CC2=C1CCCC2=O	5-Hydroxy-1-tetralone	28315-93-7	0.926629	5	#VALUE!
COC1=CC(=CC=C1N)[N+]([O-])=O	2-Methoxy-4-nitroaniline	97-52-9	0.929464	4	#VALUE!
CC\C=C/CCOC(=O)C(\C)=C\C	(3Z)-Hex-3-en-1-yl (2E)-2-methylbut-2-enoate	67883-79-8	0.932339	5	#VALUE!
OC1=CC=C(C=C1)S(O)(=O)=O	4-Phenolsulfonic acid	98-67-9	0.932667	4	#VALUE!	1000 - 10000 tonnes per annum
CC1=CN(C(=O)C=C1)C1=CC=CC=C1	Pirfenidone	53179-13-8	0.933122	4	#VALUE!
CNC(=O)O\N=C\C(C)(C)S(C)=O	Aldicarb sulfoxide	1646-87-3	0.93326	4	#VALUE!
NC1=C(C=C(Cl)C=C1)[N+]([O-])=O	4-Chloro-2-nitroaniline	89-63-4	0.935912	4	#VALUE!
NC(=O)OCCCC1=CC=CC=C1	Phenprobamate	673-31-4	0.939302	5	#VALUE!
CNC(=O)OC1=C(C=CC=C1)C1OCCO1	Dioxacarb	6988-21-2	0.939801	5	#VALUE!
CC(C)SCC1=CC=CO1	Furfuryl isopropyl sulfide	1883-78-9	0.940536	4	#VALUE!
C=CC(=O)OCCOC1=CC=CC=C1	2-Phenoxyethyl acrylate	48145-04-6	0.94186	5	#VALUE!	1000 - 10000 tonnes per annum
C[C@H]1N2CC3=C(Cl)C=CC=C3NC2=NC1=O	Quazinone	70018-51-8	0.942156	4	#VALUE!
CC1=CC(C)=C(C=O)C(C)=C1	2,4,6-Trimethylbenzaldehyde	487-68-3	0.94334	4	#VALUE!
CC(=O)C=CC1=C(C)CCCC1(C)C	4-(2,6,6-Trimethyl-cyclohex-1-enyl)-but-3-en-2-one	14901-07-6	0.943661	4	#VALUE!	10 - 100 tonnes per annum
CC(=O)\C=C\C1=C(C)CCCC1(C)C	beta-Ionone	79-77-6	0.943661	4	#VALUE!	1000 - 10000 tonnes per annum
NC(=O)CC1=C2C=CC=CC2=CC=C1	1-Naphthaleneacetamide	86-86-2	0.943758	4	#VALUE!
CC(C)=CCCC(C)=CC=O	3,7-Dimethyl-2,6-octadienal	5392-40-5	0.94731	4	#VALUE!	1000 - 10000 tonnes per annum
CCOC1=CC=C(NC(=O)CC(C)O)C=C1	3-Hydroxy-4-butyrophenetidide	1083-57-4	0.947667	5	#VALUE!
OC(=O)C1=CC(=O)C2=C(O1)C=CC=C2	Chromocarb	4940-39-0	0.94871	4	#VALUE!
CN(C)C(=S)NC1=CC(C)=CC=C1	Methiuron	21540-35-2	0.94918	4	#VALUE!
CC(=O)OC1=CC=C(C=C)C=C1	4-Ethenylphenyl acetate	2628-16-2	0.950573	5	#VALUE!
CCCCCC\C=C\C(=O)OC	Methyl (2E)-non-2-enoate	14952-06-8	0.950971	4	#VALUE!
OC(=O)COC1=C(Cl)C=C(Cl)C=C1	2,4-Dichlorophenoxyacetic acid	94-75-7	0.951588	4	#VALUE!
CC1=CC=C2C=CC=CC2=C1[N+]([O-])=O	1-Nitro-2-methylnaphthalene	881-03-8	0.95435	4	#VALUE!
CC(=O)OCCC1CCCCC1	2-Cyclohexylethyl acetate	21722-83-8	0.954435	5	#VALUE!
CC(C)NCC(O)COC1=CC=C(CC(N)=O)C=C1	Atenolol	29122-68-7	0.954606	4	#VALUE!
CC(C)NC[C@@H](O)COC1=CC=C(CC(N)=O)C=C1	R-(+)-Atenolol	56715-13-0	0.954606	4	#VALUE!
CCN(CC)C(=O)C1=CC=CC(C)=C1	DEET	134-62-3	0.955893	5	#VALUE!
CCCCCCCCCC(=O)N(C)C	N,N-Dimethyldecanamide	14433-76-2	0.95744	4	#VALUE!	10000 - 100000 tonnes per annum
[O-][N+](=O)C1=C(CC#N)C=CC=C1	(2-Nitrophenyl)acetonitrile	610-66-2	0.957599	4	#VALUE!
ClC(=O)OCC1=CC=CC=C1	Benzyl chloroformate	501-53-1	0.957681	5	#VALUE!
CCCCCOC(=O)CCCCC	Pentyl hexanoate	540-07-8	0.958188	4	#VALUE!
ClC1=CC=C(C=C1)C(=O)NCCN1CCOCC1	Moclobemide	71320-77-9	0.958449	6	#VALUE!
CCNC(=O)C(C)OC(=O)NC1=CC=CC=C1	Carbetamide	16118-49-3	0.958974	5	#VALUE!
CCSC(=O)N1CCCCCC1	Molinate	2212-67-1	0.959988	5	#VALUE!
CCCCCCCCC1CCC(=O)O1	gamma-Dodecalactone	2305-05-7	0.960835	4	#VALUE!	10 - 100 tonnes per annum
OP(O)(=O)C1=CC=CC=C1	Phenylphosphonic acid	1571-33-1	0.961524	4	#VALUE!
CC(=O)OC(C)(C)CC1=CC=CC=C1	Dimethylbenzylcarbinyl acetate	151-05-3	0.96266	6	#VALUE!	100 - 1000 tonnes per annum
CC1=C(C=CC(=C1)C(O)=O)[N+]([O-])=O	3-Methyl-4-nitrobenzoic acid	3113-71-1	0.963755	4	#VALUE!
CC(C)(O)C1=CC=C(C=C1)C(C)(C)O	1,4-Bis(2-hydroxy-2-propyl)benzene	2948-46-1	0.965999	4	#VALUE!
NCC(CC(O)=O)C1=CC=C(Cl)C=C1	Baclofen	1134-47-0	0.966657	6	#VALUE!
CC1=C(CC=O)C(C)(C)CCC1	2,6,6-Trimethyl-1-cyclohexene-1-acetaldehyde	472-66-2	0.967143	4	#VALUE!
CC(C)(O)CCC1=CC=CC=C1	2-Methyl-4-phenylbutan-2-ol	103-05-9	0.967569	4	#VALUE!
CCCCCCCCC(=O)OCC	Ethyl nonanoate	123-29-5	0.969177	4	#VALUE!
CC1=CC=C(C=C1)S(O)(=O)=O	4-Methylbenzenesulfonic acid	104-15-4	0.975936	4	#VALUE!	10000 - 100000 tonnes per annum
OC(=O)C1=CC(=CC(=C1)C(O)=O)[N+]([O-])=O	5-Nitroisophthalic acid	618-88-2	0.97708	4	#VALUE!
CC(OC1=C(C)C=C(Cl)C=C1)C(O)=O	Mecoprop	93-65-2	0.980595	6	#VALUE!
C[C@@H](OC1=C(C)C=C(Cl)C=C1)C(O)=O	Mecoprop-P	16484-77-8	0.980595	6	#VALUE!
OC(=O)CC1=C2C=CC=CC2=CC=C1	1-Naphthaleneacetic acid	86-87-3	0.981569	4	#VALUE!
CC1=CC=C2OC(=O)C=CC2=C1	6-Methyl coumarin	92-48-8	0.981982	4	#VALUE!
OC(=O)C1=CC=CC(Cl)=C1Cl	2,3-Dichlorobenzoic acid	50-45-3	0.983478	4	#VALUE!
CC1=CC=CC(C(O)=O)=C1[N+]([O-])=O	3-Methyl-2-nitrobenzoic acid	5437-38-7	0.984337	4	#VALUE!
CC1=CC=C(C(N)=C1)[N+]([O-])=O	5-Methyl-2-nitroaniline	578-46-1	0.988239	4	#VALUE!
CN1CSC(=S)N(C)C1	Dazomet	533-74-4	0.991395	4	#VALUE!
CCCN(CCC)C(=O)SCC	EPTC	759-94-4	0.992203	5	#VALUE!	100 - 1000 tonnes per annum
OC(=O)C1=CC=C(Cl)C(Cl)=C1	3,4-Dichlorobenzoic acid	51-44-5	0.993432	4	#VALUE!
CCCCCCCCCC(=O)NO	Decanohydroxamic acid	2259-85-0	0.994143	4	#VALUE!
CC(=O)C1=CC2=C(S1)C=CC=C2	2-Acetylbenzo[b]thiophene	22720-75-8	0.994452	4	#VALUE!
OC(=O)CC1=C(Cl)C=C(Cl)C=C1	2,4-Dichlorophenylacetic acid	19719-28-9	0.994534	4	#VALUE!
CCCCC1=CC=C(N)C=C1	4-Butylaniline	104-13-2	0.996333	4	#VALUE!
CC1=C(C=C(N)C=C1)[N+]([O-])=O	4-Methyl-3-nitroaniline	119-32-4	0.997332	4	#VALUE!
NC1=CC(=C(Cl)C=C1)[N+]([O-])=O	4-Chloro-3-nitroaniline	635-22-3	0.99825	4	#VALUE!
CCCCOC(=O)\C=C/C(=O)OCCCC	Dibutyl maleate	105-76-0	1.00054	4	#VALUE!	1000 - 10000 tonnes per annum
ClCCN(N=O)C(=O)NC1CCCCC1	Lomustine	13010-47-4	1.00322	4	#VALUE!
CCCCOC(=O)C(C)OC(=O)CCC	1-Butoxy-1-oxopropan-2-yl butanoate	7492-70-8	1.00408	4	#VALUE!
CC1=CC=CC(=C1C(O)=O)[N+]([O-])=O	2-Methyl-6-nitrobenzoic acid	13506-76-8	1.00454	4	#VALUE!
CC(CC(O)=O)CC(C)(C)C	3,5,5-Trimethylhexanoic acid	3302-10-1	1.0047	4	#VALUE!	10000+ tonnes per annum
CCN(CC)C1=CC=C(C=O)C=C1	4-(Diethylamino)benzaldehyde	120-21-8	1.00538	4	#VALUE!
COCC1=CC=C(COC)C=C1	1,4-Bis(methoxymethyl)benzene	6770-38-3	1.00769	4	#VALUE!
NC1=CC(=CC=C1Cl)[N+]([O-])=O	2-Chloro-5-nitroaniline	6283-25-6	1.00966	4	#VALUE!
CN(C)C1=CC2=C(C=C1)C(C)=CC(=O)O2	7-(Dimethylamino)-4-methylcoumarin	87-01-4	1.00985	4	#VALUE!
CC1=NN(C(=O)C1)C1=CC=CC=C1	1-Phenyl-3-methyl-5-pyrazolone	89-25-8	1.01177	5	#VALUE!
CC\C=C1\OC(=O)C2=CC=CC=C12	3-Propylidenephthalide	17369-59-4	1.01222	5	#VALUE!
CC(C)=CCCC(C)(O)C=C	Linalool	78-70-6	1.01333	4	#VALUE!	1000 - 10000 tonnes per annum
CCCCOC(=O)CCC(=O)OCCCC	Dibutyl butanedioate	141-03-7	1.01755	4	#VALUE!
CCC1(C)N(Cl)C(=O)N(Cl)C1=O	1,3-Dichloro-5-ethyl-5-methylhydantoin	89415-87-2	1.01893	4	#VALUE!
C[C@@H]1CCC(=C(C)C)C(=O)C1	R-(+)-Pulegone	89-82-7	1.02452	4	#VALUE!
CNC1=CC=C(C=C1)[N+]([O-])=O	N-Methyl-4-nitroaniline	100-15-2	1.02714	4	#VALUE!
CCCCOC(=O)C1=CC=C(O)C=C1	Butylparaben	94-26-8	1.02731	6	#VALUE!	10 - 100 tonnes per annum
CCN(CC1=CC=C(Cl)N=C1)C(\NC)=C\[N+]([O-])=O	(E)-Nitenpyram	150824-47-8	1.02734	6	#VALUE!
COC1=CC=C(NC(=O)CC(C)=O)C=C1	N-(4-Methoxyphenyl)-3-oxobutanamide	5437-98-9	1.02739	5	#VALUE!
CCN(CC#N)C1=CC(C)=CC=C1	2-(Ethyl(3-methylphenyl)amino)acetonitrile	63133-74-4	1.02791	4	#VALUE!
CC=CC(=O)C1=C(C)C=CCC1(C)C	Damascenone	23696-85-7	1.02841	4	#VALUE!
CCCCNC(C)(C)P(O)=O	Butafosfan	17316-67-5	1.02966	4	#VALUE!
OC(=O)CCCCCCCCCC(O)=O	Undecanedioic acid	1852-04-6	1.02985	4	#VALUE!	100 - 1000 tonnes per annum
CC1=CC=C(C=C1)[N+]([O-])=O	4-Nitrotoluene	99-99-0	1.03201	4	#VALUE!	10 - 100 tonnes per annum
COC1=NC=CN=C1CC(C)C	2-Isobutyl-3-methoxypyrazine	24683-00-9	1.03318	4	#VALUE!
OC(=O)CCCC[C@@H]1SC[C@@H]2NC(=O)N[C@H]12	Biotin	58-85-5	1.03334	4	#VALUE!
CC(=CC1=CC=CC=C1)[N+]([O-])=O	(2-Nitro-1-propenyl)benzene	705-60-2	1.03752	5	#VALUE!
CCOC(=O)C=CC1=CC=CC=C1	Ethyl cinnamate	103-36-6	1.03766	5	#VALUE!	10 - 100 tonnes per annum
CCC(=O)OC(C)C1=CC=CC=C1	1-Phenylethyl propionate	120-45-6	1.03869	6	#VALUE!
CC(=O)CC(=O)NC1=CC=C(C)C=C1C	N-(2,4-Dimethylphenyl)-3-oxobutanamide	97-36-9	1.04176	5	#VALUE!
CCC1(CCC(=O)NC1=O)C1=CC=C(N)C=C1	Aminoglutethimide	125-84-8	1.042	5	#VALUE!
COC1=CC=C(\C=C\C(O)=O)C=C1	4-Methoxy-(2E)-cinnamic acid	943-89-5	1.04334	4	#VALUE!
CC(=O)OCC=CC1=CC=CC=C1	3-Phenylprop-2-en-1-yl acetate	103-54-8	1.04427	5	#VALUE!	10 - 100 tonnes per annum
CC(=O)CC(=O)NC1=CC2=C(NC(=O)N2)C=C1	3-Oxo-N-(2-oxo-2,3-dihydro-1H-benzimidazol-5-yl)butanamide	26576-46-5	1.04569	4	#VALUE!
CN(C)C=NC1=CC=C(Cl)C=C1C	Chlordimeform	6164-98-3	1.04579	4	#VALUE!
CCCCCCOC(=O)C(C)=C	Hexyl methacrylate	142-09-6	1.04659	5	#VALUE!
OC(=O)C1=CC=CC(=C1)[N+]([O-])=O	3-Nitrobenzoic acid	121-92-6	1.04677	4	#VALUE!	10 - 100 tonnes per annum
CCC(Br)(CC)C(=O)NC(N)=O	Carbromal	77-65-6	1.0473	4	#VALUE!
CC(OC1=CC(Cl)=CC=C1)C(O)=O	Cloprop	101-10-0	1.05215	5	#VALUE!
CC(C)OC(=O)CCCCC(=O)OC(C)C	Diisopropyl adipate	6938-94-9	1.05235	4	#VALUE!	100 - 1000 tonnes per annum
CC1=CC(=C(N)C=C1)[N+]([O-])=O	4-Methyl-2-nitroaniline	89-62-3	1.05262	4	#VALUE!
CC(C)C1=CC=C(CO)C=C1	4-Isopropylbenzyl alcohol	536-60-7	1.05354	4	#VALUE!
CCOC(=O)CC(=O)C1=CC=CC=C1	Ethyl benzoylacetate	94-02-0	1.05505	5	#VALUE!
CCNC(=O)NCC1=CC(Cl)=CC=C1	Lozilurea	71475-35-9	1.05688	5	#VALUE!
CC(C)C1=CC=CC(O)=C1	3-Isopropylphenol	618-45-1	1.0569	4	#VALUE!
CCN1C(=O)NC(C1=O)C1=CC=CC=C1	Ethotoin	86-35-1	1.05815	6	#VALUE!
CC(C)NCC1CCC2=CC(CO)=C(C=C2N1)[N+]([O-])=O	Oxamniquine	21738-42-1	1.06052	4	#VALUE!
CCC(C(=O)NC(=O)NC(C)=O)C1=CC=CC=C1	Acetylpheneturide	13402-08-9	1.06432	5	#VALUE!
CC(C)(C)C1=CC=C(C=O)C=C1	4-tert-Butylbenzaldehyde	939-97-9	1.06495	5	#VALUE!
CC(C)C1(O)CCC(C)=CC1	4-Methyl-1-(propan-2-yl)cyclohex-3-en-1-ol	562-74-3	1.06539	4	#VALUE!
CC(CC=O)C1=CC=CC=C1	3-Phenylbutyraldehyde	16251-77-7	1.06705	4	#VALUE!	10 - 100 tonnes per annum
NC(=O)C1=CC=CC=C1Cl	2-Chlorobenzamide	609-66-5	1.0672	5	#VALUE!
CON(C)C(=O)NC1=CC=C(Cl)C=C1	Monolinuron	1746-81-2	1.06909	6	#VALUE!
CC(C)=CCC\C(C)=C/C#N	(2Z)-3,7-Dimethylocta-2,6-dienenitrile	31983-27-4	1.06993	4	#VALUE!
CC(C)=CCCC(C)=CC#N	3,7-Dimethyl-2,6-octadienenitrile	5146-66-7	1.06993	4	#VALUE!
CC(C)OC(=O)CCC(=O)OC(C)C	Dipropan-2-yl butanedioate	924-88-9	1.07015	4	#VALUE!
OC[C@@H](NC(=O)C(Cl)Cl)[C@H](O)C1=CC=C(C=C1)[N+]([O-])=O	Chloramphenicol	56-75-7	1.07045	4	#VALUE!
CCOC1=C(N)C=C(NC(C)=O)C=C1	3-Amino-4-ethoxyacetanilide	17026-81-2	1.07172	4	#VALUE!
COC1=C(N)C=C(C=C1)[N+]([O-])=O	2-Methoxy-5-nitroaniline	99-59-2	1.0783	4	#VALUE!
CC(C)=CCCC(C)=CC(O)=O	Geranic acid	459-80-3	1.08155	5	#VALUE!
CC(C)(N)CC1=CC=CC=C1Cl	Clortermine	10389-73-8	1.08203	4	#VALUE!
CCC1(C(=O)NC(=O)N(C)C1=O)C1=CC=CC=C1	Mephobarbital	115-38-8	1.08289	4	#VALUE!
CCCC(=O)OCCC1=CC=CC=C1	2-Phenylethyl butanoate	103-52-6	1.08483	6	#VALUE!
ClC1=CC(=CC=C1)N1CCNCC1	1-(3-Chlorophenyl)piperazine	6640-24-0	1.08505	4	#VALUE!
NC1=C(Cl)C(F)=NC(OCC(O)=O)=C1Cl	Fluroxypyr	69377-81-7	1.08654	4	#VALUE!
CCN(CC)C1=CC=C(C=O)C(O)=C1	4-(Diethylamino)salicylaldehyde	17754-90-4	1.08986	5	#VALUE!
[O-][N+](=O)C1=NC=CN1CC(=O)NCC1=CC=CC=C1	Benznidazole	22994-85-0	1.09075	4	#VALUE!
CC(=O)CCC1=CC=C(OC(C)=O)C=C1	4-(4-(Acetyloxy)phenyl)-2-butanone	3572-06-3	1.09169	5	#VALUE!
CSC1=CC=C(C=O)C=C1	4-(Methylthio)benzaldehyde	3446-89-7	1.09203	4	#VALUE!
CC(=C)C(=O)OCCOC(=O)C(C)=C	Ethylene glycol dimethacrylate	97-90-5	1.09412	4	#VALUE!	1000 - 10000 tonnes per annum
CC1=CC=C(NC(N)=O)C=C1	p-Tolylurea	622-51-5	1.09553	4	#VALUE!
OC(=O)CSCC(=O)NC1CCSC1=O	Erdosteine	84611-23-4	1.09574	4	#VALUE!
CC(=O)N1CCN(CC1)C1=CC=C(O)C=C1	4-(4-Acetylpiperazin-4-yl)phenol	67914-60-7	1.09751	5	#VALUE!	10 - 100 tonnes per annum
C\C(\C=C\C1(O)C(C)=CC(=O)CC1(C)C)=C\C(O)=O	Abscisic acid	14375-45-2	1.09758	5	#VALUE!
COC1=C(NC(=O)CC(C)=O)C=CC=C1	N-(2-Methoxyphenyl)-3-oxobutanamide	92-15-9	1.09805	5	#VALUE!
CC1=CC(=O)C2=C(C=CC=C2)C1=O	Menadione	58-27-5	1.09814	4	#VALUE!
NC(CC1=CC=C(Cl)C=C1)C(O)=O	Fenclonine	7424-00-2	1.09876	5	#VALUE!
CCC(C)OC(=O)N1CCCCC1CCO	Icaridin	119515-38-7	1.1029	5	#VALUE!
COC(=O)C1=C(OC)C=C(NC(C)=O)C=C1	Methyl 4-acetamido-o-anisate	4093-29-2	1.10431	5	#VALUE!
CCCCCCOC(=O)C1=CN=CC=C1	Hexyl nicotinate	23597-82-2	1.10485	5	#VALUE!
COC(=O)CCCCCCCCC(=O)OC	Dimethyl decanedioate	106-79-6	1.10646	4	#VALUE!	100 - 1000 tonnes per annum
OC1(CCNCC1)C1=CC=C(Cl)C=C1	4-(4-Chlorophenyl)-4-piperidinol	39512-49-7	1.10808	5	#VALUE!
CCOC(=O)C1=CC=C(C=C1)N(C)C	Parbenate	10287-53-3	1.10924	4	#VALUE!	10000 - 100000 tonnes per annum
CCCCCCOC(=O)CCC	Hexyl butyrate	2639-63-6	1.11251	4	#VALUE!
[O-][N+](=O)C1=CC=CC(C=O)=C1	3-Nitrobenzaldehyde	99-61-6	1.11633	4	#VALUE!
CCCCN(CCC(=O)OCC)C(C)=O	Ethyl 3-(N-butylacetamido)propionate	52304-36-6	1.11717	4	#VALUE!
O=C1OC2=C(C=CC=C2)C=C1	Coumarin	91-64-5	1.1175	4	#VALUE!	1000 - 10000 tonnes per annum
CC(=C)[C@H]1CCC(C=O)=CC1	(S)-4-Isopropenyl-1-cyclohexene-1-carboxaldehyde	18031-40-8	1.11804	4	#VALUE!
CCN(CCC#N)C1=CC=CC=C1	3-[Ethyl(phenyl)amino]propanenitrile	148-87-8	1.12059	4	#VALUE!
CC(C)OC(=O)NC1=CC=CC=C1	Propham	122-42-9	1.12194	5	#VALUE!
CN1[C@@H](CCC1=O)C1=CN=CC=C1	Cotinine	486-56-6	1.12328	4	#VALUE!
O=C1CCCCCCCCCCCN1	Azacyclotridecan-2-one	947-04-6	1.12465	4	#VALUE!	10000 - 100000 tonnes per annum
COC1=CC=C(C)C=C1[N+]([O-])=O	1-Methoxy-4-methyl-2-nitrobenzene	119-10-8	1.12508	4	#VALUE!
CCCCCCCCN1CCCC1=O	N-Octyl-2-pyrrolidone	2687-94-7	1.12573	4	#VALUE!	1000+ tonnes per annum
CCN(CC)CCNC(=O)C1=CC=C(N)C=C1	Procainamide	51-06-9	1.13026	4	#VALUE!
CCOC(=O)COC1=CC=C(C)C=C1	(4-Methylphenoxy) acetic acid ethyl ester	67028-40-4	1.13085	6	#VALUE!
CCC(C)OC(=O)C1=CC=C(O)C=C1	sec-Butylparaben	17696-61-6	1.13728	5	#VALUE!
CC1=C(OCC(O)=O)C=CC(Cl)=C1	MCPA	94-74-6	1.13845	4	#VALUE!
NC(=O)NC1=CC=C(Cl)C(Cl)=C1	3,4-Dichlorophenylurea	2327-02-8	1.1405	4	#VALUE!
CCCC(=O)OCC1=CC=CC=C1	Benzyl butyrate	103-37-7	1.14504	5	#VALUE!
OC(=O)C1=CC=C(OCCN2C=CN=C2)C=C1	Dazoxiben	78218-09-4	1.14581	5	#VALUE!
CCOC(=O)C1OC1C1=CC=CC=C1	Ethyl 3-phenylglycidate	121-39-1	1.14799	5	#VALUE!
OC(=O)CNC(=O)C1=CC=C(C=C1)[N+]([O-])=O	4-Nitrohippuric acid	2645-07-0	1.14826	4	#VALUE!
CCCCCCCCCCCC(=O)OCC(O)CO	1-Monolaurin	142-18-7	1.15464	4	#VALUE!	1000 - 10000 tonnes per annum
CC(C)CC1NC(=S)N(CC=C)C1=O	Albutoin	830-89-7	1.15559	6	#VALUE!
NC1=NC2=C(S1)C=CC=C2	2-Aminobenzothiazole	136-95-8	1.15904	4	#VALUE!
CCCC(=O)OCCC(C)C	Isopentyl butyrate	106-27-4	1.15944	4	#VALUE!	100 - 1000 tonnes per annum
[O-][N+](=O)C1=CC=C(C=O)C=C1	4-Nitrobenzaldehyde	555-16-8	1.16121	4	#VALUE!
CCCCOC(=O)C1=CC=CC=C1	Butyl benzoate	136-60-7	1.16152	5	#VALUE!	10 - 100 tonnes per annum
CC(C)(C)C1=CC=C(C=C1)C(O)=O	4-tert-Butylbenzoic acid	98-73-7	1.16409	5	#VALUE!	1000+ tonnes per annum
CCCC(=O)C1=CC=CC=C1	Butyrophenone	495-40-9	1.1651	4	#VALUE!
N[C@@H](CC1=CNC2=C1C=C(O)C=C2)C(O)=O	L-5-Hydroxytryptophan	4350-09-8	1.16538	5	#VALUE!
O=C1CCCC2=C1C=CC=C2	1,2,3,4-Tetrahydronaphthalen-1-one	529-34-0	1.16583	4	#VALUE!
CCCC1=CC=C(C=C1)C(O)=O	4-Propylbenzoic acid	2438-05-3	1.16656	5	#VALUE!
CC1=CC(O)=C(Cl)C=C1C	2-Chloro-4,5-dimethylphenol	1124-04-5	1.16729	4	#VALUE!
CC1CC(OC(C)=O)OC(C)O1	Dimethoxane	828-00-2	1.16825	4	#VALUE!
CC(=C)C1CC=C(C)C(=O)C1	dl-Carvone	99-49-0	1.17106	5	#VALUE!
CC(=C)[C@H]1CC=C(C)C(=O)C1	d-Carvone	2244-16-8	1.17106	5	#VALUE!
CC(=C)[C@@H]1CC=C(C)C(=O)C1	R-(-)-Carvone	6485-40-1	1.17106	5	#VALUE!	1000 - 10000 tonnes per annum
CCN(CC)C(=O)C1=CC=CN=C1	N,N-Diethylnicotinamide	59-26-7	1.17206	4	#VALUE!
CCCCCCCCOC(C)=O	Octyl acetate	112-14-1	1.17316	4	#VALUE!
COC1=CC=C(NC(C)=O)C=C1	N-(4-Methoxyphenyl)acetamide	51-66-1	1.17366	4	#VALUE!
CC1=CC(=O)OC2=C1C=CC(O)=C2	4-Methylumbelliferone	90-33-5	1.17366	4	#VALUE!
COC(=O)CCCCCCCC(=O)OC	Dimethyl nonanedioate	1732-10-1	1.17485	4	#VALUE!
CC(=C)C1CC=C(C)C(O)C1	Carveol	99-48-9	1.17526	4	#VALUE!
OC(=O)C1=C(S)C=CC=C1	2-Thiosalicylic acid	147-93-3	1.17645	4	#VALUE!
CN(C)C(=O)NC1=CC=C(Cl)C=C1	Monuron	150-68-5	1.17877	5	#VALUE!	10 - 100 tonnes per annum
CC[C@]1(NC(=O)N(C)C1=O)C1=CC=CC=C1	(S)-Mephenytoin	70989-04-7	1.18042	4	#VALUE!
CC(=C)C(=O)OCCNC(C)(C)C	2-(tert-Butylamino)ethyl 2-methylprop-2-enoate	3775-90-4	1.18049	4	#VALUE!	10 - 100 tonnes per annum
ClC1=C(C=CC=C1)N1CCNCC1	1-(2-Chlorophenyl)piperazine	39512-50-0	1.18686	4	#VALUE!
CCCCCOC(=O)CCCC	Pentyl valerate	2173-56-0	1.18694	4	#VALUE!
COC1=CC=C(C=C1)C(C)=O	4'-Methoxyacetophenone	100-06-1	1.19141	4	#VALUE!	10 - 100 tonnes per annum
CC(CCCC(C)(C)O)CC=O	7-Hydroxy-3,7-dimethyloctanal	107-75-5	1.19385	4	#VALUE!	1000 - 10000 tonnes per annum
CCCCCCCC(=O)OCC	Ethyl octanoate	106-32-1	1.19392	4	#VALUE!	10 - 100 tonnes per annum
OC(=O)C1=CC=CC=C1Cl	2-Chlorobenzoic acid	118-91-2	1.19424	5	#VALUE!
CCOC(=O)C(=O)CCC1=CC=CC=C1	Ethyl 2-oxo-4-phenylbutyrate	64920-29-2	1.19427	6	#VALUE!
CC(=O)C1=C(C)N=C(C)S1	5-Acetyl-2,4-dimethylthiazole	38205-60-6	1.19451	4	#VALUE!
OC(=O)CCCCCCCCC(O)=O	Decanedioic acid	111-20-6	1.19459	4	#VALUE!	10000 - 100000 tonnes per annum
CCC(=O)OCC1=CC=C(OC)C=C1	Anisyl propionate	7549-33-9	1.19552	6	#VALUE!
OC(=O)C1=CC=C(Cl)C=C1	4-Chlorobenzoic acid	74-11-3	1.19682	4	#VALUE!
CC(C)(OO)C1=CC=CC=C1	Cumene hydroperoxide	80-15-9	1.19689	4	#VALUE!	1000 - 10000 tonnes per annum
FC1=CN(C2CCCO2)C(=O)NC1=O	Tegafur	37076-68-9	1.19833	4	#VALUE!
CC1CN(NC1=O)C1=CC=CC=C1	4-Methyl-1-phenylpyrazolidin-3-one	2654-57-1	1.20128	4	#VALUE!
NC(CC1=CC=C(F)C=C1)C(O)=O	4-Fluoro-dl-phenylalanine	51-65-0	1.20272	4	#VALUE!
CCCCOC(=O)C1=CC=C(N)C=C1	Butyl 4-aminobenzoate	94-25-7	1.20566	5	#VALUE!
COC(=O)CC(C(C)=O)C(=O)OC	Dimethyl acetylsuccinate	10420-33-4	1.2057	4	#VALUE!
CCC(=O)NC1=CC=C(O)C=C1	Parapropamol	1693-37-4	1.20741	4	#VALUE!
ClC1=CC2=C(NC(=O)C2)C=C1	5-Chlorooxindole	17630-75-0	1.20892	5	#VALUE!
COC1=CC=CC=C1\C=C\C=O	trans-2-Methoxycinnamaldehyde	60125-24-8	1.20979	4	#VALUE!
CC(C)C1=CC=C(O)C=C1	4-Isopropylphenol	99-89-8	1.21097	4	#VALUE!
CC(C)(C)C1=CC=CC(O)=C1	3-tert-Butylphenol	585-34-2	1.21318	4	#VALUE!
CN1CCN(CC1)C(=O)C1CCCCC1	Pexantel	10001-13-5	1.21336	4	#VALUE!
CC(C)NCC(O)C1=CC=C(C=C1)[N+]([O-])=O	Nifenalol	7413-36-7	1.21636	5	#VALUE!
CCCCOC1=CC=C(CC(=O)NO)C=C1	Bufexamac	2438-72-4	1.21941	6	#VALUE!
ClCCC(=O)NCCC1=CC=CC=C1	Fenaclon	306-20-7	1.22113	6	#VALUE!
OC(=O)C1=CC=C(C=C1)[N+]([O-])=O	4-Nitrobenzoic acid	62-23-7	1.22245	4	#VALUE!
CC(C)(C)C1=CC=C(O)C=C1	4-tert-Butylphenol	98-54-4	1.22364	4	#VALUE!	10000 - 100000 tonnes per annum
OS(=O)(=O)NC1CCCCC1	Cyclamic acid	100-88-9	1.2239	4	#VALUE!
COC1=CC=C(CCC(C)=O)C=C1	4-(4-Methoxyphenyl)-2-butanone	104-20-1	1.22396	6	#VALUE!	10 - 100 tonnes per annum
[O-][N+](=O)\C=C\C1=CC=CC=C1	(E)-beta-Nitrostyrene	5153-67-3	1.22562	5	#VALUE!
[O-][N+](=O)C=CC1=CC=CC=C1	beta-Nitrostyrene	102-96-5	1.22562	5	#VALUE!
CCCCCCCC1CCC(=O)O1	5-Heptyldihydro-2(3H)-furanone	104-67-6	1.22794	4	#VALUE!	1000 - 10000 tonnes per annum
O=C1CCCN1C1CCCCC1	1-Cyclohexylpyrrolidin-2-one	6837-24-7	1.22886	5	#VALUE!
CC1=CC(C)=C(N)C=C1C	2,4,5-Trimethylaniline	137-17-7	1.23552	4	#VALUE!
NC(=O)NC1=CC=C(Cl)C=C1	4-Chlorophenylurea	140-38-5	1.24102	4	#VALUE!
C[C@H]1[C@H](N=C(O)N1C)C1=CC=CC=C1	(4R,5S)-(-)-1,5-Dimethyl-4-phenyl-2-imidazolidinone	92841-65-1	1.24216	4	#VALUE!
CCCOC(=O)C1=CC=C(O)C=C1	Propylparaben	94-13-3	1.24228	4	#VALUE!	100 - 1000 tonnes per annum
CCC(=O)OCCC1=CC=CC=C1	2-Phenylethyl propionate	122-70-3	1.24304	4	#VALUE!
CCCCOCCOCCOC(C)=O	2-(2-Butoxyethoxy)ethyl acetate	124-17-4	1.24793	4	#VALUE!	10000 - 100000 tonnes per annum
CCC1(C(=O)NC(=O)NC1=O)C1=CC=CC=C1	Phenobarbital	50-06-6	1.24844	4	#VALUE!
CCOC1=CC(=C(N)C=C1)[N+]([O-])=O	4-Ethoxy-2-nitroaniline	616-86-4	1.24914	4	#VALUE!
CC(C)C(=O)C1=CC=CC=C1	Isopropyl phenyl ketone	611-70-1	1.25059	4	#VALUE!
CC(=O)NC1=CC=C(C=C1)C(O)=O	4-Acetamidobenzoic acid	556-08-1	1.25136	4	#VALUE!
[O-][N+](=O)C1=C(C=O)C=CC=C1	2-Nitrobenzaldehyde	552-89-6	1.25276	4	#VALUE!
CC1=C(C=C(C=C1)C(O)=O)[N+]([O-])=O	4-Methyl-3-nitrobenzoic acid	96-98-0	1.25313	4	#VALUE!
CCCCCCC1CCCC(=O)O1	Undecanoic delta-lactone	710-04-3	1.25455	4	#VALUE!
CCSC(=O)N(CC)CC	Ethiolate	2941-55-1	1.25711	5	#VALUE!
OC(=O)C1=CC=CC=C1[N+]([O-])=O	2-Nitrobenzoic acid	552-16-9	1.26436	4	#VALUE!
O=C1NC(=O)C2=CC=CC=C2O1	Carsalam	2037-95-8	1.26681	4	#VALUE!
OC(=O)C(=O)CC1=CNC2=C1C=CC=C2	Indole-3-pyruvic acid	392-12-1	1.26755	5	#VALUE!
CC1=CC=C(C=C1)C(C)(C)O	p-Cymen-8-ol	1197-01-9	1.2677	4	#VALUE!
OCCNC1=C(OCCO)C=C(C=C1)[N+]([O-])=O	HC Yellow 4	59820-43-8	1.26906	4	#VALUE!
CCCCCCC#CC(=O)OC	Methyl 2-nonynoate	111-80-8	1.27106	5	#VALUE!	10 - 100 tonnes per annum
CN1C(=O)CC(C1=O)C1=CC=CC=C1	Phensuximide	86-34-0	1.27125	6	#VALUE!
N[C@H](CC1=CNC2=CC=CC=C12)C(O)=O	d-Tryptophan	153-94-6	1.2736	5	#VALUE!
NC(CC1=CNC2=CC=CC=C12)C(O)=O	dl-Tryptophan	54-12-6	1.2736	5	#VALUE!
N[C@@H](CC1=CNC2=CC=CC=C12)C(O)=O	l-Tryptophan	73-22-3	1.2736	5	#VALUE!	100 - 1000 tonnes per annum
OC(=O)CCC1=NC2=C(N1)C=CC=C2	Procodazole	23249-97-0	1.27567	5	#VALUE!
CCC(=O)C1=CC(Cl)=CC=C1	3'-Chloropropiophenone	34841-35-5	1.27694	5	#VALUE!
CCOC=C(C(=O)OCC)C(=O)OCC	Diethyl ethoxymethylenemalonate	87-13-8	1.27789	4	#VALUE!
NNC1=CC=C(C=C1)C(O)=O	4-Hydrazinobenzoic acid	619-67-0	1.27948	4	#VALUE!
CC(=O)\C=C\C1=CC=CC=C1	Methyl trans-styryl ketone	1896-62-4	1.27997	4	#VALUE!
CC(=O)C=CC1=CC=CC=C1	Methyl styryl ketone	122-57-6	1.27997	4	#VALUE!	100 - 1000 tonnes per annum
OP(=O)C1=CC=CC=C1	Phenylphosphinic acid	1779-48-2	1.28016	4	#VALUE!
CC(CCOC(=O)C(C)=C)OC(=O)C(C)=C	1,3-Butyleneglycol dimethacrylate	1189-08-8	1.28124	4	#VALUE!	100 - 1000 tonnes per annum
CC1=CC2=C(NCCC2)C=C1	6-Methyl-1,2,3,4-tetrahydroquinoline	91-61-2	1.28855	4	#VALUE!
COC1=C(N)C=C(NC(C)=O)C=C1	N-(3-Amino-4-methoxyphenyl)acetamide	6375-47-9	1.29163	4	#VALUE!
CCOC(=O)C1=C(OC)C=CC=C1	Ethyl 2-methoxybenzoate	7335-26-4	1.29532	5	#VALUE!
CCCC1=CC(=O)NC(=S)N1	6-Propyl-2-thiouracil	51-52-5	1.29767	5	#VALUE!
CC(=O)CCC1=CC=C(O)C=C1	4-(4-Hydroxyphenyl)butan-2-one	5471-51-2	1.29791	5	#VALUE!	100 - 1000 tonnes per annum
CCOCCOCCOC(=O)C=C	2-(2-Ethoxyethoxy)ethyl prop-2-enoate	7328-17-8	1.29957	4	#VALUE!	100 - 1000 tonnes per annum
CC(=O)CC(=O)NC1=C(C)C=CC=C1	N-(2-Methylphenyl)-3-oxobutanamide	93-68-5	1.29988	6	#VALUE!
CC(=O)C1=CC=C(C=C1)C(C)=O	1,1-(1,4-Phenylene)bis-ethanone	1009-61-6	1.30104	5	#VALUE!
O=C1CCCCC1CN1CCCCC1	Pimeclone	534-84-9	1.30203	4	#VALUE!
CC(=O)NC1=CC=C(CC(O)=O)C=C1	4-Acetylaminophenylacetic acid	18699-02-0	1.303	4	#VALUE!
C=CCOC(=O)\C=C/C(=O)OCC=C	Diprop-2-en-1-yl (2Z)-but-2-enedioate	999-21-3	1.3052	4	#VALUE!
CC1=CC(Cl)=C(N)C(C)=C1	2-Chloro-4,6-dimethylaniline	63133-82-4	1.30527	4	#VALUE!
CC(C)C(=O)OC(=O)C(C)C	Isobutyric anhydride	97-72-3	1.30529	4	#VALUE!	100 - 1000 tonnes per annum
CC(=O)NC1=CC(Cl)=C(C)C=C1	N-(3-Chloro-4-methylphenyl)acetamide	7149-79-3	1.3068	5	#VALUE!
CNNCC1=CC=C(C=C1)C(=O)NC(C)C	Procarbazine	671-16-9	1.30988	4	#VALUE!
COC(=O)C1=C(Cl)C=CC=C1	Methyl 2-chlorobenzoate	610-96-8	1.31078	5	#VALUE!
CCOC(=O)CC(C(C)=O)C(C)=O	Ethyl 3-acetyl-4-oxopentanoate	18835-02-4	1.31665	4	#VALUE!
ClCC(=O)C1=CC=CC=C1	2-Chloroacetophenone	532-27-4	1.31842	4	#VALUE!
CC(C)(C)C1=CC=C(N)C=C1	4-tert-Butylaniline	769-92-6	1.31913	4	#VALUE!
CCCCOC(=O)C1=CC=CC=C1N	Butyl anthranilate	7756-96-9	1.32046	6	#VALUE!
CCC(=O)C1=CC=C(Cl)C=C1	Ethyl 4-chlorophenyl ketone	6285-05-8	1.32136	5	#VALUE!
O=C([C@H]1CCC(=O)N1)N1CCCCC1	Fasoracetam	110958-19-5	1.32232	4	#VALUE!
CC(=O)OCCCC1=CC=CC=C1	3-Phenylpropyl acetate	122-72-5	1.32252	5	#VALUE!
CC(C=O)C1=CC=CC=C1	Hydratropaldehyde	93-53-8	1.32258	4	#VALUE!	10 - 100 tonnes per annum
CC1=C(O)C(=CC=C1)C(O)=O	2-Hydroxy-3-methylbenzoic acid	83-40-9	1.32286	4	#VALUE!
CC(C)NC(=O)C1=CC=C(C=O)C=C1	N-isopropyl-4-formylbenzamide	13255-50-0	1.32528	5	#VALUE!
CCCC1=CC(=CC=N1)C(N)=S	Prothionamide	14222-60-7	1.32983	4	#VALUE!
OC(=O)C1=CC=CC(Cl)=C1	3-Chlorobenzoic acid	535-80-8	1.33062	5	#VALUE!
NC1=C(C=CC(=C1)[N+]([O-])=O)C(O)=O	4-Nitroanthranilic acid	619-17-0	1.33072	4	#VALUE!
CCC(C(=O)NC(N)=O)C1=CC=CC=C1	Ethylphenylacetylurea	90-49-3	1.33095	5	#VALUE!
CCOC(=O)C1=CC=C(C)C=C1	Ethyl 4-methylbenzoate	94-08-6	1.3354	5	#VALUE!
COC1=CC=C(N)C(=C1)[N+]([O-])=O	4-Methoxy-2-nitroaniline	96-96-8	1.33643	4	#VALUE!
CCCOC(=O)C1=CC=C(N)C=C1	Risocaine	94-12-2	1.33697	4	#VALUE!
CCOC(=O)C(=O)CCCCCCl	Ethyl 7-chloro-2-oxoheptanoate	78834-75-0	1.33958	4	#VALUE!
CNC(C)CC1=CC=CC=C1OC	Methoxyphenamine	93-30-1	1.34358	4	#VALUE!
CC(=O)CC(C)(C)NC(=O)C=C	Diacetone acrylamide	2873-97-4	1.34445	4	#VALUE!	1000 - 10000 tonnes per annum
O=C1CCC2=C(O1)C=CC=C2	3,4-Dihydrocoumarin	119-84-6	1.3449	4	#VALUE!	10 - 100 tonnes per annum
CCC(=O)NC1=CC(N)=CC=C1	N-(3-Aminophenyl)propanamide	22987-10-6	1.34721	4	#VALUE!
C[C@@H]([C@H](O)C1=CC=CC=C1)N(C)C	Methylephedrine	552-79-4	1.34984	4	#VALUE!
CC(=O)SCC1=CC=CO1	S-Furfuryl thioacetate	13678-68-7	1.35018	4	#VALUE!
CCOC(=O)CCC1=CC=CC=C1	Ethyl hydrocinnamate	2021-28-5	1.35157	5	#VALUE!
OC(=O)COC1=CC=C(Cl)C=C1	4-Chlorophenoxyacetic acid	122-88-3	1.35529	4	#VALUE!
OC(=O)CCCCCCCC(O)=O	Nonanedioic acid	123-99-9	1.35706	4	#VALUE!	1000 - 10000 tonnes per annum
NC1=CC=C(C(N)=C1)S(O)(=O)=O	2,4-Diaminobenzenesulfonic acid	88-63-1	1.3578	4	#VALUE!
N[C@@H](CC1=CC=C(O)C=C1)C(O)=O	L-Tyrosine	60-18-4	1.35878	4	#VALUE!
CCCOC(=O)C1=CC=CC=C1O	Propyl salicylate	607-90-9	1.36136	5	#VALUE!
C[C@H](CS)C(=O)N1CCC[C@H]1C(O)=O	Captopril	62571-86-2	1.3632	4	#VALUE!
CCCCCC1=CC=CC(=O)O1	6-Pentyl-2H-pyran-2-one	27593-23-3	1.36444	5	#VALUE!
CC1=C(N2[C@H](SC1)[C@H](N)C2=O)C(O)=O	7-Aminodeacetoxycephalosporanic acid	22252-43-3	1.36795	4	#VALUE!
O=C1NC2=C(C=CC=C2)C(=O)O1	2H-3,1-Benzoxazine-2,4(1H)-dione	118-48-9	1.3684	4	#VALUE!
COC(=O)C=CC1=CC=CC=C1	Methyl cinnamate	103-26-4	1.36979	5	#VALUE!	100 - 1000 tonnes per annum
COC(=O)\C=C\C1=CC=CC=C1	Methyl (E)-cinnamate	1754-62-7	1.36979	5	#VALUE!
OCC1=CC=C(C=C1)[N+]([O-])=O	4-Nitrobenzyl alcohol	619-73-8	1.37146	4	#VALUE!
COC(=O)C1=CC(Cl)=CC=C1	Methyl 3-chlorobenzoate	2905-65-9	1.37286	5	#VALUE!
CCCOC(=O)NCCCN(C)C	Propamocarb	24579-73-5	1.37352	4	#VALUE!
CCC1=NC=CC(=C1)C(N)=S	Ethionamide	536-33-4	1.37423	4	#VALUE!
ClCCC(=O)NCC1=CC=CC=C1	Beclamide	501-68-8	1.37762	6	#VALUE!
CC(C)(O)C(=O)C1=CC=CC=C1	Propylene glycol diacetate	7473-98-5	1.37826	5	#VALUE!	1000 - 10000 tonnes per annum
CCCCC1CCCCC(=O)O1	epsilon-Decalactone	5579-78-2	1.38016	5	#VALUE!
CCCC1=NC=C(S1)C(O)=O	Tizoprolic acid	30709-69-4	1.38102	5	#VALUE!
COC1=CC=C(COC(C)=O)C=C1	4-Methoxybenzyl acetate	104-21-2	1.38187	5	#VALUE!	10 - 100 tonnes per annum
NC1=CC2=C(C=CC=C2)C=C1	2-Naphthylamine	91-59-8	1.38225	4	#VALUE!
C[C@](N)(CC1=CC=C(O)C=C1)C(O)=O	Metyrosine	672-87-7	1.38458	4	#VALUE!
CCOC(=O)C1=CC=C(O)C=C1	Ethylparaben	120-47-8	1.3851	4	#VALUE!	100 - 1000 tonnes per annum
CC(=O)NC1=CC=C(O)C=C1	Acetaminophen	103-90-2	1.38908	4	#VALUE!	10 - 100 tonnes per annum
CC(N(C)C)C(=O)C1=CC=CC=C1	Metamfepramone	15351-09-4	1.39058	5	#VALUE!
O=C1C=CC(=O)N1C1=CC=CC=C1	1-Phenyl-1H-pyrrole-2,5-dione	941-69-5	1.39092	4	#VALUE!	1000 - 10000 tonnes per annum
CCCOC(=O)C1=CC=CC=C1	Propyl benzoate	2315-68-6	1.39308	5	#VALUE!
CCCCC1=CN=C(C=C1)C(O)=O	Fusaric acid	536-69-6	1.39656	5	#VALUE!
CNC=NC1=CC=C(C)C=C1C	N'-(2,4-Dimethylphenyl)-N-methylformamidine	33089-74-6	1.40123	4	#VALUE!
CC(C)COCNC(=O)C=C	N-(Isobutoxymethyl)acrylamide	16669-59-3	1.40353	4	#VALUE!	10 - 100 tonnes per annum
OC(=O)C1=CC=CC=C1C(O)=O	Phthalic acid	88-99-3	1.40532	4	#VALUE!	1000 - 10000 tonnes per annum
OC(=O)C[C@H](NC(=O)OCC1=CC=CC=C1)C(O)=O	N-[(Benzyloxy)carbonyl]-L-aspartic acid	1152-61-0	1.40564	4	#VALUE!
CCCCOC(=O)CCC(C)=O	Butyl 4-oxopentanoate	2052-15-5	1.40648	4	#VALUE!	10 - 100 tonnes per annum
CC(=O)NC1=CC=C(C)C=C1C	N-(2,4-Dimethylphenyl)acetamide	2050-43-3	1.40818	5	#VALUE!
OC(COC(=O)C=C)COC1=CC=CC=C1	2-Hydroxy-3-phenoxypropyl prop-2-enoate	16969-10-1	1.41415	4	#VALUE!	100 - 1000 tonnes per annum
CN(C)C(=O)NC1=CC=CC=C1	Fenuron	101-42-8	1.4153	5	#VALUE!	10 - 100 tonnes per annum
OCCC1=CC=C(C=C1)[N+]([O-])=O	2-(4-Nitrophenyl)ethanol	100-27-6	1.41948	5	#VALUE!
CCCCCCC1CCC(=O)O1	gamma-Decanolactone	706-14-9	1.42203	4	#VALUE!	100 - 1000 tonnes per annum
CC(OC(C)=O)C1=CC=CC=C1	(+/-)-alpha-Methylbenzyl acetate	93-92-5	1.42273	5	#VALUE!	1000 - 10000 tonnes per annum
CCCCOCCOC(=O)C1=CC=CN=C1	Nicoboxil	13912-80-6	1.42337	5	#VALUE!
CC(=O)CCC1=CC=CC=C1	Benzylacetone	2550-26-7	1.42704	4	#VALUE!	100 - 1000 tonnes per annum
CN(C)C(=O)CN(C(C)=O)C1=CC=CC=C1	Phenylacetylglycine dimethylamide	3738-06-5	1.42831	4	#VALUE!
OS(=O)(=O)CCCN1CCOCC1	4-Morpholinepropanesulfonic acid	1132-61-2	1.42946	4	#VALUE!	10 - 100 tonnes per annum
OC(=O)C1=CC=C(C=C1)C#N	4-Cyanobenzoic acid	619-65-8	1.43133	4	#VALUE!
NC(=O)NC(=O)CC1=CC=CC=C1	Phenacemide	63-98-9	1.43725	4	#VALUE!
CCCCCC1CCCC(=O)O1	6-Pentyltetrahydro-2H-pyran-2-one	705-86-2	1.43861	4	#VALUE!	100 - 1000 tonnes per annum
OC(=O)CCNC(=O)C1=CC=CC=C1	Betamipron	3440-28-6	1.44829	4	#VALUE!
CCN(CC)CCOC(=O)C(C)=C	2-(Diethylamino)ethyl methacrylate	105-16-8	1.44841	4	#VALUE!	10 - 100 tonnes per annum
N[C@H](C(O)=O)C1=CC=C(O)C=C1	Oxfenicine	32462-30-9	1.45057	4	#VALUE!
CC(=C)C(=O)OCC1=CC=CC=C1	Benzyl methacrylate	2495-37-6	1.4517	6	#VALUE!	100 - 1000 tonnes per annum
CC(=O)OCC(COC(C)=O)OC(C)=O	Triacetin	102-76-1	1.45193	4	#VALUE!	10000 - 100000 tonnes per annum
CC(=O)OC1=CC=C(C)C=C1	4-Tolyl acetate	140-39-6	1.45213	5	#VALUE!
CC1=CC=C(Cl)C=C1N	5-Chloro-2-methylaniline	95-79-4	1.45493	4	#VALUE!
CC(=O)CC(=O)C1=CC=CC=C1	1-Benzoylacetone	93-91-4	1.4592	5	#VALUE!
COC[C@@H](NC(C)=O)C(=O)NCC1=CC=CC=C1	Lacosamide	175481-36-4	1.46095	4	#VALUE!
CC(=O)NC1=CC=C(N)C=C1	4-Aminoacetanilide	122-80-5	1.46174	4	#VALUE!
NNC(=O)OCC1=CC=CC=C1	Hydrazinecarboxylic acid, phenylmethyl ester	5331-43-1	1.46613	4	#VALUE!
CCCCCCCC(=O)N(C)C	N,N-Dimethyloctanamide	1118-92-9	1.47051	4	#VALUE!
COC(=O)C1=C(OC)C=CC=C1	Methyl 2-methoxybenzoate	606-45-1	1.4749	4	#VALUE!
CC(=O)CC(=O)OCCOC(=O)C(C)=C	2-[Methacryloyloxy]ethyl acetoacetate	21282-97-3	1.47934	4	#VALUE!	100 - 1000 tonnes per annum
NC1=C(Cl)C=CC(=C1)C(O)=O	3-Amino-4-chlorobenzoic acid	2840-28-0	1.48281	4	#VALUE!
CCCCCCCC(=O)OCC(O)CO	2,3-Dihydroxypropyl octanoate	502-54-5	1.48429	4	#VALUE!
CCCCNC(=O)NCCCC	N,N'-Dibutylurea	1792-17-2	1.48595	4	#VALUE!
OC(=O)C1=CC=C(C=O)C=C1	4-Carboxybenzaldehyde	619-66-9	1.48609	4	#VALUE!
CCC1(CC)C(=O)NC=CC1=O	Pyrithyldione	77-04-3	1.48848	4	#VALUE!
CC(=O)CC(=O)NC1=CC=CC=C1	Acetoacetanilide	102-01-2	1.48934	5	#VALUE!
SCC(=O)NC1=CC=CC=C1	Thioglycolic acid anilide	4822-44-0	1.49105	5	#VALUE!
CC(=O)OC1CN2CCC1CC2	Aceclidine	827-61-2	1.49404	4	#VALUE!
OC(=O)CCCCCCC(O)=O	Octanedioic acid	505-48-6	1.49431	4	#VALUE!
NC1=CC(=C(NCCO)C=C1)[N+]([O-])=O	HC Red 3	2871-01-4	1.4953	4	#VALUE!
CC1=C(O)C(C=O)=C(CO)C=N1	Pyridoxal	66-72-8	1.49623	4	#VALUE!
CCC(=O)OCC1=CC=CC=C1	Benzyl propanoate	122-63-4	1.4973	4	#VALUE!	10 - 100 tonnes per annum
NC1=C(C=CC=C1)C(=O)OCC=C	Allyl anthranilate	7493-63-2	1.50037	5	#VALUE!
COC1=CC=C(COC=O)C=C1	4-Methoxybenzyl formate	122-91-8	1.50164	4	#VALUE!
OC(=O)C1=NC(Cl)=CC=C1	6-Chloro-2-picolinic acid	4684-94-0	1.50381	4	#VALUE!
CCOC(=O)C1=CC=C(N)C=C1	Benzocaine	94-09-7	1.50413	4	#VALUE!
OC(=O)\C=C\C1=CC=CC=C1	E-Cinnamic acid	140-10-3	1.50446	4	#VALUE!
CCCCOC(=O)C(=O)OCCCC	Dibutyl ethanedioate	2050-60-4	1.50669	4	#VALUE!
CC1=CN([C@@H]2O[C@H](CO)C=C2)C(=O)NC1=O	Stavudine	3056-17-5	1.51372	4	#VALUE!
COC(CC1=CC=CC=C1)OC	(2,2-Dimethoxyethyl)benzene	101-48-4	1.51596	4	#VALUE!	100 - 1000 tonnes per annum
CN(C)C1=CC=C(C=O)C=C1	4-Dimethylaminobenzaldehyde	100-10-7	1.51953	4	#VALUE!
CC1=NC2=CC=CC=C2C(=O)O1	4H-3,1-Benzoxazin-4-one,2-methyl-	525-76-8	1.52264	4	#VALUE!
CC(C)OC(=O)C1=CC=CC=C1	Propan-2-yl benzoate	939-48-0	1.52424	5	#VALUE!
CSC1=NN=C(C(=O)N1)C(C)(C)C	Metribuzin-DA	35045-02-4	1.52838	4	#VALUE!
OC(=O)CC1=CNC2=C1C=CC=C2	Indole-3-acetic acid	87-51-4	1.53293	4	#VALUE!
CC(=O)NC1=CC=C(C)C=C1	N-Acetyl-p-toluidine	103-89-9	1.53708	5	#VALUE!
CC(C)(C)OC(=O)C=C	tert-Butyl acrylate	1663-39-4	1.5415	4	#VALUE!
CC(=O)CN(CC(C)=O)N=O	N-Nitrosobis(2-oxopropyl)amine	60599-38-4	1.5427	4	#VALUE!
OCCNC(=O)C=CC1=CC=CC=C1	Idrocilamide	6961-46-2	1.54526	5	#VALUE!
CC(=O)NCCCCCC(O)=O	Acexamic acid	57-08-9	1.54631	4	#VALUE!
CC(C)C1=NC(=O)C=C(C)N1	2-Isopropyl-6-methyl-4-pyrimidone	2814-20-2	1.55022	5	#VALUE!
CCOC(=O)CC1(C)OCC(C)O1	Ethyl 2,4-dimethyl-1,3-dioxolane-2-acetate	6290-17-1	1.56487	4	#VALUE!
CC1(CO)CN(NC1=O)C1=CC=CC=C1	4-(Hydroxymethyl)-4-methyl-1-phenylpyrazolidin-3-one	13047-13-7	1.58054	4	#VALUE!
CN(C)CC1=CC=CC=C1O	2-((Dimethylamino)methyl)phenol	120-65-0	1.58059	4	#VALUE!
CC(CC1=CC=CC=C1)NC=O	Formetorex	15302-18-8	1.58295	5	#VALUE!
CC(=O)OCCC1=CC=CC=C1	2-Phenylethyl acetate	103-45-7	1.58505	5	#VALUE!	100 - 1000 tonnes per annum
COC(=O)C1=CC=C(C)C=C1	Methyl 4-methylbenzoate	99-75-2	1.58998	5	#VALUE!
CC(C)OC(=O)CC1=CC=CC=C1	Isopropyl phenylacetate	4861-85-2	1.59103	6	#VALUE!
CC(=O)NC1=C(O)C=CC=C1	2-Acetamidophenol	614-80-2	1.59134	4	#VALUE!
CCOC1=C(C=CC=C1)C(N)=O	2-Ethoxybenzamide	938-73-8	1.5922	4	#VALUE!
CC(C)(O)C1=CC=CC=C1	2-Phenylpropan-2-ol	617-94-7	1.59633	4	#VALUE!
CN(C)C(=O)CNC(=O)CC1=CC=CC=C1	N,N-Dimethyl-2-(2-phenylacetamido)acetamide	25439-20-7	1.60025	4	#VALUE!
CC1=C(OCC(O)=O)C=CC=C1	(2-Methylphenoxy)acetic acid	1878-49-5	1.60868	5	#VALUE!
CC(=O)N[C@@H](CC1=CC=C(O)C=C1)C(O)=O	N-Acetyl-L-tyrosine	537-55-3	1.60878	5	#VALUE!
CCN(CC)CCOC(=O)C=C	2-(Diethylamino)ethyl acrylate	2426-54-2	1.61032	4	#VALUE!
CN(C)CCOC(=O)C(C)=C	2-(Dimethylamino)ethyl methacrylate	2867-47-2	1.6153	4	#VALUE!	1000+ tonnes per annum
CC(=O)C1=CC=C(O)C(=C1)C(N)=O	5-Acetylsalicylamide	40187-51-7	1.61602	4	#VALUE!
CC1=CC=C(NC=O)C(C)=C1	N-(2,4-Dimethylphenyl)formamide	60397-77-5	1.61918	5	#VALUE!
CC(S)C(=O)NCC(O)=O	Tiopronin	1953-02-2	1.62005	4	#VALUE!
CC(=O)NC1=CC=CC(O)=C1	3-Acetamidophenol	621-42-1	1.6248	4	#VALUE!
COC(=O)CC(C)(C)C=C	Methyl 3,3-dimethylpent-4-enoate	63721-05-1	1.6265	5	#VALUE!
CC(=O)OC1=CC=CC(C)=C1	m-Cresyl acetate	122-46-3	1.62977	5	#VALUE!
CCOC(=O)C1=C(O)C=CC=C1	Ethyl salicylate	118-61-6	1.63274	4	#VALUE!	10 - 100 tonnes per annum
CCOC(=O)C1=CC=CC=C1	Ethyl benzoate	93-89-0	1.63317	4	#VALUE!	10 - 100 tonnes per annum
ClCC(=O)NC1=CC=CC=C1	2-Chloro-N-phenylacetamide	587-65-5	1.63538	5	#VALUE!
CC(=O)NC(CCC(N)=O)C(O)=O	Nalpha-Acetyl-L-glutamine	2490-97-3	1.63625	4	#VALUE!
COC(=O)C1=CCCN(C)C1	Arecoline	63-75-2	1.63973	4	#VALUE!
CC(C)NC(=O)C1=C(N)C=CC=C1	2-Amino-N-(1-methylethyl)benzamide	30391-89-0	1.6423	4	#VALUE!
OCCC1=C(C=CC=C1)[N+]([O-])=O	2-(2-Nitrophenyl)ethanol	15121-84-3	1.64371	5	#VALUE!
CC1=CC=C(C=C1)C(O)=O	4-Methylbenzoic acid	99-94-5	1.648	4	#VALUE!
OC(=O)CCCCCC(O)=O	Heptanedioic acid	111-16-0	1.64902	4	#VALUE!
CC(COC(C)=O)OC(C)=O	Propane-1,2-diyl diacetate	623-84-7	1.64929	4	#VALUE!	1000 - 10000 tonnes per annum
CC(C)C[C@H](NC(C)=O)C(O)=O	Acetyl-L-leucine	1188-21-2	1.65026	4	#VALUE!
COC(=O)C1=C(C)C=CC=C1	Methyl 2-methylbenzoate	89-71-4	1.65113	4	#VALUE!
COC(=O)C1=C(O)C=CC=C1	Methyl salicylate	119-36-8	1.65174	4	#VALUE!	1000 - 10000 tonnes per annum
CC(=O)OC1=C(C=CC=C1)C(O)=O	Aspirin	50-78-2	1.67723	4	#VALUE!	100 - 1000 tonnes per annum
CCOC(=O)C1=CN=CC=C1	Ethyl nicotinate	614-18-6	1.68058	4	#VALUE!
CC(=O)OCC1=CC=CC=C1	Benzyl acetate	140-11-4	1.68154	4	#VALUE!	1000 - 10000 tonnes per annum
CCOC(=O)C1=C(C)C=CC=C1	Ethyl 2-methylbenzoate	87-24-1	1.68718	5	#VALUE!
CC1(C)CO[C@@H](CC(O)=O)CN1	SCH 50911	160415-07-6	1.68741	4	#VALUE!
CC(=O)NC(CC1=CC=CC=C1)C(O)=O	Afalanine	2901-75-9	1.6919	5	#VALUE!
CC(C)NC(=O)NC(C)C	1,3-Dipropan-2-ylurea	4128-37-4	1.69435	4	#VALUE!
CC1=CC=CC(=C1)C(O)=O	3-Methylbenzoic acid	99-04-7	1.69529	4	#VALUE!	100 - 1000 tonnes per annum
OC1(CCNCC1)C1=CC=CC=C1	4-Phenylpiperidin-4-ol	40807-61-2	1.69583	4	#VALUE!
OC(=O)C1=CC=C(O)C=C1	4-Hydroxybenzoic acid	99-96-7	1.69661	4	#VALUE!	1000 - 10000 tonnes per annum
CN(C)CCCNC(=O)C(C)=C	N-[3-(Dimethylamino)propyl]methacrylamide	5205-93-6	1.70029	4	#VALUE!	1000 - 10000 tonnes per annum
OC(=O)CNC(=O)C1=CC=CC=C1	Hippuric acid	495-69-2	1.70176	4	#VALUE!
CC(=O)NC1=CC=CC(C)=C1	N-Acetyl-m-toluidine	537-92-8	1.70497	5	#VALUE!
CC(C=O)=CC1=CC=CC=C1	alpha-Methyl cinnamaldehyde	101-39-3	1.70849	4	#VALUE!
NC1=CC=C(C=C1)C(=O)NCC(O)=O	Aminohippuric acid	61-78-9	1.71478	4	#VALUE!
CC(=O)NC1=C(C)C=CC=C1	N-Acetyl-o-toluidine	120-66-1	1.7168	5	#VALUE!
OC(=O)CCC1=CC=CC=C1	Hydrocinnamic acid	501-52-0	1.71696	4	#VALUE!
CC(C)(C)C(=O)NCCCC(O)=O	Pivagabine	69542-93-4	1.71783	4	#VALUE!
CC(=O)OCCOCCOCCOC(C)=O	Triethylene glycol diacetate	111-21-7	1.72642	4	#VALUE!	100 - 1000 tonnes per annum
CCOC(=O)C1=C(N)C=CC=C1	Ethyl anthranilate	87-25-2	1.73079	4	#VALUE!
CC(=C)C(=O)OCC1CCCO1	Tetrahydrofurfuryl methacrylate	2455-24-5	1.73309	4	#VALUE!	100 - 1000 tonnes per annum
CC(=O)NC(=O)C1=CC=CC=C1O	Acetylsalicylamide	5663-71-8	1.74356	4	#VALUE!
CCCC(=O)OC(=O)CCC	Butanoic anhydride	106-31-0	1.74545	4	#VALUE!
OC(=O)CONC(=O)C1=CC=CC=C1	Benzadox	5251-93-4	1.74885	5	#VALUE!
CCC1(CC)C(=O)NC(=O)NC1=O	Barbital	57-44-3	1.74942	4	#VALUE!
OCCOC(=O)C1=CC=CC=C1O	2-Hydroxyethyl salicylate	87-28-5	1.7502	4	#VALUE!
CCOC(=O)C(Cl)C(C)=O	Ethyl 2-chloroacetoacetate	609-15-4	1.75211	4	#VALUE!
OC(=O)C1=CC(=CC=C1)C(O)=O	1,3-Benzenedicarboxylic acid	121-91-5	1.75659	4	#VALUE!	100000 - 1000000 tonnes per annum
COC(=O)C1=CC=CC=C1	Methyl benzoate	93-58-3	1.76044	4	#VALUE!	100 - 1000 tonnes per annum
CCOC(=O)C(O)C1=CC=CC=C1	Ethyl mandelate	774-40-3	1.76199	5	#VALUE!
OCC1=CC=C(O1)C(=O)NCC(O)=O	5-(Hydroxymethyl-2-furoyl)glycine	38716-68-6	1.76247	4	#VALUE!
COC(=O)C1=C(N)C=CC=C1	Methyl 2-aminobenzoate	134-20-3	1.76302	4	#VALUE!	100 - 1000 tonnes per annum
NC(CC1=CC=CC=C1)C(O)=O	Phenylalanine	150-30-1	1.77222	4	#VALUE!
NC1=CC=C(C=C1)C(=O)OCC(O)CO	Glycerol 1-(p-aminobenzoate)	136-44-7	1.78272	4	#VALUE!
CC(=O)NC1=CC=CC(N)=C1	3-Aminoacetanilide	102-28-3	1.78862	4	#VALUE!
NC1=CC=CC=C1C(=O)OCC(O)CO	Glyceryl 1-(2-aminobenzoate)	71574-35-1	1.79087	4	#VALUE!
NC1=CC(=CC(N)=C1)C(O)=O	3,5-Diaminobenzoic acid	535-87-5	1.79144	4	#VALUE!
CC(=O)NC1CCSC1=O	Citiolone	1195-16-0	1.79976	4	#VALUE!
CC(=O)N[C@@H](CCC(O)=O)C(O)=O	N-Acetyl-L-glutamic acid	1188-37-0	1.79982	4	#VALUE!
COC(=O)CC1=CC=CC=C1	Methyl phenylacetate	101-41-7	1.80414	4	#VALUE!	10 - 100 tonnes per annum
CC1=C(N)C=C(C=C1)C(N)=O	3-Amino-4-methylbenzamide	19406-86-1	1.80936	4	#VALUE!
CN(C)CCOC(=O)C=C	2-(Dimethylamino)ethyl acrylate	2439-35-2	1.81202	4	#VALUE!
CCOC(=O)CC1=CC=CC=C1	Ethyl phenylacetate	101-97-3	1.81392	5	#VALUE!	10 - 100 tonnes per annum
O=CCCC1=CC=CC=C1	3-Phenylpropanal	104-53-0	1.82308	4	#VALUE!
OC(=O)C(=O)CC1=CC=CC=C1	Phenylpyruvic acid	156-06-9	1.84536	5	#VALUE!
CC(=O)OC1CCCCC1	Cyclohexyl acetate	622-45-7	1.85992	4	#VALUE!
CC(C)(CO)C(O)C(=O)NCCCO	Panthenol	16485-10-2	1.88486	4	#VALUE!	100 - 1000 tonnes per annum
CC(C)(CO)[C@@H](O)C(=O)NCCCO	Dexpanthenol	81-13-0	1.88486	4	#VALUE!	1000 - 10000 tonnes per annum
CCOC(=O)CN1CCCC1=O	Ethyl 2-oxopyrrolidin-2-ylacetate	61516-73-2	1.89859	4	#VALUE!
CC(=O)N[C@@H](CS)C(O)=O	N-Acetyl-L-cysteine	616-91-1	1.89984	4	#VALUE!
OC(=O)C1=C[N+]([O-])=CC=C1	Nicotinic acid 1-oxide	2398-81-4	1.90893	4	#VALUE!
COC(C(O)=O)C1=CC=CC=C1	Methoxyphenylacetic acid	1701-77-5	1.91317	5	#VALUE!
NC1=CC=C(C=C1)C(O)=O	4-Aminobenzoic acid	150-13-0	1.92513	4	#VALUE!
CN(C)C(=O)C(Cl)C(C)=O	2-Chloro-N,N-dimethyl-3-oxobutanamide	5810-11-7	1.94255	4	#VALUE!
COC(=O)CC(=O)C(C)(C)C	Methyl 4,4,4-trimethylacetoacetate	55107-14-7	1.94569	4	#VALUE!
CCC(=CC)C(=O)NC(N)=O	1-(2-Ethylcrotonoyl)urea	5982-97-8	1.96268	4	#VALUE!
CC(=O)NC1=CC=CC=C1	Acetanilide	103-84-4	1.97424	4	#VALUE!
O[C@@H](C(O)=O)C1=CC=CC=C1	D-(-)-Mandelic acid	611-71-2	2.02492	4	#VALUE!
OC(=O)CC1=CC=CC=C1	Phenylacetic acid	103-82-2	2.03083	4	#VALUE!	10 - 100 tonnes per annum
CC(=O)N1C[C@H](O)C[C@H]1C(O)=O	Oxaceprol	33996-33-7	2.09194	4	#VALUE!
CN(C)NC(=O)CCC(O)=O	Daminozide	1596-84-5	2.15469	4	#VALUE!

## Sheet: Chem_in_AD_and_Band
Chemical SMILEs	Chemical Name	Chemical CAS	HC5 log umol/L	HC5 umol/L	Number of Chemicals in Model AD	In ECHA	In Band	Lower of Bound of Band	Concern Index
O=C=NC1=CC=C(CC2=CC=C(C=C2)N=C=O)C=C1	4,4'-Diphenylmethane diisocyanate	101-68-8	-0.702432	0.198412	4	1	100000 - 1000000 tonnes per annum	100000	504001
CCCCC(CC)COC(=O)C=C	2-Ethylhexyl acrylate	103-11-7	0.488796	3.08174	4	1	100000 - 1000000 tonnes per annum	100000	32449.2
CCCCC(CC)CO[N+]([O-])=O	2-Ethylhexyl nitrate	27247-96-7	0.747918	5.59653	5	1	100000 - 1000000 tonnes per annum	100000	17868.2
O=C1C2=C(C=CC=C2)C(=O)C2=C1C=CC=C2	Anthraquinone	84-65-1	-0.902443	0.125186	4	1	1000 - 10000 tonnes per annum	1000	7988.09
CCCCC(CC)COC(=O)OOC(C)(C)C	tert-Butylperoxy 2-ethylhexyl carbonate	34443-12-4	-0.711949	0.194111	4	1	1000 - 10000 tonnes per annum	1000	5151.68
CCCCCCCCCCCC(O)=O	Dodecanoic acid	143-07-7	0.411296	2.57808	4	1	10000 - 100000 tonnes per annum	10000	3878.86
CSC1=CC=C(C=C1)C(=O)C(C)(C)N1CCOCC1	2-Methyl-4'-(methylthio)-2-morpholinopropiophenone	71868-10-5	-0.532943	0.293128	5	2	1000 - 10000 tonnes per annum	1000	3411.48
CCCCCCCCCCCC(=O)OC	Methyl dodecanoate	111-82-0	0.518663	3.30113	4	1	10000 - 100000 tonnes per annum	10000	3029.26
O=P1OC2=C(C=CC=C2)C2=C1C=CC=C2	6H-Dibenzo[c,e][1,2]oxaphosphinine 6-oxide	35948-25-5	-0.429979	0.371553	5	1	1000 - 10000 tonnes per annum	1000	2691.41
OC(=O)C1=CC(=CC=C1)C(O)=O	1,3-Benzenedicarboxylic acid	121-91-5	1.75659	57.0941	4	1	100000 - 1000000 tonnes per annum	100000	1751.49
OC(=O)CCCCCCCCCCC(O)=O	Dodecanedioic acid	693-23-2	0.859063	7.22874	4	1	10000 - 100000 tonnes per annum	10000	1383.37
CC1=CC(N2N=C3C=CC=CC3=N2)=C(O)C=C1	2-(2H-Benzotriazol-2-yl)-4-methylphenol	2440-22-4	-0.106189	0.783089	4	1	1000 - 10000 tonnes per annum	1000	1276.99
CCCCCCCCCC(=O)OC	Methyl decanoate	110-42-9	0.906209	8.05767	4	1	10000 - 100000 tonnes per annum	10000	1241.05
ClC(=O)C1=CC(=CC=C1)C(Cl)=O	1,3-Benzenedicarbonyl dichloride	99-63-8	-0.0838823	0.824362	4	1	1000 - 10000 tonnes per annum	1000	1213.06
CCCCCCCCCC(=O)N(C)C	N,N-Dimethyldecanamide	14433-76-2	0.95744	9.0665	4	1	10000 - 100000 tonnes per annum	10000	1102.96
CC1=CC=C(C=C1S(O)(=O)=O)[N+]([O-])=O	2-Methyl-5-nitrobenzenesulfonic acid	121-03-9	-0.0390172	0.914077	4	1	1000 - 10000 tonnes per annum	1000	1094
O=S(=O)(C1=CC=CC=C1)C1=CC=CC=C1	Diphenylsulfone	127-63-9	-1.03608	0.092027	5	1	100 - 1000 tonnes per annum	100	1086.64
O=C(C1=CC=CC=C1)C1=CC=CC=C1	Benzophenone	119-61-9	-0.028267	0.936986	4	1	1000 - 10000 tonnes per annum	1000	1067.25
CC1=CC=C(C=C1)S(O)(=O)=O	4-Methylbenzenesulfonic acid	104-15-4	0.975936	9.46098	4	1	10000 - 100000 tonnes per annum	10000	1056.97
CC(C)(COC(=O)C1=CC=CC=C1)COC(=O)C1=CC=CC=C1	Neopentyl glycol dibenzoate	4196-89-8	-1.02115	0.0952466	4	1	100 - 1000 tonnes per annum	100	1049.91
OS(=O)(=O)C1=CC2=C(C=CC=C2)C=C1	Naphthalene-2-sulfonic acid	120-18-3	0.00177852	1.0041	5	1	1000 - 10000 tonnes per annum	1000	995.913
CC(CC(O)=O)CC(C)(C)C	3,5,5-Trimethylhexanoic acid	3302-10-1	1.0047	10.1088	4	1	10000+ tonnes per annum	10000	989.237
CC(C)(C)C(=O)C(OC1=CC=C(Cl)C=C1)N1C=CN=C1	Climbazole	38083-17-9	-0.943751	0.113828	5	1	100 - 1000 tonnes per annum	100	878.518
CCOC(=O)C1=CC=C(C=C1)N(C)C	Parbenate	10287-53-3	1.10924	12.8601	4	1	10000 - 100000 tonnes per annum	10000	777.601
O=C1CCCCCCCCCCCN1	Azacyclotridecan-2-one	947-04-6	1.12465	13.3244	4	1	10000 - 100000 tonnes per annum	10000	750.501
CCCCNS(=O)(=O)C1=CC=CC=C1	N-Butylbenzenesulfonamide	3622-84-2	0.150648	1.41465	4	1	1000 - 10000 tonnes per annum	1000	706.89
C=CCOC(=O)C1=C(C=CC=C1)C(=O)OCC=C	Diallyl phthalate	131-17-9	0.193793	1.5624	5	1	1000 - 10000 tonnes per annum	1000	640.041
OC(=O)CCCCCCCCC(O)=O	Decanedioic acid	111-20-6	1.19459	15.6528	4	1	10000 - 100000 tonnes per annum	10000	638.862
O=C(OCC1=CC=CC=C1)C1=CC=CC=C1	Benzyl benzoate	120-51-4	0.210241	1.62271	5	1	1000 - 10000 tonnes per annum	1000	616.253
CC(C)(C)C1=CC=C(O)C=C1	4-tert-Butylphenol	98-54-4	1.22364	16.7356	4	1	10000 - 100000 tonnes per annum	10000	597.528
CCCCOCCOCCOC(C)=O	2-(2-Butoxyethoxy)ethyl acetate	124-17-4	1.24793	17.6982	4	1	10000 - 100000 tonnes per annum	10000	565.029
OC1=C(C=CC=C1)C(=O)OCC1=CC=CC=C1	Benzyl salicylate	118-58-1	0.341101	2.19332	5	1	1000 - 10000 tonnes per annum	1000	455.931
CCCCCCOC1=C(C=CC=C1)C(O)=O	Hexyl salicylate	6259-76-3	0.346888	2.22274	4	1	1000 - 10000 tonnes per annum	1000	449.896
CCCCC(CC)COC(=O)C1=CC=C(C=C1)N(C)C	2-Ethylhexyl 4-(dimethylamino)benzoate	21245-02-3	-0.630678	0.234057	5	1	100 - 1000 tonnes per annum	100	427.246
COC1=CC2=C(C=CC=C2)C=C1	2-Methoxynaphthalene	93-04-9	0.393249	2.47314	4	1	1000 - 10000 tonnes per annum	1000	404.344
O=C1CCCCCCCCCCCC(=O)OCCO1	1,4-Dioxacycloheptadecane-5,17-dione	105-95-3	0.398977	2.50597	5	1	1000 - 10000 tonnes per annum	1000	399.046
CCC(C)C1=CC(=CC(=C1O)[N+]([O-])=O)[N+]([O-])=O	Dinoseb	88-85-7	0.426983	2.6729	4	1	1000 - 10000 tonnes per annum	1000	374.126
CCCCC(CC)COC(=O)C(C)=C	2-Ethylhexyl methacrylate	688-84-6	0.436291	2.7308	4	1	1000 - 10000 tonnes per annum	1000	366.192
CC(=O)OCC(COC(C)=O)OC(C)=O	Triacetin	102-76-1	1.45193	28.3095	4	1	10000 - 100000 tonnes per annum	10000	353.238
CCCCC(CC)COC(=O)C1=CC=CC=C1	2-Ethylhexyl benzoate	5444-75-7	-0.519053	0.302654	4	1	100 - 1000 tonnes per annum	100	330.41
CC(C)(C)OOC(=O)C1=CC=CC=C1	tert-Butyl perbenzoate	614-45-9	0.537052	3.44391	6	1	1000 - 10000 tonnes per annum	1000	290.367
OC1(CCCCC1)C(=O)C1=CC=CC=C1	(1-Hydroxycyclohexyl)(phenyl)methanone	947-19-3	0.576927	3.77508	5	1	1000 - 10000 tonnes per annum	1000	264.895
CCOC(=O)C1=CC=CC=C1C(=O)OCC	Diethyl phthalate	84-66-2	0.586171	3.8563	5	1	1000 - 10000 tonnes per annum	1000	259.316
CC(C)C1=CC=C(C=C1)S(O)(=O)=O	4-(Propan-2-yl)benzenesulfonic acid	16066-35-6	0.590875	3.89829	4	1	1000 - 10000 tonnes per annum	1000	256.523
CCC1=CC2=C(C=C1)C(=O)C1=C(C=CC=C1)C2=O	2-Ethylanthracene-9,10-dione	84-51-5	-0.392968	0.404605	4	1	100 - 1000 tonnes per annum	100	247.154
CC(C)=CCCC(C)(OC(C)=O)C=C	Linalyl acetate	115-95-7	0.645815	4.424	5	1	1000 - 10000 tonnes per annum	1000	226.04
OC(=O)CCCCCCCCCCCC(O)=O	Tridecanedioic acid	505-52-2	0.654452	4.51286	4	1	1000 - 10000 tonnes per annum	1000	221.589
CCOC1=CC2=C(NC(C)(C)C=C2C)C=C1	Ethoxyquin	91-53-2	-0.303119	0.4976	4	1	100 - 1000 tonnes per annum	100	200.965
CCCCC(CC)COC(C)=O	2-Ethylhexyl acetate	103-09-3	0.765334	5.82552	4	1	1000+ tonnes per annum	1000	171.659
CC1COC2=C(C=CC=C2)N1C(=O)C(Cl)Cl	Benoxacor	98730-04-2	-0.225326	0.595216	6	1	100 - 1000 tonnes per annum	100	168.006
O=C=NCC1=CC(CN=C=O)=CC=C1	1,3-Bis(isocyanatomethyl)benzene	3634-83-1	0.803566	6.36159	4	1	1000 - 10000 tonnes per annum	1000	157.193
CCCCC(CC)COC(=O)COC1=C(C)C=C(Cl)C=C1	MCPA-2-ethylhexyl	29450-45-1	-1.18581	0.0651919	4	1	10 - 100 tonnes per annum	10	153.393
CC(C)C1=CC=C(C)C=C1O	Thymol	89-83-8	0.838222	6.89004	4	1	1000 - 10000 tonnes per annum	1000	145.137
O=P(OC1=CC=CC=C1)OC1=CC=CC=C1	Diphenyl phosphite	4712-55-4	-1.12742	0.0745724	4	1	10 - 100 tonnes per annum	10	134.098
OS(=O)(=O)C1=CC=CC=C1	Benzenesulfonic acid	98-11-3	0.874314	7.48711	4	1	1000 - 10000 tonnes per annum	1000	133.563
OC1=CC=C(C=C1)S(O)(=O)=O	4-Phenolsulfonic acid	98-67-9	0.932667	8.5638	4	1	1000 - 10000 tonnes per annum	1000	116.771
C=CC(=O)OCCOC1=CC=CC=C1	2-Phenoxyethyl acrylate	48145-04-6	0.94186	8.74702	5	1	1000 - 10000 tonnes per annum	1000	114.325
CC(=O)\C=C\C1=C(C)CCCC1(C)C	beta-Ionone	79-77-6	0.943661	8.78336	4	1	1000 - 10000 tonnes per annum	1000	113.852
CC(C)=CCCC(C)=CC=O	3,7-Dimethyl-2,6-octadienal	5392-40-5	0.94731	8.85748	4	1	1000 - 10000 tonnes per annum	1000	112.899
COC1=CC=C(C(=O)C2=CC=CC=C2)C(O)=C1	2-Hydroxy-4-methoxybenzophenone	131-57-7	-0.0193881	0.956339	4	1	100 - 1000 tonnes per annum	100	104.565
CC(=O)NC1=CC=C(C=C1)S(Cl)(=O)=O	4-(Acetylamino)benzenesulfonyl chloride	121-60-8	-1.00304	0.099303	4	1	10 - 100 tonnes per annum	10	100.702
CCCCOC(=O)\C=C/C(=O)OCCCC	Dibutyl maleate	105-76-0	1.00054	10.0124	4	1	1000 - 10000 tonnes per annum	1000	99.8763
CC1=CC=C(C=C1)S(=O)(=O)N=C=O	4-Methylbenzenesulfonyl isocyanate	4083-64-1	0.00894231	1.0208	4	1	100 - 1000 tonnes per annum	100	97.962
CC(C)=CCCC(C)(O)C=C	Linalool	78-70-6	1.01333	10.3116	4	1	1000 - 10000 tonnes per annum	1000	96.9777
CCCCCC(C=O)=CC1=CC=CC=C1	Pentylcinnamaldehyde	122-40-7	0.0299372	1.07136	5	1	100 - 1000 tonnes per annum	100	93.3389
ClC1=C(Cl)C(=O)C2=C(C=CC=C2)C1=O	Dichlone	117-80-6	-0.961387	0.109298	5	1	10 - 100 tonnes per annum	10	91.4929
CC(=C)C(=O)OCCOC(=O)C(C)=C	Ethylene glycol dimethacrylate	97-90-5	1.09412	12.4199	4	1	1000 - 10000 tonnes per annum	1000	80.5158
O=C1OC2=C(C=CC=C2)C=C1	Coumarin	91-64-5	1.1175	13.1068	4	1	1000 - 10000 tonnes per annum	1000	76.2964
CCCCCCCCN1CCCC1=O	N-Octyl-2-pyrrolidone	2687-94-7	1.12573	13.3577	4	2	1000+ tonnes per annum	1000	74.8633
CCCCCCCCCCCC(=O)OCC(O)CO	1-Monolaurin	142-18-7	1.15464	14.2773	4	1	1000 - 10000 tonnes per annum	1000	70.0414
CC(C)(C)C1=CC=C(C=C1)C(O)=O	4-tert-Butylbenzoic acid	98-73-7	1.16409	14.5912	5	1	1000+ tonnes per annum	1000	68.5344
CC(=C)[C@@H]1CC=C(C)C(=O)C1	R-(-)-Carvone	6485-40-1	1.17106	14.8272	5	1	1000 - 10000 tonnes per annum	1000	67.4434
CC(CCCC(C)(C)O)CC=O	7-Hydroxy-3,7-dimethyloctanal	107-75-5	1.19385	15.6262	4	1	1000 - 10000 tonnes per annum	1000	63.995
CC(C)(OO)C1=CC=CC=C1	Cumene hydroperoxide	80-15-9	1.19689	15.7359	4	1	1000 - 10000 tonnes per annum	1000	63.549
CC1=CC=C(C=C1)C(=O)C1=CC=CC=C1	4-Methylbenzophenone	134-84-9	0.199331	1.58245	4	1	100 - 1000 tonnes per annum	100	63.193
CC(C)C(=O)OCCOC1=CC=CC=C1	Phenoxyethyl isobutyrate	103-60-6	0.21499	1.64055	4	1	100 - 1000 tonnes per annum	100	60.9551
CCCCCCCC1CCC(=O)O1	5-Heptyldihydro-2(3H)-furanone	104-67-6	1.22794	16.9023	4	1	1000 - 10000 tonnes per annum	1000	59.1637
CCOC(=O)CP(=O)(OCC)OCC	Triethyl phosphonoacetate	867-13-0	0.255897	1.80259	4	1	100 - 1000 tonnes per annum	100	55.4757
CN(C)C(=O)NC1=CC=C(C)C(NC(=O)N(C)C)=C1	3,3'-(4-Methylbenzene-1,3-diyl)bis(1,1-dimethylurea)	17526-94-2	0.275195	1.88449	6	1	100 - 1000 tonnes per annum	100	53.0647
O=NN(C1=CC=CC=C1)C1=CC=CC=C1	N-Nitrosodiphenylamine	86-30-6	-0.687431	0.205385	4	1	10 - 100 tonnes per annum	10	48.689
CC(CC1=CC=C(C=C1)C(C)C)C=O	2-Methyl-3-[4-(propan-2-yl)phenyl]propanal	103-95-7	0.324385	2.1105	5	1	100 - 1000 tonnes per annum	100	47.3822
CC(=O)CC(C)(C)NC(=O)C=C	Diacetone acrylamide	2873-97-4	1.34445	22.1027	4	1	1000 - 10000 tonnes per annum	1000	45.2434
OC(=O)CCCCCCCC(O)=O	Nonanedioic acid	123-99-9	1.35706	22.7542	4	1	1000 - 10000 tonnes per annum	1000	43.948
OC(C(=O)C1=CC=CC=C1)C1=CC=CC=C1	Benzoin	119-53-9	0.375252	2.37275	4	1	100 - 1000 tonnes per annum	100	42.1452
CC(C)(O)C(=O)C1=CC=CC=C1	Propylene glycol diacetate	7473-98-5	1.37826	23.8922	5	1	1000 - 10000 tonnes per annum	1000	41.8548
O=C1C=CC(=O)N1C1=CC=CC=C1	1-Phenyl-1H-pyrrole-2,5-dione	941-69-5	1.39092	24.5991	4	1	1000 - 10000 tonnes per annum	1000	40.652
OC(=O)C1=CC=CC=C1C(O)=O	Phthalic acid	88-99-3	1.40532	25.4283	4	1	1000 - 10000 tonnes per annum	1000	39.3262
CC(OC(C)=O)C1=CC=CC=C1	(+/-)-alpha-Methylbenzyl acetate	93-92-5	1.42273	26.4687	5	1	1000 - 10000 tonnes per annum	1000	37.7804
CC\C(C)=C\CCC(C)(O)C=C	Ethyl linalool	10339-55-6	0.453076	2.83842	4	1	100 - 1000 tonnes per annum	100	35.2309
CCCC(=O)OC(C)(C)CC1=CC=CC=C1	1,1-Dimethyl-2-phenylethyl butanoate	10094-34-5	0.486462	3.06523	5	1	100 - 1000 tonnes per annum	100	32.624
CN(C)C(=O)NC1=CC(Cl)=C(Cl)C=C1	Diuron	330-54-1	0.501365	3.17223	6	1	100 - 1000 tonnes per annum	100	31.5235
CC(=O)C1=CC2=CC=CC=C2C=C1	2'-Acetonaphthone	93-08-3	0.525971	3.35715	4	1	100 - 1000 tonnes per annum	100	29.7872
CC(CCO)CCC1=CC=CC=C1	3-Methyl-5-phenylpentan-1-ol	55066-48-3	0.548706	3.53758	4	1	100 - 1000 tonnes per annum	100	28.2679
CCCCOP(O)(=O)OCCCC	Phosphoric acid, dibutyl ester	107-66-4	0.557723	3.61179	4	1	100 - 1000 tonnes per annum	100	27.6871
OC1=C(C=C(C=C1)[N+]([O-])=O)[N+]([O-])=O	2,4-Dinitrophenol	51-28-5	0.562243	3.64958	4	1	100 - 1000 tonnes per annum	100	27.4004
C=CCOC(=O)CCC1CCCCC1	Prop-2-en-1-yl 3-cyclohexylpropanoate	2705-87-5	0.589782	3.8885	4	1	100 - 1000 tonnes per annum	100	25.7169
CN(C)CCOC(=O)C(C)=C	2-(Dimethylamino)ethyl methacrylate	2867-47-2	1.6153	41.238	4	1	1000+ tonnes per annum	1000	24.2495
O=C(OCC1=CC=CC=C1)C=CC1=CC=CC=C1	Benzyl cinnamate	103-41-3	-0.377668	0.419114	4	1	10 - 100 tonnes per annum	10	23.8599
CC\C=C/CCOC(=O)C1=C(O)C=CC=C1	(3Z)-Hex-3-en-1-yl salicylate	65405-77-8	0.628546	4.25154	5	1	100 - 1000 tonnes per annum	100	23.5209
CC(=O)OC(C)(C)C1CCC(C)=CC1	alpha-Terpinyl acetate	80-26-2	0.630739	4.27306	4	1	100 - 1000 tonnes per annum	100	23.4024
CC(COC(C)=O)OC(C)=O	Propane-1,2-diyl diacetate	623-84-7	1.64929	44.5957	4	1	1000 - 10000 tonnes per annum	1000	22.4237
COC(=O)C1=C(O)C=CC=C1	Methyl salicylate	119-36-8	1.65174	44.8481	4	1	1000 - 10000 tonnes per annum	1000	22.2975
O=C1CCCCCCCCCCC(=O)OCCO1	1,4-Dioxacyclohexadecane-5,16-dione	54982-83-1	0.674366	4.72462	5	1	100 - 1000 tonnes per annum	100	21.1657
CC(=O)OCC1=CC=CC=C1	Benzyl acetate	140-11-4	1.68154	48.0331	4	1	1000 - 10000 tonnes per annum	1000	20.819
CC(C)=CCC\C(C)=C\COC(C)=O	Geranyl acetate	105-87-3	0.684885	4.84044	5	1	100 - 1000 tonnes per annum	100	20.6593
CC(C)=CCC\C(C)=C/COC(C)=O	cis-3,7-Dimethyl-2,6-octadien-1-yl acetate	141-12-8	0.684885	4.84044	5	1	100 - 1000 tonnes per annum	100	20.6593
CC1CCOC(C1)C=C(C)C	4-Methyl-2-(2-methylprop-1-en-1-yl)tetrahydro-2H-pyran	16409-43-1	0.687757	4.87255	4	1	100 - 1000 tonnes per annum	100	20.5231
OC(=O)C1=CC2=C(C=C1)C=C(O)C=C2	6-Hydroxy-2-naphthoic acid	16712-64-4	0.692739	4.92877	4	1	100 - 1000 tonnes per annum	100	20.289
OC(=O)C1=CC=C(O)C=C1	4-Hydroxybenzoic acid	99-96-7	1.69661	49.7286	4	1	1000 - 10000 tonnes per annum	1000	20.1092
CN(C)CCCNC(=O)C(C)=C	N-[3-(Dimethylamino)propyl]methacrylamide	5205-93-6	1.70029	50.1517	4	1	1000 - 10000 tonnes per annum	1000	19.9395
CC1=CC2=C(C=C1)C(=O)C1=CC=CC=C1C2=O	2-Methylanthraquinone	84-54-8	-0.290397	0.512393	4	1	10 - 100 tonnes per annum	10	19.5163
CC(C)=C1CCC(C)=CC1	Terpinolene	586-62-9	0.732157	5.39706	4	1	100 - 1000 tonnes per annum	100	18.5286
CC(=C)C(=O)OCCCCCCOC(=O)C(C)=C	1,6-Hexanediol dimethacrylate	6606-59-3	0.752614	5.65737	5	1	100 - 1000 tonnes per annum	100	17.6761
CCCCCCCCCCCC(=O)N(CCO)CCO	N,N-Bis(2-hydroxyethyl)dodecanamide	120-40-1	0.754221	5.67833	4	1	100+ tonnes per annum	100	17.6108
CCC(C)(C)C1=CC=C(O)C=C1	4-(2-Methylbutan-2-yl)phenol	80-46-6	0.755499	5.69507	4	1	100 - 1000 tonnes per annum	100	17.5591
CCCCOC(=O)CCCCC(=O)OCCCC	Dibutyl hexanedioate	105-99-7	0.766018	5.8347	5	1	100+ tonnes per annum	100	17.1389
CCCCCCCCCCCC(=O)N(C)CC(O)=O	N-Dodecanoyl-N-methylglycine	97-78-9	0.782653	6.06251	4	1	100 - 1000 tonnes per annum	100	16.4948
COC1=CC=C(C=CC(=O)OCCC(C)C)C=C1	Amiloxate	71617-10-2	-0.214343	0.610459	6	1	10 - 100 tonnes per annum	10	16.3811
CC(C)C1=CC=C(C)C(O)=C1	Isopropyl-o-cresol	499-75-2	0.798469	6.28737	4	1	100 - 1000 tonnes per annum	100	15.9049
CCOC(=O)C1OC1(C)C1=CC=CC=C1	Ethyl methylphenylglycidate	77-83-8	0.820411	6.61319	5	1	100 - 1000 tonnes per annum	100	15.1213
NC1=CC=C(Cl)C=C1C(=O)C1=CC=CC=C1	2-Amino-5-chlorobenzophenone	719-59-5	-0.170866	0.674736	5	1	10 - 100 tonnes per annum	10	14.8206
CN(C)C(=O)NC1=CC=CC(=C1)C(F)(F)F	Fluometuron	2164-17-2	-0.160608	0.690863	4	1	10 - 100 tonnes per annum	10	14.4746
CC(C)(CO)[C@@H](O)C(=O)NCCCO	Dexpanthenol	81-13-0	1.88486	76.7119	4	1	1000 - 10000 tonnes per annum	1000	13.0358
CCCCCCCCP(O)(O)=O	Octylphosphonic acid	4724-48-5	0.896408	7.87786	4	1	100 - 1000 tonnes per annum	100	12.6938
CCCCOP(=O)OCCCC	Dibutyl phosphite	1809-19-4	0.91306	8.18578	4	1	100 - 1000 tonnes per annum	100	12.2163
CC(=O)OC(C)(C)CC1=CC=CC=C1	Dimethylbenzylcarbinyl acetate	151-05-3	0.96266	9.17613	6	1	100 - 1000 tonnes per annum	100	10.8978
O=C(CC1=CC=CC=C1)OCCC1=CC=CC=C1	2-Phenylethyl phenylacetate	102-20-5	-0.0288489	0.935731	4	2	10 - 100 tonnes per annum	10	10.6868
C(CC1=CC=CC=C1)CC1=CC=NC=C1	4-(3-Phenylpropyl)pyridine	2057-49-0	-0.0147077	0.966701	4	1	10 - 100 tonnes per annum	10	10.3445
CCCN(CCC)C(=O)SCC	EPTC	759-94-4	0.992203	9.82206	5	1	100 - 1000 tonnes per annum	100	10.1812
OC(=O)CCCCCCCCCC(O)=O	Undecanedioic acid	1852-04-6	1.02985	10.7114	4	1	100 - 1000 tonnes per annum	100	9.33581
CC(C)OC(=O)CCCCC(=O)OC(C)C	Diisopropyl adipate	6938-94-9	1.05235	11.281	4	2	100 - 1000 tonnes per annum	100	8.86444
COC(=O)CCCCCCCCC(=O)OC	Dimethyl decanedioate	106-79-6	1.10646	12.7779	4	1	100 - 1000 tonnes per annum	100	7.82599
O=C(OCCC1=CC=CC=C1)C1=CC=CC=C1	2-Phenylethyl benzoate	94-47-3	0.107701	1.28145	6	1	10 - 100 tonnes per annum	10	7.80367
CCN(CC)C1=CC=C2C(C)=CC(=O)OC2=C1	7-Diethylamino-4-methylcoumarin	91-44-1	0.109414	1.28651	6	1	10 - 100 tonnes per annum	10	7.77296
CCCC(=O)OCCC(C)C	Isopentyl butyrate	106-27-4	1.15944	14.4356	4	1	100 - 1000 tonnes per annum	100	6.9273
COC1=CC=C(C=C1[N+]([O-])=O)[N+]([O-])=O	2,4-Dinitroanisole	119-27-7	0.239977	1.73771	4	1	10 - 100 tonnes per annum	10	5.75471
CCC(C)(CCCC(C)C)OC(C)=O	3,7-Dimethyloctan-3-yl acetate	20780-48-7	0.242262	1.74687	4	1	10 - 100 tonnes per annum	10	5.72451
CCCOC(=O)C1=CC=C(O)C=C1	Propylparaben	94-13-3	1.24228	17.4695	4	1	100 - 1000 tonnes per annum	100	5.72427
N[C@@H](CC1=CNC2=CC=CC=C12)C(O)=O	l-Tryptophan	73-22-3	1.2736	18.7761	5	1	100 - 1000 tonnes per annum	100	5.32593
CC(=O)C=CC1=CC=CC=C1	Methyl styryl ketone	122-57-6	1.27997	19.0532	4	1	100 - 1000 tonnes per annum	100	5.24845
CC(CCOC(=O)C(C)=C)OC(=O)C(C)=C	1,3-Butyleneglycol dimethacrylate	1189-08-8	1.28124	19.109	4	1	100 - 1000 tonnes per annum	100	5.23313
CCCCC(CC)COC(Cl)=O	Carbonochloridic acid, 2-ethylhexyl ester	24468-13-1	0.292944	1.96311	4	1	10 - 100 tonnes per annum	10	5.09397
CC(=O)CCC1=CC=C(O)C=C1	4-(4-Hydroxyphenyl)butan-2-one	5471-51-2	1.29791	19.8568	5	1	100 - 1000 tonnes per annum	100	5.03606
CCOCCOCCOC(=O)C=C	2-(2-Ethoxyethoxy)ethyl prop-2-enoate	7328-17-8	1.29957	19.9329	4	1	100 - 1000 tonnes per annum	100	5.01683
CC(C)C(=O)OC(=O)C(C)C	Isobutyric anhydride	97-72-3	1.30529	20.197	4	1	100 - 1000 tonnes per annum	100	4.95123
ClC1=CC2=C(C=C1)N(C1CCNCC1)C(=O)N2	5-Chloro-1-(4-piperidyl)-1H-benzimidazol-2(3H)-one	53786-28-0	0.3643	2.31366	6	1	10 - 100 tonnes per annum	10	4.32215
COC(=O)C=CC1=CC=CC=C1	Methyl cinnamate	103-26-4	1.36979	23.4308	5	1	100 - 1000 tonnes per annum	100	4.26788
CCCCCCCCCCOC(=O)C(C)=C	Decyl methacrylate	3179-47-3	0.381435	2.40677	4	1	10 - 100 tonnes per annum	10	4.15494
CCOC(=O)C1=CC=C(O)C=C1	Ethylparaben	120-47-8	1.3851	24.2718	4	1	100 - 1000 tonnes per annum	100	4.12
CC(C)C(=O)OCCC1=CC=CC=C1	2-Phenylethyl 2-methylpropanoate	103-48-0	0.399839	2.51095	4	1	10 - 100 tonnes per annum	10	3.98255
OC(COC(=O)C=C)COC1=CC=CC=C1	2-Hydroxy-3-phenoxypropyl prop-2-enoate	16969-10-1	1.41415	25.9505	4	1	100 - 1000 tonnes per annum	100	3.8535
CCCCCCC1CCC(=O)O1	gamma-Decanolactone	706-14-9	1.42203	26.4258	4	1	100 - 1000 tonnes per annum	100	3.78417
CC(=O)CCC1=CC=CC=C1	Benzylacetone	2550-26-7	1.42704	26.7328	4	1	100 - 1000 tonnes per annum	100	3.74073
CCCCCC1CCCC(=O)O1	6-Pentyltetrahydro-2H-pyran-2-one	705-86-2	1.43861	27.4544	4	1	100 - 1000 tonnes per annum	100	3.6424
CC(=C)C(=O)OCC1=CC=CC=C1	Benzyl methacrylate	2495-37-6	1.4517	28.2941	6	1	100 - 1000 tonnes per annum	100	3.53431
CCCCC(CC)COC(=O)CS	2-Ethylhexyl sulfanylacetate	7659-86-1	0.465913	2.92357	4	1	10 - 100 tonnes per annum	10	3.42048
CC(=O)CC(=O)OCCOC(=O)C(C)=C	2-[Methacryloyloxy]ethyl acetoacetate	21282-97-3	1.47934	30.1538	4	1	100 - 1000 tonnes per annum	100	3.31633
CC(C)COC(=O)C1=CC=C(O)C=C1	Isobutylparaben	4247-02-3	0.488592	3.08029	6	1	10 - 100 tonnes per annum	10	3.24645
COS(=O)(=O)C1=CC=C(C)C=C1	Methyl toluene-4-sulfonate	80-48-8	0.496967	3.14027	4	1	10 - 100 tonnes per annum	10	3.18444
CC\C=C/CCOC(=O)C1=CC=CC=C1	(3Z)-Hex-3-en-1-yl benzoate	25152-85-6	0.507136	3.21467	6	1	10 - 100 tonnes per annum	10	3.11074
COC(CC1=CC=CC=C1)OC	(2,2-Dimethoxyethyl)benzene	101-48-4	1.51596	32.8066	4	1	100 - 1000 tonnes per annum	100	3.04817
CC(CCOC=O)CCC=C(C)C	3,7-Dimethyloct-6-en-1-yl formate	105-85-1	0.517162	3.28974	5	1	10 - 100 tonnes per annum	10	3.03975
CC(C)(C)C1=CC=C(CCC=O)C=C1	3-(4-tert-Butylphenyl)propanal	18127-01-0	0.520503	3.31515	5	1	10 - 100 tonnes per annum	10	3.01646
CCCCCCOC(=O)C1=CC=CC=C1	Hexyl benzoate	6789-88-4	0.563665	3.66155	5	1	10 - 100 tonnes per annum	10	2.73109
CC(=O)OCCC1=CC=CC=C1	2-Phenylethyl acetate	103-45-7	1.58505	38.464	5	1	100 - 1000 tonnes per annum	100	2.59983
OC(=O)C1=CC2=C(C=C1)C=C(C=C2)C(O)=O	2,6-Naphthalenedicarboxylic acid	1141-38-4	0.589823	3.88887	4	1	10 - 100 tonnes per annum	10	2.57144
CCCCC(CC)C(Cl)=O	2-Ethylhexanoyl chloride	760-67-8	0.59985	3.9797	4	1	10 - 100 tonnes per annum	10	2.51275
O=C1C=CC(=O)C2=C1C=CC=C2	1,4-Naphthoquinone	130-15-4	0.659676	4.56747	4	1	10 - 100 tonnes per annum	10	2.1894
CC(=O)OC1=C(C=CC=C1)C(O)=O	Aspirin	50-78-2	1.67723	47.5584	4	1	100 - 1000 tonnes per annum	100	2.10268
CC(C)COC(=O)C1=CC=CC=C1O	Isobutyl salicylate	87-19-4	0.693406	4.93635	6	1	10 - 100 tonnes per annum	10	2.02579
CC1=CC=CC(=C1)C(O)=O	3-Methylbenzoic acid	99-04-7	1.69529	49.5777	4	1	100 - 1000 tonnes per annum	100	2.01704
[O-][N+](=O)C1=CC=CC(Cl)=C1	1-Chloro-3-nitrobenzene	121-73-3	0.723447	5.28989	4	1	10 - 100 tonnes per annum	10	1.8904
CC(=O)OCCOCCOCCOC(C)=O	Triethylene glycol diacetate	111-21-7	1.72642	53.2628	4	1	100 - 1000 tonnes per annum	100	1.87748
CC(=C)C(=O)OCC1CCCO1	Tetrahydrofurfuryl methacrylate	2455-24-5	1.73309	54.0867	4	1	100 - 1000 tonnes per annum	100	1.84888
CC1=CC=C(N)C(=C1)S(O)(=O)=O	2-Amino-5-methylbenzenesulfonic acid	88-44-8	0.739896	5.49409	4	1	10 - 100 tonnes per annum	10	1.82014
CC(=O)CCC1=C(C)CCCC1(C)C	Dihydro-beta-ionone	17283-81-7	0.756017	5.70186	4	1	10 - 100 tonnes per annum	10	1.75381
COC(=O)C1=CC=CC=C1	Methyl benzoate	93-58-3	1.76044	57.6018	4	1	100 - 1000 tonnes per annum	100	1.73606
COC(=O)C1=C(N)C=CC=C1	Methyl 2-aminobenzoate	134-20-3	1.76302	57.9462	4	1	100 - 1000 tonnes per annum	100	1.72574
CC(C)CCOC(=O)CC(C)C	3-Methylbutyl 3-methylbutanoate	659-70-1	0.77512	5.95827	4	1	10 - 100 tonnes per annum	10	1.67834
CC(=C)C(=O)OCCOC1=CC=CC=C1	Ethylene glycol phenyl ether methacrylate	10595-06-9	0.791435	6.18636	4	1	10 - 100 tonnes per annum	10	1.61646
CCCCCCCC(Cl)=O	Caprylyl chloride	111-64-8	0.792203	6.19731	4	1	10 - 100 tonnes per annum	10	1.6136
COC(=O)CCCCCCCCC=C	Methyl 10-undecenoate	111-81-9	0.82487	6.68143	4	1	10 - 100 tonnes per annum	10	1.49668
CC(C)(O)C(=O)C1=CC=C(OCCO)C=C1	2-Hydroxy-1-[4-(2-hydroxyethoxy)phenyl]-2-methylpropan-1-one	106797-53-9	0.839383	6.90848	4	1	10+ tonnes per annum	10	1.4475
CC\C=C/CC1=C(C)CCC1=O	Jasmone	488-10-8	0.88149	7.61185	5	1	10 - 100 tonnes per annum	10	1.31374
CC(C)(CO)C(O)C(=O)NCCCO	Panthenol	16485-10-2	1.88486	76.7119	4	1	100 - 1000 tonnes per annum	100	1.30358
CC(C)CCOCC(=O)OCC=C	Prop-2-en-1-yl (3-methylbutoxy)acetate	67634-00-8	0.900553	7.9534	4	1	10 - 100 tonnes per annum	10	1.25732
OC(=O)C1=CC2=C(C=CC=C2)C=C1O	3-Hydroxy-2-naphthoic acid	92-70-6	0.925595	8.42549	4	1	10 - 100 tonnes per annum	10	1.18687
CC(=O)C=CC1=C(C)CCCC1(C)C	4-(2,6,6-Trimethyl-cyclohex-1-enyl)-but-3-en-2-one	14901-07-6	0.943661	8.78336	4	1	10 - 100 tonnes per annum	10	1.13852
CCCCCCCCC1CCC(=O)O1	gamma-Dodecalactone	2305-05-7	0.960835	9.13766	4	1	10 - 100 tonnes per annum	10	1.09437
CCCCOC(=O)C1=CC=C(O)C=C1	Butylparaben	94-26-8	1.02731	10.6489	6	1	10 - 100 tonnes per annum	10	0.93906
CC1=CC=C(C=C1)[N+]([O-])=O	4-Nitrotoluene	99-99-0	1.03201	10.765	4	1	10 - 100 tonnes per annum	10	0.92894
CCOC(=O)C=CC1=CC=CC=C1	Ethyl cinnamate	103-36-6	1.03766	10.9058	5	1	10 - 100 tonnes per annum	10	0.91694
CC(=O)OCC=CC1=CC=CC=C1	3-Phenylprop-2-en-1-yl acetate	103-54-8	1.04427	11.0732	5	1	10 - 100 tonnes per annum	10	0.903084
OC(=O)C1=CC=CC(=C1)[N+]([O-])=O	3-Nitrobenzoic acid	121-92-6	1.04677	11.1371	4	1	10 - 100 tonnes per annum	10	0.897896
CC(CC=O)C1=CC=CC=C1	3-Phenylbutyraldehyde	16251-77-7	1.06705	11.6693	4	1	10 - 100 tonnes per annum	10	0.856949
CC(=O)N1CCN(CC1)C1=CC=C(O)C=C1	4-(4-Acetylpiperazin-4-yl)phenol	67914-60-7	1.09751	12.5173	5	1	10 - 100 tonnes per annum	10	0.798895
CCCCOC(=O)C1=CC=CC=C1	Butyl benzoate	136-60-7	1.16152	14.505	5	1	10 - 100 tonnes per annum	10	0.689417
CN(C)C(=O)NC1=CC=C(Cl)C=C1	Monuron	150-68-5	1.17877	15.093	5	1	10 - 100 tonnes per annum	10	0.662561
CC(=C)C(=O)OCCNC(C)(C)C	2-(tert-Butylamino)ethyl 2-methylprop-2-enoate	3775-90-4	1.18049	15.1525	4	1	10 - 100 tonnes per annum	10	0.659956
COC1=CC=C(C=C1)C(C)=O	4'-Methoxyacetophenone	100-06-1	1.19141	15.5385	4	1	10 - 100 tonnes per annum	10	0.643561
CCCCCCCC(=O)OCC	Ethyl octanoate	106-32-1	1.19392	15.6287	4	1	10 - 100 tonnes per annum	10	0.639849
COC1=CC=C(CCC(C)=O)C=C1	4-(4-Methoxyphenyl)-2-butanone	104-20-1	1.22396	16.7479	6	1	10 - 100 tonnes per annum	10	0.59709
CCCCCCC#CC(=O)OC	Methyl 2-nonynoate	111-80-8	1.27106	18.6663	5	1	10 - 100 tonnes per annum	10	0.535726
CC(C=O)C1=CC=CC=C1	Hydratropaldehyde	93-53-8	1.32258	21.0174	4	1	10 - 100 tonnes per annum	10	0.475796
O=C1CCC2=C(O1)C=CC=C2	3,4-Dihydrocoumarin	119-84-6	1.3449	22.1259	4	1	10 - 100 tonnes per annum	10	0.451959
COC1=CC=C(COC(C)=O)C=C1	4-Methoxybenzyl acetate	104-21-2	1.38187	24.0921	5	1	10 - 100 tonnes per annum	10	0.415074
CC(=O)NC1=CC=C(O)C=C1	Acetaminophen	103-90-2	1.38908	24.4949	4	1	10 - 100 tonnes per annum	10	0.408249
CC(C)COCNC(=O)C=C	N-(Isobutoxymethyl)acrylamide	16669-59-3	1.40353	25.3238	4	1	10 - 100 tonnes per annum	10	0.394885
CCCCOC(=O)CCC(C)=O	Butyl 4-oxopentanoate	2052-15-5	1.40648	25.4964	4	1	10 - 100 tonnes per annum	10	0.392212
CN(C)C(=O)NC1=CC=CC=C1	Fenuron	101-42-8	1.4153	26.0196	5	1	10 - 100 tonnes per annum	10	0.384325
OS(=O)(=O)CCCN1CCOCC1	4-Morpholinepropanesulfonic acid	1132-61-2	1.42946	26.8817	4	1	10 - 100 tonnes per annum	10	0.372001
CCN(CC)CCOC(=O)C(C)=C	2-(Diethylamino)ethyl methacrylate	105-16-8	1.44841	28.0811	4	1	10 - 100 tonnes per annum	10	0.356112
CCC(=O)OCC1=CC=CC=C1	Benzyl propanoate	122-63-4	1.4973	31.4268	4	2	10 - 100 tonnes per annum	10	0.318199
CCOC(=O)C1=C(O)C=CC=C1	Ethyl salicylate	118-61-6	1.63274	42.9284	4	1	10 - 100 tonnes per annum	10	0.232946
CCOC(=O)C1=CC=CC=C1	Ethyl benzoate	93-89-0	1.63317	42.9706	4	1	10 - 100 tonnes per annum	10	0.232717
COC(=O)CC1=CC=CC=C1	Methyl phenylacetate	101-41-7	1.80414	63.7005	4	2	10 - 100 tonnes per annum	10	0.156985
CCOC(=O)CC1=CC=CC=C1	Ethyl phenylacetate	101-97-3	1.81392	65.1516	5	1	10 - 100 tonnes per annum	10	0.153488
OC(=O)CC1=CC=CC=C1	Phenylacetic acid	103-82-2	2.03083	107.357	4	1	10 - 100 tonnes per annum	10	0.0931468

## Sheet: QSAR Results New
Chemical SMILEs	Americamysis bahia	Pimephales promelas	Daphnia magna	Cyprinodon variegatus	Oncorhynchus Mykiss	Lepomis Macrochirus	Oryzias latipes	Other Water fleas
[Ag+].NC1=CC=C(C=C1)S(=O)(=O)[N-]C1=NC=CC=N1	1.71556	2.29247	2.61798	2.43058	0.852374	1.4247	0.776434	-0.313078
[Ba++].CCCCC(CC)C([O-])=O.CCCCC(CC)C([O-])=O	2.04245	0.844231	3.21508	1.84722	-2.06048	1.86306	-1.00781	4.05911
[Ba++].OC[C@@H](O)[C@@H](O)[C@H](O)[C@@H](O)C([O-])=O.OC[C@@H](O)[C@@H](O)[C@H](O)[C@@H](O)C([O-])=O	4.15812	2.52583	5.5642	2.67861	2.09501	2.32274	-4.55128	2.13388
[Br-].[Br-].[2H]C1([2H])[N+]2=C(C=CC=C2)C2=[N+](C=CC=C2)C1([2H])[2H]	3.56657	5.44928	3.82112	1.94609	1.99575	2.10323	2.84795	1.97111
[Br-].[Br-].C[N+](C)(C)CCCCCCCCCC[N+](C)(C)C	4.25748	1.6914	3.36535	2.70079	2.17991	1.90817	2.14162	2.32132
[Br-].[Br-].C[N+](C)(CCCCCC[N+](C)(C)C1C2=C(C=CC=C2)C2=C1C=CC=C2)C1C2=C(C=CC=C2)C2=C1C=CC=C2	3.59022	-0.564038	-4.55728	1.25242	1.37739	1.53695	-0.424006	5.05015
[Br-].[Br-].CC(=O)O[C@H]1[C@H](C[C@H]2[C@@H]3CC[C@H]4C[C@H](OC(C)=O)[C@H](C[C@]4(C)[C@H]3CC[C@]12C)[N+]1(C)CCCCC1)[N+]1(C)CCCCC1	5.83394	-3.73734	-0.129416	-2.53131	0.314059	-0.474297	0.750821	3.81029
[Br-].[Br-].CC(=O)O[C@H]1[C@H](C[C@H]2[C@@H]3CC[C@H]4C[C@H](OC(C)=O)[C@H](C[C@]4(C)[C@H]3CC[C@]12C)N1CC[N+](C)(C)CC1)N1CC[N+](C)(C)CC1	2.537	-3.90063	-0.657255	-3.43939	0.732917	0.623582	1.63918	3.92463
[Br-].[Br-].CN(CCCCCCCCCCN(C)C(=O)OC1=C(C=CC=C1)[N+](C)(C)C)C(=O)OC1=C(C=CC=C1)[N+](C)(C)C	4.26016	-1.09665	2.50885	2.68953	1.9713	0.979892	-1.91773	2.43833
[Br-].C[N@+]12CCCC[C@@H]1CCC(C2)=C(C1=CC=CS1)C1=CC=CS1	2.37448	-0.6182	0.620802	1.9386	1.34764	0.965694	1.71883	2.95826
[Br-].C[N+](C)(C)CCO	3.538	2.83536	4.78018	2.91655	2.79874	2.7766	3.3835	1.88853
[Br-].C[N+]1(C)[C@H]2C[C@@H](C[C@@H]1[C@H]1O[C@@H]21)OC(=O)[C@H](CO)C1=CC=CC=C1	2.24118	2.67326	2.2787	2.22628	3.07409	1.50725	3.53434	2.30188
[Br-].C[N+]1(C)[C@H]2CC(C[C@@H]1[C@H]1O[C@@H]21)OC(=O)C(O)(C1=CC=CS1)C1=CC=CS1	2.50752	0.417869	1.93016	1.67409	2.79134	0.985178	3.73127	1.04511
[Br-].C[N+]1(C)[C@H]2CC[C@@H]1C[C@@H](C2)OC(=O)C(CO)C1=CC=CC=C1	2.42846	2.36975	2.48943	2.81029	2.76674	1.82603	3.26029	2.24204
[Br-].C[N+]1(C)CCC(C1)OC(=O)C(O)(C1CCCC1)C1=CC=CC=C1	1.6092	1.39077	2.69715	1.90152	2.70282	2.02715	2.92394	2.48706
[Br-].C[N+]1(C)CCCC(C1)OC(=O)C(O)(C1=CC=CC=C1)C1=CC=CC=C1	1.27527	1.91955	2.75575	3.06776	2.79101	1.85635	1.52439	1.15065
[Br-].C[N+]1(CCC(C(N)=O)(C2=CC=CC=C2)C2=CC=CC=C2)CCCCC1	2.22672	1.03259	2.81105	2.50043	2.42693	1.79301	1.11133	1.11473
[Br-].C[N+]1(CCF)[C@H]2CC[C@@H]1C[C@@H](C2)OC(=O)C(O)(C1=CC=CC=C1)C1=CC=CC=C1	1.8438	0.280176	2.3817	3.02356	2.56353	1.27858	1.24164	0.74995
[Br-].C[N+]12CCC(CC1)C(C2)OC(=O)C(O)(C1=CC=CC=C1)C1=CC=CC=C1	0.967045	1.86291	2.6711	2.62227	2.6824	1.76489	1.5589	0.971465
[Br-].CC(=O)O[C@H]1[C@H](C[C@H]2[C@@H]3CC[C@H]4C[C@H](O)[C@H](C[C@]4(C)[C@H]3CC[C@]12C)N1CCOCC1)[N+]1(CC=C)CCCC1	3.61829	-3.38303	-0.539394	-1.81395	0.595837	-1.16921	2.62733	2.86029
[Br-].CC(=O)O[C@H]1[C@H](C[C@H]2[C@@H]3CC[C@H]4C[C@H](OC(C)=O)[C@H](C[C@]4(C)[C@H]3CC[C@]12C)N1CCCCC1)[N+]1(C)CCCCC1	3.74612	-3.4593	-0.444369	-1.9806	0.458485	-1.599	1.84901	2.36997
[Br-].CC(C)[N+](C)(CCOC(=O)C1C2=CC=CC=C2OC2=C1C=CC=C2)C(C)C	3.01574	0.128829	1.7961	2.56029	2.15957	0.552321	0.991208	-0.0210495
[Br-].CC[N+](C)(CC)CCOC(=O)C(O)(C1=CC=CC=C1)C1=CC=CC=C1	0.912149	1.90699	2.69342	3.15537	2.49167	1.87306	1.03188	1.30631
[Br-].CC[N+](C)(CC)CCOC(=O)C(O)(C1CCCCC1)C1=CC=CC=C1	1.31965	0.642913	2.48906	2.42525	2.25745	1.64461	1.9848	2.28084
[Br-].CC[N+](C)(CC)CCOC(=O)C1C2=CC=CC=C2OC2=C1C=CC=C2	1.87784	0.885887	2.26936	3.10678	2.23754	1.05506	1.34961	0.637813
[Br-].CC[N+](CC)(CC)CC	2.84944	3.12414	3.96572	2.81127	2.61718	2.21806	1.78013	1.88622
[Br-].CC[N+](CC)(CC)CCOC(=O)C(C1CCCC1)C1CCCC1	1.76146	-0.166323	2.52799	1.11329	1.2857	1.17264	1.50059	1.85921
[Br-].CC[N+]1(C)CCCC(C1)OC(=O)C(O)(C1=CC=CC=C1)C1=CC=CC=C1	1.16045	1.41536	2.58001	2.99703	2.60124	1.74254	1.42243	1.09686
[Br-].CC[N+]1(C)CCCC1	3.10209	3.58987	3.95841	3.59755	2.71041	2.28722	2.68152	2.00856
[Br-].CC[N+]1(CC)CCC(C1)OC(=O)C(O)(C1=CC=CC=C1)C1=CC=CC=C1	1.12452	1.5159	2.58844	2.64594	2.54152	1.73579	1.11487	0.903511
[Br-].CC[N+]1(CC)CCC(C1C)=C(C1=CC=CC=C1)C1=CC=CC=C1	1.8505	1.26077	-0.992146	2.0132	1.65717	1.07271	0.582271	2.84405
[Br-].CC[N+]1(CCOC(=O)C(O)(C2=CC=CC=C2)C2=CC=CC=C2)CCCCC1	1.34672	1.19436	2.79049	3.42138	2.34112	1.60839	1.09192	0.902589
[Br-].CC[N+]1=C(C2=CC=CC=C2)C2=CC(N)=CC=C2C2=CC=C(N)C=C12	2.49364	0.808627	-0.418648	2.25011	1.99751	1.72588	0.966196	2.35986
[Br-].CC[N+]1=CC=CC=C1	3.19733	4.36561	3.44983	2.58094	2.48662	2.61824	2.32884	2.15571
[Br-].CCC(=O)O[C@H]1[C@H](C[C@H]2[C@@H]3CC[C@H]4C[C@H](OC(C)=O)[C@H](C[C@]4(C)[C@H]3CC[C@]12C)N1CCCCC1)[N+]1(CC=C)CCCCC1	3.86095	-3.77627	-1.0345	-1.62815	0.0982661	-1.36412	1.03934	1.52022
[Br-].CCC(C)C(C(=O)OCC[N+](C)(CC)CC)C1=CC=CC=C1	1.53704	1.35975	2.03868	2.48026	1.92412	1.58091	1.56989	2.74432
[Br-].CCC[N+](CCC)(CCC)CCC	3.56401	1.8504	3.327	2.5705	2.34116	1.6339	1.01283	2.06659
[Br-].CCC[N+]1(C)CCCC1	3.07844	3.26807	3.56337	3.50539	2.66379	2.19134	2.43615	2.07933
[Br-].CCC[N+]1(C)CCCCC1	4.15516	2.97483	3.55404	2.95617	2.60537	1.98933	2.32543	2.17823
[Br-].CCCC(CCC)C(=O)O[C@@H]1C[C@@H]2CC[C@H](C1)[N+]2(C)C	2.44631	1.34665	2.09	2.1701	2.23567	1.47153	2.66602	2.80593
[Br-].CCCC[N+](CCCC)(CCCC)CCCC	2.77797	0.749557	3.00289	2.4501	1.80094	1.06897	0.416198	2.86517
[Br-].CCCC[N+]1(C)[C@H]2C[C@@H](C[C@@H]1[C@H]1O[C@@H]21)OC(=O)[C@H](CO)C1=CC=CC=C1	2.7299	1.34445	1.94049	1.93595	2.77429	1.15528	2.8547	1.91363
[Br-].CCCC[N+]1(C)CCCC1	4.16971	2.98705	3.59688	3.57601	2.61643	2.03563	2.15825	2.5903
[Br-].CCCC[N+]1(C)CCCCC1	3.39797	2.65206	3.49476	3.05161	2.53889	1.83139	2.08631	2.55679
[Br-].CCCC[N+]1=CC=C(C)C=C1	3.72178	3.7708	2.23289	2.64692	2.02226	2.23826	2.1044	2.99401
[Br-].CCCC[N+]1=CC=CC(C)=C1	3.29735	3.74091	2.2303	2.55383	2.02158	2.24468	2.07031	2.54233
[Br-].CCCC[N+]1=CC=CC=C1	3.64463	4.1486	2.64303	2.79954	2.40564	2.38388	1.77154	2.6998
[Br-].CCCC[N+]1=CC=CC=C1C	4.12802	4.03595	2.21871	2.56738	2.09793	2.20458	1.99332	2.68318
[Br-].CCCC[P+](CCCC)(CCCC)CCCC	2.43846	-0.316927	2.38403	2.55707	1.15276	0.927758	1.5525	2.94693
[Br-].CCCCCC[N+]1=CC=CC=C1	2.79756	3.78986	2.10237	2.9023	2.31107	2.14678	1.49629	2.54093
[Br-].CCCCCCCC[N+](CCCCCCCC)(CCCCCCCC)CCCCCCCC	1.87178	-0.414358	1.75813	0.45324	-0.975551	0.954284	0.23915	3.5748
[Br-].CCCCCCCC[P+](CCCCCCCC)(CCCCCCCC)CCCCCCCC	1.10758	-0.658681	1.71153	0.652367	-1.41239	1.32958	1.46838	3.73621
[Br-].CCCCCCCCCC[N+](C)(C)CCCCCCCCCC	2.25066	0.81012	2.33043	1.72994	0.862739	1.08093	-0.383299	3.0289
[Br-].CCCCCCCCCCCC[N+](C)(C)C	3.09228	1.62449	2.96502	2.68023	2.08977	1.22707	0.639656	2.66472
[Br-].CCCCCCCCCCCC[N+](C)(C)CC1=CC=CC=C1	2.60843	1.771	1.11878	2.09883	1.45719	0.925288	-0.244585	2.9731
[Br-].CCCCCCCCCCCC[N+](C)(C)CCCCCCCCCCCC	1.72364	0.846347	2.17431	1.18856	0.0430088	0.972235	-0.413008	3.28343
[Br-].CCCCCCCCCCCC[N+](C)(C)CCOC1=CC=CC=C1	3.12318	1.13338	2.44227	2.29188	1.53879	0.539279	-0.246717	2.99799
[Br-].CCCCCCCCCCCCCC[N+](C)(C)C	3.0223	1.35212	2.86761	2.42909	1.91709	0.968367	0.257695	2.78954
[Br-].CCCCCCCCCCCCCC[N+]1=CC=CC=C1	2.98844	2.34036	1.66727	2.24203	1.38116	0.895614	-0.261049	2.92347
[Br-].CCCCCCCCCCCCCC[P+](CCCCCC)(CCCCCC)CCCCCC	0.979505	-0.658681	1.68849	0.652367	-1.41239	1.32958	1.43425	3.75654
[Br-].CCCCCCCCCCCCCCCC[N+](C)(C)C	2.72534	1.40122	2.7805	2.16128	1.60478	0.919302	-0.216806	2.88348
[Br-].CCCCCCCCCCCCCCCC[N+](C)(C)CC	2.49212	1.24343	2.54872	2.05511	1.27919	1.05745	-0.324941	3.00889
[Br-].CCCCCCCCCCCCCCCC[N+](C)(C)CCN(CC1=CC=C(OC)C=C1)C1=NC=CC=N1	3.33273	-1.07824	0.968068	2.58099	0.742926	0.510282	-0.162405	2.77343
[Br-].CCCCCCCCCCCCCCCC[N+]1=CC=CC=C1	2.71995	2.23444	1.61711	1.97333	1.0394	1.02265	-0.484339	2.99396
[Br-].CCCCCCCCCCCCN1C=C[N+](C)=C1	4.11891	2.63181	1.85052	3.00697	1.91265	1.27426	0.405864	2.63197
[Br-].CCCCCCCCCCN1C=C[N+](C)=C1	4.10983	3.13001	1.91268	3.05754	2.17229	1.59941	0.936213	2.53304
[Br-].CCCCCCCCOC1=CC=CC=C1C(=O)NC1=CC=C(C=C1)C(=O)OCC[N+](C)(CC)CC	3.41863	-0.903388	1.51585	2.59036	1.56176	0.062952	-0.817664	0.0777621
[Br-].CCCCCCN1C=C[N+](C)=C1	3.24361	3.50189	2.24053	3.1254	2.42877	2.14626	2.00264	2.29369
[Br-].CCCCN1C=C[N+](C)=C1C	4.57705	3.76957	2.35357	3.05708	2.31654	2.16633	2.49386	2.54949
[Br-].CCN1C=C[N+](C)=C1	3.54948	4.1668	3.57242	2.97284	2.5998	2.60275	3.05494	1.90895
[Br-].CN(C)C(=O)OC1=CC=C[N+](C)=C1	3.70181	3.49734	4.38576	2.4783	2.56359	2.04096	3.32772	2.74975
[Br-].CN(C)C(=O)OC1=CC=CC(=C1)[N+](C)(C)C	2.32222	2.60945	3.47491	2.50079	2.57394	1.8152	2.93691	2.67843
[Br-].COC1=CC(Br)=C(C[N+]2(CCOCCC3CCC4CC3C4(C)C)CCOCC2)C=C1OC	2.31448	-2.70553	1.74948	0.202291	-0.28375	-1.05557	1.72242	3.06544
[Br-].COC1CC(C[N+](C)(C)C1)=C(C1=CC=CS1)C1=CC=CS1	2.63727	-0.726558	1.04123	2.29824	1.65268	1.17044	2.43969	2.75994
[Br-].OC(=O)CCCC[P+](C1=CC=CC=C1)(C1=CC=CC=C1)C1=CC=CC=C1	1.31054	0.151878	-1.89354	2.04459	1.55765	1.33787	1.06375	1.40178
[Ca++].C[C@@H]1O[C@@H]1P([O-])([O-])=O	1.99847	3.63909	4.33646	2.85015	2.86076	2.10264	2.85066	2.06102
[Ca++].C[C@H](CSC(=O)C1=CC=CC=C1)C(=O)N1C[C@H](C[C@H]1C([O-])=O)SC1=CC=CC=C1.C[C@H](CSC(=O)C1=CC=CC=C1)C(=O)N1C[C@H](C[C@H]1C([O-])=O)SC1=CC=CC=C1	-2.92477	-3.13152	1.83591	2.46102	1.6148	3.37297	-3.81365	-2.67859
[Ca++].CC(=O)NCCCS([O-])(=O)=O.CC(=O)NCCCS([O-])(=O)=O	2.43782	1.3264	4.18671	3.10916	3.42818	1.82285	-0.561406	1.48426
[Ca++].CC(C)(CO)[C@@H](O)C(=O)NCCC([O-])=O.CC(C)(CO)[C@@H](O)C(=O)NCCC([O-])=O	2.94705	2.51061	4.66868	3.51676	4.02535	2.20534	-4.75663	4.3163
[Ca++].CC(C)(CO)[C@@H](O)C(=O)NCCCC([O-])=O.CC(C)(CO)[C@@H](O)C(=O)NCCCC([O-])=O	3.37975	1.73356	4.53963	4.07806	3.8202	2.18559	-5.19553	4.80162
[Ca++].CC(C)C1=C(\C=C\C(O)CC(O)CC([O-])=O)C(=NC(=N1)N(C)S(C)(=O)=O)C1=CC=C(F)C=C1.CC(C)C1=C(\C=C\C(O)CC(O)CC([O-])=O)C(=NC(=N1)N(C)S(C)(=O)=O)C1=CC=C(F)C=C1	3.43507	-4.94576	2.15139	4.54196	2.95501	3.60624	-6.88635	-1.61354
[Ca++].CC(C)C1=C(C(=O)NC2=CC=CC=C2)C(=C(N1CC[C@@H](O)C[C@@H](O)CC([O-])=O)C1=CC=C(F)C=C1)C1=CC=CC=C1.CC(C)C1=C(C(=O)NC2=CC=CC=C2)C(=C(N1CC[C@@H](O)C[C@@H](O)CC([O-])=O)C1=CC=C(F)C=C1)C1=CC=CC=C1	-6.13504	-4.78232	-1.4025	-1.63325	1.39909	4.30602	-15.1987	-3.71081
[Ca++].CC(C)CN(C[C@@H](OP([O-])([O-])=O)[C@H](CC1=CC=CC=C1)NC(=O)O[C@H]1CCOC1)S(=O)(=O)C1=CC=C(N)C=C1	0.498666	-2.89925	3.00043	1.60621	3.22935	1.04237	4.45226	-3.44489
[Ca++].CC(O)C([O-])=O.CC(O)C([O-])=O	2.73507	3.98879	5.14057	2.71321	3.77772	2.63434	0.415263	3.60892
[Ca++].CC1=CC(=C(C=C1)N=NC1=C(O)C(=CC2=C1C=CC=C2)C([O-])=O)S([O-])(=O)=O	-0.0189862	2.17409	2.37208	1.59409	2.2098	1.28286	2.77659	-1.26873
[Ca++].CCC([O-])=C1C(=O)CC(CC1=O)C([O-])=O	2.12663	4.01057	4.05576	2.42382	2.93521	2.41289	2.88835	2.30924
[Ca++].CCC([O-])=O.CCC([O-])=O	2.54665	3.12423	5.12399	1.87135	3.32546	2.80642	0.228486	3.39809
[Ca++].CCCCC(CC)C([O-])=O.CCCCC(CC)C([O-])=O	4.37617	2.24808	3.21508	1.82957	1.78209	1.86306	-1.02211	3.68212
[Ca++].CCCCCCCC\C=C\C([O-])=O.CCCCCCCC\C=C\C([O-])=O	2.5029	1.20388	2.69451	1.87806	1.72299	0.908284	-1.57781	2.36241
[Ca++].O[C@H](C[C@H](O)\C=C\C1=C(C2=CC=C(F)C=C2)C2=C(C=CC=C2)N=C1C1CC1)CC([O-])=O.O[C@H](C[C@H](O)\C=C\C1=C(C2=CC=C(F)C=C2)C2=C(C=CC=C2)N=C1C1CC1)CC([O-])=O	-1.81989	-3.17402	1.06025	0.905374	2.49693	2.21725	-5.5491	-1.01387
[Ca++].OCC(=O)[C@@H](O)[C@H](O)[C@@H](O)C([O-])=O.OCC(=O)[C@@H](O)[C@H](O)[C@@H](O)C([O-])=O	3.64408	3.76242	5.50512	2.86792	4.9114	2.31293	-4.62694	2.04571
[Ca++].OCC(CO)OP([O-])([O-])=O	2.22755	2.50248	4.87563	2.14799	3.22009	2.05598	3.3192	2.07481
[Cl-].[Cl-].C[N+](C)(C)CC[N+]1(C)CC2=C(Cl)C(Cl)=C(Cl)C(Cl)=C2C1	1.80526	1.48274	3.33668	0.997276	2.89286	2.02651	-0.837136	2.63006
[Cl-].[Cl-].C[N+](C)(C)CCCCCC[N+](C)(C)C	4.07918	2.07076	3.83056	2.6422	3.49504	2.04835	2.91632	2.04693
[Cl-].[Cl-].C[N+](C)(C)CCOC(=O)CCC(=O)OCC[N+](C)(C)C	4.17092	1.97401	5.65313	2.13499	4.03569	1.65789	2.87561	2.90042
[Cl-].[Cl-].C1C=CC=C1[Ti++]C1=CC=CC1	4.34343	4.98931	2.79621	3.62429	2.35237	1.93534	3.70518	1.71059
[Cl-].[Cl-].CC[N+](CC)(CCNC(=O)C(=O)NCC[N+](CC)(CC)CC1=C(Cl)C=CC=C1)CC1=C(Cl)C=CC=C1	3.46272	-1.18219	2.28027	2.17004	3.1437	1.85441	-3.30207	1.69276
[Cl-].[Cl-].CC1=CC(N)=C2C=CC=CC2=[N+]1CCCCCCCCCC[N+]1=C2C=CC=CC2=C(N)C=C1C	1.63161	1.05088	-1.4136	2.20755	2.95154	1.65273	-1.72315	3.488
[Cl-].[Cl-].COC1=CC(=CC=C1[N+]1=NC(=NN1C1=CC=C(C=C1)[N+]([O-])=O)C1=CC=CC=C1)C1=CC=C(C(OC)=C1)[N+]1=NC(=NN1C1=CC=C(C=C1)[N+]([O-])=O)C1=CC=CC=C1	0.710676	-4.50076	1.94073	2.6049	2.422	2.10528	-2.40315	-0.818405
[Cl-].[Cl-].COC1=CC2=C(C=C1OC)[C@@H](CC1=CC(OC)=C(OC)C(OC)=C1)[N+](C)(CCCOC(=O)CC\C=C\CCC(=O)OCCC[N+]1(C)CCC3=CC(OC)=C(OC)C=C3[C@H]1CC1=CC(OC)=C(OC)C(OC)=C1)CC2	-1.33518	-3.96806	0.949067	3.30223	2.56455	0.306573	-7.30818	1.47226
[Cl-].[Cl-].OC\C=C1\C[N@+]2(CC=C)CC[C@@]34[C@@H]2C[C@@H]1\C1=C\N2[C@H]5\C(=C/N([C@H]31)C1=CC=CC=C41)[C@H]1C[C@H]3[C@@]5(CC[N@@+]3(CC=C)C\C1=C\CO)C1=CC=CC=C21	2.45538	-4.60227	-5.87569	0.577322	3.49422	2.68005	-0.573233	2.89392
[Cl-].C(C1=CC=CC=C1)[N+]1=C2C=CC=CC2=CC=C1	1.57837	4.88768	-0.276968	2.68667	2.55577	1.75186	1.03253	2.7055
[Cl-].C(C1=CC=CC=C1)[P+](C1=CC=CC=C1)(C1=CC=CC=C1)C1=CC=CC=C1	0.195927	1.62778	-3.83767	2.74476	1.97071	1.32054	0.0957999	2.62767
[Cl-].C[N+](C)(C)C	3.1889	5.30119	5.35964	2.77847	2.1033	3.08021	3.23617	6.51084
[Cl-].C[N+](C)(C)CC(O)=O	3.42737	3.01868	5.46233	2.70556	2.86707	2.72855	3.62382	3.85904
[Cl-].C[N+](C)(C)CC(O)CCl	3.35237	2.36757	5.306	2.99522	2.92558	2.36723	3.46046	1.18825
[Cl-].C[N+](C)(C)CC1=CC=CC=C1	4.12795	4.64308	2.34683	2.95482	2.51851	2.3026	2.22183	2.14789
[Cl-].C[N+](C)(C)CC1CO1	3.61249	3.34759	4.26473	3.41853	3.02209	2.48143	3.57618	1.67399
[Cl-].C[N+](C)(C)CCCl	3.12104	2.8681	4.61842	3.05835	2.50846	2.64476	3.19811	6.14094
[Cl-].C[N+](C)(C)CCO	3.52533	3.05894	4.78018	3.03041	2.96611	2.7766	3.40272	1.84935
[Cl-].C[N+](C)(C)CCOC(=O)C=C	3.2769	3.4177	4.70837	2.8083	2.93171	2.31058	3.21103	3.59363
[Cl-].C[N+](C)(C)CCOC(N)=O	4.75486	2.57282	5.0169	2.58072	3.10524	2.40352	3.37927	3.17638
[Cl-].C[N+](C)(CC=C)CC=C	4.34501	3.81156	3.86256	2.954	2.55932	2.54543	2.12763	1.59991
[Cl-].C[N+](C)=CCl	3.06047	2.8934	5.91929	2.94598	2.09726	2.8846	2.91597	6.51538
[Cl-].C[N+]1(C)CCCCC1	3.13708	3.66391	4.16614	3.0631	2.85183	2.32079	2.99826	1.81558
[Cl-].C[N+]1=C(\C=N\O)C=CC=C1	4.17916	4.47002	4.08583	2.50448	2.9261	2.43	2.69982	1.89952
[Cl-].C[N+]1=CN(CC=C)C=C1	4.8147	4.39649	3.9202	3.13274	2.9378	2.55251	2.14072	1.84998
[Cl-].C[N+]1=CN(CC2=CC=CC=C2)C=C1	2.79177	4.84951	2.0106	3.13348	2.75118	2.07073	1.66556	2.15411
[Cl-].C[N+]1=CN(CCO)C=C1	4.63859	4.03973	4.54835	3.15497	3.52477	2.53352	3.22827	1.82936
[Cl-].C[S+](C)CCC(N)C(O)=O	4.70662	2.75626	4.69091	3.21127	3.40262	2.04036	4.98849	2.57022
[Cl-].C[S+](CC[C@H](N)C(O)=O)C[C@H]1O[C@H]([C@H](O)[C@@H]1O)N1C=NC2=C1N=CN=C2N	2.7873	0.601262	3.23039	2.55896	4.29849	1.93589	4.5903	2.55289
[Cl-].CC(=C)C(=O)NCCC[N+](C)(C)C	3.49848	2.90271	3.37742	2.63766	2.94506	2.18598	3.34348	2.96772
[Cl-].CC(=C)C(=O)OCC[N+](C)(C)C	3.20936	3.22871	3.73913	2.52857	2.76392	2.19533	3.30955	3.25634
[Cl-].CC(=O)OCC[N+](C)(C)C	4.45979	2.89401	4.29784	2.77226	2.99289	2.39252	3.41111	3.28888
[Cl-].CC(C)(C)CC(C)(C)C1=CC=C(OCCOCC[N+](C)(C)CC2=CC=CC=C2)C=C1	2.53088	0.0757775	-1.2535	0.859628	2.56878	0.0119076	0.777995	2.86001
[Cl-].CC(C)[N+](C)(C)CC(O)COC1=C2C=CC=CC2=CC=C1	2.06105	2.89068	1.94632	2.70566	2.95169	1.46187	1.85977	2.61401
[Cl-].CC(C[N+](C)(C)C)OC(C)=O	4.47968	2.64693	4.0234	2.40167	2.9871	2.27517	3.41998	3.20211
[Cl-].CC(C[N+](C)(C)C)OC(N)=O	4.80605	2.55774	4.93931	2.12568	3.09537	2.2827	3.42508	3.25305
[Cl-].CC[N+](C)(C)C1=CC(O)=CC=C1	3.82487	3.70929	3.33291	2.95831	2.83255	2.01229	2.36316	2.5028
[Cl-].CC[N+](C)(CC)CC	2.91802	3.23179	4.05506	3.02061	2.8863	2.38977	2.41244	1.92279
[Cl-].CC[N+](CC)(CC)CC	2.83953	3.27588	3.96572	2.82699	2.92952	2.21806	2.36571	1.77448
[Cl-].CC[N+](CC)(CC)CC1=CC=CC=C1	2.76906	3.66049	1.83838	2.85492	2.70379	1.73921	1.24599	2.66978
[Cl-].CC[N+](CC)(CC)CCC(O)(C1CCCCC1)C1=CC=CC=C1	2.22176	0.724154	1.01223	2.58111	2.7069	1.42643	1.00347	2.65482
[Cl-].CC1=C(CCOP(O)(=O)OP(O)(O)=O)SC=[N+]1CC1=CN=C(C)N=C1N	1.97551	0.820249	3.03455	2.06893	2.96164	1.27035	3.09334	0.554798
[Cl-].CC1=C(CCOP(O)(O)=O)SC=[N+]1CC1=CN=C(C)N=C1N	2.24773	1.2288	3.15603	2.96009	3.11199	1.61617	2.75083	1.91858
[Cl-].CCC[N+]1(C)CCCC1	3.0673	3.73009	3.56337	3.49944	2.95019	2.19134	2.45288	2.04394
[Cl-].CCCC[N+](C)(CCCC)CCCC	2.89331	2.03508	3.17444	2.77459	2.70861	1.41357	0.980543	2.61556
[Cl-].CCCC[N+]1(C)CCCC1	4.14302	3.5009	3.59688	3.54715	2.9092	2.03563	2.16543	2.55795
[Cl-].CCCC[N+]1=CC=C(C)C=C1	3.69345	4.2743	2.23289	2.68606	2.68879	2.23826	1.65046	2.98028
[Cl-].CCCC[N+]1=CC=CC(C)=C1	3.24842	4.23665	2.2303	2.5912	2.68857	2.24468	1.60066	2.52893
[Cl-].CCCC[N+]1=CC=CC=C1	3.57494	4.46442	2.64303	2.85187	2.7997	2.38388	1.53434	2.69401
[Cl-].CCCC[N+]1=CC=CC=C1C	4.09051	4.3747	2.21871	2.60296	2.7417	2.20458	1.59341	2.66877
[Cl-].CCCC[P+](CCCC)(CCCC)CCCC	2.47046	-0.179626	2.38403	2.41498	2.16793	0.927758	1.86024	2.87452
[Cl-].CCCCCC[N+]1=CC=CC=C1	2.73911	4.13553	2.10237	2.90697	2.71283	2.14678	1.37888	2.51453
[Cl-].CCCCCCCC[N+](C)(C)CCCCCCCC	2.97482	0.99671	2.5552	2.21068	2.38318	0.882684	0.491492	2.76698
[Cl-].CCCCCCCC[N+](C)(CCCCCCCC)CCCCCCCC	2.41162	0.246837	2.08599	1.21759	1.11423	1.00025	0.240467	3.11675
[Cl-].CCCCCCCCCC[N+](C)(C)CCCCCCCCCC	2.28658	0.992551	2.33043	1.65326	1.78245	1.08093	0.0431361	2.95356
[Cl-].CCCCCCCCCC[N+](C)(CCCCCCCCCC)CCC[Si](OC)(OC)OC	2.91059	-0.980031	2.42167	0.701845	1.04825	-0.443703	-0.281845	2.86849
[Cl-].CCCCCCCCCCCC[N+](C)(C)C	3.05372	1.8409	2.96502	2.59888	2.59455	1.22707	0.802629	2.60691
[Cl-].CCCCCCCCCCCC[N+](C)(C)CC1=CC=CC=C1	2.52449	1.97526	1.11878	2.03698	2.27624	0.925288	-0.00645876	2.906
[Cl-].CCCCCCCCCCCCCC[N+](C)(C)C	2.98693	1.5485	2.86761	2.37381	2.4791	0.968367	0.380948	2.72775
[Cl-].CCCCCCCCCCCCCC[N+]1=CC=C(C)C=C1	3.24657	1.97639	1.54003	1.99452	2.04939	0.938411	0.199452	2.96641
[Cl-].CCCCCCCCCCCCCC[P+](CCCC)(CCCC)CCCC	1.34665	-0.239259	1.69962	1.22642	0.253126	0.987956	1.7476	3.37676
[Cl-].CCCCCCCCCCCCCC[P+](CCCCCC)(CCCCCC)CCCCCC	0.857806	-0.453475	1.68849	0.589477	-0.84468	1.32958	1.87208	3.6692
[Cl-].CCCCCCCCCCCCCCCC[N+](C)(C)C	2.7595	1.58563	2.7805	2.09765	2.30051	0.919302	-0.0090394	2.81409
[Cl-].CCCCCCCCCCCCCCCC[N+](C)(C)CC1=CC=CC=C1	2.05851	1.95947	1.02462	1.47613	1.61078	0.981824	-0.281574	3.02165
[Cl-].CCCCCCCCCCCCCCCC[N+]1=CC=CC=C1	2.63676	2.4409	1.61711	1.91132	1.98712	1.02265	-0.245101	2.91456
[Cl-].CCCCCCCCCCCCCCCCCC[N+](C)(C)C	2.445	1.62966	2.699	1.8205	2.09388	1.07429	-0.273291	2.9608
[Cl-].CCCCCCCCCCCCCCCCCC[N+](C)(C)CC1=CC=CC=C1	1.83991	1.96419	0.979068	1.19542	1.20458	1.01307	-0.251949	3.14946
[Cl-].CCCCCCCCCCCCCCCCCC[N+](C)(C)CCC[Si](OC)(OC)OC	2.97968	-0.517451	2.68742	0.804727	1.34392	-0.618336	-0.695167	2.82017
[Cl-].CCCCCCCCCCCCCCCCCCNC(=O)OC1CCN(CC1)C(=O)OC[C@H](COC(=O)N(CC1=[N+](CC)C=CC=C1)C(=O)C1=CC=CC=C1OC)OC	3.87342	-3.36069	2.13062	2.7215	0.905414	0.861081	-1.76839	-4.94041
[Cl-].CCCCCCCCCCCCCCCCN1C=C[N+](C)=C1	4.17181	2.18326	1.74671	2.77361	2.17509	0.924069	-0.154095	2.73434
[Cl-].CCCCCCCCCCCCCCN1C=C[N+](C)=C1	4.15565	2.37425	1.79778	2.8479	2.39956	1.07792	0.166733	2.67945
[Cl-].CCCCCCCCCCCCN1C=C[N+](C)=C1	4.1315	2.90837	1.85052	2.92226	2.54235	1.27426	0.535426	2.5749
[Cl-].CCCCCCCCCCN1C=C[N+](C)=C1	4.11939	3.41679	1.91268	2.99419	2.67164	1.59941	1.02271	2.48385
[Cl-].CCCCCCCCCCN1C=C[N+](CCCCCCCCCC)=C1C	3.22894	1.21774	1.23854	1.71839	1.42213	1.0134	0.143001	2.93628
[Cl-].CCCCCCCCN1C=C[N+](C)=C1	3.9572	3.75153	2.02293	3.06248	2.75558	1.9031	1.34352	2.38766
[Cl-].CCCCCCN1C=C[N+](C)=C1	3.17146	3.91946	2.24053	3.12495	2.85431	2.14626	1.71961	2.25995
[Cl-].CCCCN1C=C[N+](C)=C1	4.04008	3.98869	2.82314	3.10095	2.9542	2.37993	1.98058	2.30861
[Cl-].CCCCN1C=C[N+](C)=C1C	4.47739	4.13288	2.35357	3.064	2.9463	2.16633	1.8936	2.52845
[Cl-].CCCCNC1=CC=C(C=C1)C(=O)OCC[NH+](CC)CC	2.84861	2.21914	2.55371	3.04399	3.15166	1.53805	1.56858	2.27056
[Cl-].CCN(CC)C1=CC=C(N=NC2=CC=C(C=C2)S(=O)(=O)N(C)C)C(=C1)S(=O)(=O)NCC[N+]1=CC=CC=C1	2.04605	-1.52051	2.58446	3.77012	3.23263	1.77806	-0.664386	-3.07291
[Cl-].CCN(CC)C1=CC2=[O+]C3=C(C=CC(=C3)N(CC)CC)C(=C2C=C1)C1=C(C=CC=C1)C(O)=O	-1.03144	-1.16943	-1.47454	2.10854	1.92866	0.736737	-0.669339	-1.85641
[Cl-].CCN1C(SC2=C1C=CC=C2)=CC=CC=CC1=[N+](CC)C2=C(S1)C=CC=C2	1.92478	1.71287	-2.96138	1.13437	1.6602	1.00617	0.345833	2.65006
[Cl-].CCN1C=C[N+](C)=C1	3.5323	4.18912	3.57242	3.0109	3.14341	2.60275	2.56571	1.92021
[Cl-].CCNC1=CC=C(C(C2=CC=C(C=C2)N(CC)CC)=C2C=CC(C=C2)=[N+](CC)CC)C2=C1C=CC=C2	0.137622	-1.49736	-4.83715	1.52929	1.5672	1.00736	-0.898129	2.16129
[Cl-].CCNC1=CC2=[O+]C3=C(C=C(C)C(NCC)=C3)C(=C2C=C1C)C1=C(C=CC=C1)C(=O)OCC	-1.95219	-1.60052	-1.16528	2.17702	1.45598	-0.00194407	-0.583838	-2.70019
[Cl-].Cl\C=C/C[N+]12CN3CN(CN(C3)C1)C2	3.42006	3.05136	2.95848	3.03226	3.16179	1.95599	3.06315	1.41402
[Cl-].CN(C)C1=CC=C(C=C1)C(C1=CC=C(C=C1)N(C)C)=C1C=CC(C=C1)=[N+](C)C	-0.80302	0.964736	-3.10699	2.48952	2.32684	1.60742	-0.181257	2.28615
[Cl-].CN(C)C1=CC=C(C=C1)C(C1=CC=CC=C1)=C1C=CC(C=C1)=[N+](C)C	-0.294728	1.75401	-2.59954	2.60202	2.31705	1.55325	0.308963	2.39508
[Cl-].CN(C)C1=CC=C2N=C3C=C(C)C(N)=CC3=[S+]C2=C1	1.2528	2.85358	1.83336	2.37177	2.48716	1.71153	1.60754	2.80268
[Cl-].CN(C)C1=CC2=[S+]C3=C(C=CC(=C3)N(C)C)N=C2C=C1	0.831043	2.45928	-0.103817	2.1962	2.32803	1.6847	1.06932	2.6225
[Cl-].CNC(=O)OCC[N+](C)(C)C	3.38706	2.74959	4.8274	2.6015	3.08991	2.2886	3.26558	3.23174
[Cl-].COC(=O)CCC[N+](C)(C)C	2.98415	2.76861	3.8799	2.75806	2.85627	2.23754	3.26562	2.89514
[Cl-].COC1=CC=C2C=C3C4=C(CC[N+]3=CC2=C1OC)C=C1OCOC1=C4	4.07225	1.71973	1.4143	2.4013	2.6809	0.265133	1.11122	2.2707
[Cl-].NC1=C[N+](=NO1)N1CCOCC1	4.48276	3.6792	4.24581	3.24516	4.07478	2.00123	3.69262	1.639
[Cl-].OC(C(=O)O[C@@H]1C[C@@H]2CC[C@H](C1)[N+]21CCCC1)(C1=CC=CC=C1)C1=CC=CC=C1	1.91264	1.07507	2.29126	2.38519	3.21354	0.93487	0.886737	-0.0106759
[Cl-].OC[P+](CO)(CO)CO	3.84226	3.53241	6.09562	3.70314	3.51786	1.99749	4.27742	1.73598
[Co++].[CH-]1C=CC=C1.[CH-]1C=CC=C1	1.92944	2.14482	3.71857	4.98565	1.85343	2.43468	1.35411	6.39224
[Co++].CC([O-])=O.CC([O-])=O	1.54633	3.34246	5.59144	2.011	3.6747	3.03416	0.182356	3.63153
[Cr++].[CH-]1C=CC=C1.[CH-]1C=CC=C1	1.95966	2.57407	3.71857	4.98485	1.86165	2.43468	1.29522	6.40299
[Cr+3].[O-]C(=O)C1=NC=CC=C1.[O-]C(=O)C1=NC=CC=C1.[O-]C(=O)C1=NC=CC=C1	1.63168	5.70101	3.12254	2.45206	3.252	1.84045	-5.00891	2.63147
[Cr+3].CC([O-])=O.CC([O-])=O.CC([O-])=O	1.48448	4.1041	5.55093	1.61075	3.82341	2.91567	-2.46508	3.62359
[Cu++].CN(C)C([S-])=S.CN(C)C([S-])=S	2.70222	3.3976	3.20368	1.58026	0.600427	1.85621	-1.27253	6.2622
[Fe++].[CH-]1C=CC=C1.[CH-]1C=CC=C1	1.92885	2.26007	3.71857	4.9866	1.88489	2.43468	1.33685	6.39626
[Fe+3].CN(C)C([S-])=S.CN(C)C([S-])=S.CN(C)C([S-])=S	2.09372	3.94523	2.23622	1.63966	0.385682	1.40419	-5.37633	5.62337
[Gd+3].CC(O)CN1CCN(CC([O-])=O)CCN(CC([O-])=O)CCN(CC([O-])=O)CC1	1.91237	-0.0946937	5.0754	1.81341	-1.99544	2.27955	3.23554	4.69495
[H][C@@]12C[C@H](O)[C@@]3(C)C(=O)[C@H](O)C4=C(C)[C@H](C[C@@](O)([C@@H](OC(=O)C5=CC=CC=C5)[C@]3([H])[C@@]1(CO2)OC(C)=O)C4(C)C)OC(=O)[C@H](O)[C@@H](NC(=O)OC(C)(C)C)C1=CC=CC=C1	2.39767	-2.84304	-1.15872	-4.19755	-1.99266	0.338139	2.60389	-0.476145
[H][C@@]12CC[C@@](O)(C#C)[C@@]1(C)CC[C@@]1([H])[C@@]2([H])CCC2=CC(=O)CC[C@]12C	-1.30132	0.0091877	1.20238	-0.920023	-1.20854	-0.298141	0.391507	0.426203
[Hg](C1=CC=CC=C1)C1=CC=CC=C1	-1.36445	3.68476	0.78018	2.47618	-2.21246	1.27045	1.22229	3.00991
[Hg++].CC([O-])=O.CC([O-])=O	-1.94803	2.57523	5.59144	1.14254	-0.63787	3.03416	1.6896	1.93259
[I-].[I-].[I-].CC[N+](CC)(CC)CCOC1=CC=CC(OCC[N+](CC)(CC)CC)=C1OCC[N+](CC)(CC)CC	2.47441	0.205486	2.58465	0.994911	-2.78967	1.0425	-1.51775	2.46174
[I-].[I-].COC1=CC=C2C[C@@H]3C4=C(CC[N+]3(C)C)C=C(OC)C(OC)=C4OC3=CC=C(C[C@H]4C5=C(CC[N+]4(C)C)C=C(OC)C(OC1=C2)=C5)C=C3	6.31866	-5.14422	0.223955	0.155909	-1.9448	0.362346	-2.62513	3.93398
[I-].C[N+](C)(C)CCOC(=O)C(O)(C1=CC=CC=C1)C1=CC=CC=C1	1.22113	2.2566	3.86246	3.25299	1.26439	1.95807	1.55523	1.57382
[I-].C[N+](C)(CCOC1=CC=CC=C1)CC1=CC=CS1	3.225	2.30507	2.22703	2.69795	0.124066	1.38281	2.70191	2.82748
[I-].C[N+]1(CC2COC(O2)(C2=CC=CC=C2)C2=CC=CC=C2)CCCCC1	1.33161	0.819987	0.344289	2.51309	0.679888	0.607769	1.6102	2.6376
[I-].C[N+]1(CC2COC(O2)(C2CCCCC2)C2=CC=CC=C2)CCCCC1	1.96859	-0.334647	1.07366	2.14928	0.526978	0.222394	2.38301	2.91002
[I-].CC[N+](CC)(CC)CCOC1=CC=C(\C=C\C2=CC=CC=C2)C=C1	2.71692	1.97182	-0.19168	2.49461	-0.1385	0.92058	0.260554	2.60114
[I-].CC[N+]1(C)CCCC1	3.1471	3.3909	3.95841	3.31597	0.846488	2.28722	2.668	1.95588
[I-].CC[N+]1=CC=CC=C1	3.23498	4.20357	3.44983	2.17722	0.863485	2.61824	2.50836	2.08878
[I-].CCC[N+]1(C)CCCC1	3.12335	3.15866	3.56337	3.28171	0.797599	2.19134	2.49845	2.07437
[I-].CCC[N+]1(C)CCCCC1	4.25671	2.9792	3.55404	2.78251	0.727072	1.98933	2.42816	2.18297
[I-].CCCC[N+]1(C)CCCC1	4.27127	2.87306	3.59688	3.40066	0.750188	2.03563	2.30877	2.58517
[I-].CCCC[N+]1(C)CCCCC1	3.49527	2.70535	3.49476	2.91581	0.686684	1.83139	2.24345	2.56935
[I-].CCCC[N+]1=CC=C(C)C=C1	3.79861	3.67516	2.23289	2.40157	-0.139321	2.23826	2.25382	2.96651
[I-].CCCC[N+]1=CC=CC(C)=C1	3.38308	3.63824	2.2303	2.30885	-0.145712	2.24468	2.19714	2.52084
[I-].CCCC[N+]1=CC=CC=C1	3.75875	3.8151	2.64303	2.52084	0.73322	2.38388	1.92218	2.65668
[I-].CCCC[N+]1=CC=CC=C1C	4.19469	3.78048	2.21871	2.32275	-0.00799036	2.20458	2.05832	2.65581
[I-].CCCCCC[N+]1=CC=CC=C1	2.83123	3.44456	2.10237	2.71147	0.614951	2.14678	1.52664	2.53531
[I-].CCCCCCCCCCCCN1C=C[N+](C)=C1	4.1312	2.32799	1.85052	2.97055	0.266544	1.27426	0.0838957	2.67217
[I-].CCCCCCN1C=C[N+](C)=C1	3.29017	3.299	2.24053	2.93652	0.674377	2.14626	2.12992	2.29358
[I-].CCCCN1C=C[N+](C)=C1	4.14309	3.66415	2.82314	2.84987	0.787161	2.37993	2.51327	2.29879
[I-].CCCCN1C=C[N+](C)=C1C	4.62088	3.6751	2.35357	3.00847	0.207346	2.16633	2.68023	2.53986
[I-].CCCN1C=C[N+](C)=C1	5.03721	3.86466	2.97475	2.85844	0.839426	2.50709	2.78774	1.82833
[I-].CCCN1C=C[N+](C)=C1C	4.91104	3.89581	2.49129	3.02385	0.263368	2.29024	3.03057	2.22502
[I-].CCN1C(=CC=CC2=[N+](CC)C3=C(C=CC=C3)C=C2)C=CC2=C1C=CC=C2	0.856616	1.63768	-3.2339	1.64673	-0.439079	0.897647	0.190106	2.89361
[I-].CCN1C(SC2=C1C=CC=C2)=CC=CC=CC1=[N+](CC)C2=C(S1)C=CC=C2	2.06967	1.77279	-2.96138	1.0721	-0.800898	1.00617	0.358072	2.83262
[I-].CCN1C(SC2=CC=CC=C12)=CC=CC1=[N+](CC)C2=CC=CC=C2S1	2.48231	1.95397	-2.19346	1.29065	-0.720687	0.984778	0.590163	2.73429
[I-].CCN1C=C[N+](C)=C1	3.46273	4.18074	3.57242	2.83943	0.892794	2.60275	3.12522	1.84549
[K+].[K+].OCC(O)COP([O-])([O-])=O	1.83504	-2.65129	5.58542	1.94026	1.59101	2.14288	4.54062	1.09802
[K+].[O-]C(=O)C1=CC=CC=C1	3.1375	1.67196	4.41437	2.79022	0.653854	2.60738	1.40203	2.64957
[K+].[O-]C(=O)CC1=C2C=CC=CC2=CC=C1	1.38565	1.53576	3.58434	3.06789	1.02272	1.98348	1.51045	2.67262
[K+].[O-]C(=O)CNC1=CC=CC=C1	2.1807	0.874313	4.08257	2.99203	1.9962	2.44646	2.42175	2.73731
[K+].[O-]C=O	2.31501	0.141271	6.47884	2.98568	-13.807	3.21412	3.47797	4.8654
[K+].C[C@]12CC[C@H]3[C@@H](C=CC4=CC(=O)CC[C@]34C)[C@@H]1CC[C@@]2(O)CCC([O-])=O	2.9807	-0.700336	1.17509	-0.199943	1.07465	2.10226	2.77144	1.84172
[K+].C\C=C\C=C\C([O-])=O	2.91835	0.328999	4.97673	2.80437	1.39332	2.83535	2.75947	2.52763
[K+].CC([O-])=O	2.44542	0.332659	6.09148	2.49732	3.84426	3.16595	4.08679	4.42918
[K+].CC(=O)CC(=O)NC1=CC=C(C=C1)S([O-])(=O)=O	1.66703	1.16048	3.79073	2.44055	2.13158	1.94272	2.32864	1.87151
[K+].CC(=O)CC(C1=CC=CC=C1)C1=C([O-])C2=C(OC1=O)C=CC=C2	2.36229	0.308165	3.00738	3.12362	1.39017	2.20636	1.88251	0.148827
[K+].CC(OC1=CC=CC=C1)C(=O)N[C@H]1[C@H]2SC(C)(C)[C@@H](N2C1=O)C([O-])=O	2.63211	-0.483744	3.32242	2.71232	3.24881	2.11264	3.96188	2.35762
[K+].CC1(C)S[C@@H]2[C@H](N3C(=O)C(NC3(C)C)C3=CC=CC=C3)C(=O)N2[C@H]1C([O-])=O	3.40698	-1.28555	2.80103	1.59701	3.23549	2.3947	3.01944	2.48888
[K+].CC1(C)S[C@@H]2[C@H](NC(=O)CC3=CC=CC=C3)C(=O)N2[C@H]1C([O-])=O	2.89043	-0.584711	3.18643	2.13567	3.10886	2.39495	3.24925	2.8231
[K+].CC1(C)S[C@@H]2[C@H](NC(=O)COC3=CC=CC=C3)C(=O)N2[C@H]1C([O-])=O	3.55939	-0.418384	3.35694	2.21482	3.25557	2.11584	4.07241	2.65697
[K+].CC1=CC(=O)[N-]S(=O)(=O)O1	1.97768	1.52048	4.14676	2.44721	0.746703	1.95575	2.75276	1.98197
[K+].CC1=CC=CC=C1C(=O)N1CC\C(=N/OS([O-])(=O)=O)C2=C1C=C(Cl)C=C2	0.566101	-0.281056	2.79707	2.86168	1.50104	1.57774	1.81832	-1.66478
[K+].CC1=CC=CN2C(=O)C(=CN=C12)C1=NN=N[N-]1	2.85206	1.62899	2.56464	3.16848	1.91568	2.03109	1.71906	0.715889
[K+].CCC1=C(C([O-])=O)C(=O)C=NN1C1=CC=C(Cl)C=C1	1.78298	1.30813	3.39857	2.54795	2.06098	2.08611	1.46977	1.50796
[K+].CCC1=CC(=CC2=C1OCO2)C1=C(N(C2=CC=CC=C2C(F)(F)F)S(=O)(=O)C2=C1C=CC=C2)C([O-])=O	-0.10308	-1.57224	2.71768	2.56667	1.69689	1.30756	2.87455	-3.17349
[K+].CCCCC([O-])=O	3.15872	0.145434	5.19874	2.64582	2.34393	2.82981	3.60025	2.80411
[K+].CCCCC(CC)C([O-])=O	2.89705	0.138176	4.24968	2.27348	1.75353	2.62232	2.92226	3.28736
[K+].CCCCCC[C@@H](O)C\C=C/CCCCCCCC([O-])=O	1.9117	-0.183125	2.68529	2.63148	1.79734	1.54766	0.952613	3.08071
[K+].CCOC([S-])=S	2.11713	0.769245	4.21227	1.86645	1.36296	2.66469	2.35135	5.72814
[K+].O=C1[N-]C(=O)C2=C1C=CC=C2	3.21734	2.67135	3.85012	3.28397	-0.0786433	2.2675	1.41889	2.85986
[K+].OC(=O)C1=C(C=CC=C1)C([O-])=O	3.52639	1.74902	4.26468	2.80132	1.28161	2.25178	2.26424	2.39593
[K+].OC[C@@H](O)[C@@H](O)[C@H](O)[C@@H](O)C([O-])=O	3.34373	-0.0836396	5.12713	2.92684	3.94385	2.31123	4.88753	2.23719
[K+].OC1=CC=C(O)C(=C1)S([O-])(=O)=O	2.58678	1.98365	4.52862	2.86876	1.50723	1.97176	2.68454	2.22464
[K+].OC1=CC2=C(C=C1)C=C(C=C2)S([O-])(=O)=O	3.13819	1.97485	3.72393	2.79348	0.952699	1.87618	1.54155	1.91336
[K+].OC1=NC(=NC(O)=N1)C([O-])=O	3.32626	1.33298	4.41947	2.66876	3.2457	2.45023	3.51291	1.6251
[Li+].[Li+].[Li+].O.O.CC(C)(COP([O-])(=O)OP([O-])(=O)OC[C@H]1O[C@H]([C@H](O)[C@@H]1OP(O)([O-])=O)N1C=NC2=C1N=CN=C2N)C(O)C(=O)NCCC(=O)NCCS	4.61939	-2.48296	2.52653	1.26621	4.60807	2.7621	1.2865	0.677352
[Li+].OC(=O)C1=CC(=CC(=C1)S(O)(=O)=O)C([O-])=O	3.67018	2.70512	4.37677	2.77314	2.9733	2.06457	2.79976	0.70025
[Li+].OC\C=C1/O[C@@H]2CC(=O)N2[C@H]1C([O-])=O	3.42014	3.46355	4.08652	3.48482	3.96955	1.89415	4.42389	2.23811
[Mg++].[O-]C(=O)C1=CC=CC=C1.[O-]C(=O)C1=CC=CC=C1	2.15572	5.8727	3.61834	2.33308	2.69141	1.94119	-0.051806	2.88809
[Mg++].CC([O-])=O.CC([O-])=O	1.66611	3.72341	5.64992	2.23478	4.1011	3.03584	1.15544	3.84462
[Mn+].[C-]#[O+].[C-]#[O+].[C-]#[O+].CC1C=C[C-]=C1	0.308623	1.76972	2.54542	3.6687	-0.857313	1.79752	-0.0137072	6.27303
[Mn++].[S-]C(=S)NCCNC([S-])=S	2.56591	1.99407	2.37052	1.62645	1.92017	2.20691	0.881812	3.19636
[Mn++].[Zn++].[S-]C(=S)NCCNC([S-])=S.[S-]C(=S)NCCNC([S-])=S	0.382021	1.904	-1.85711	1.31481	0.446753	1.65171	-4.79215	3.29151
[Mn++].CC([O-])=O.CC([O-])=O	1.54608	3.42531	5.59144	2.04864	3.74009	3.03416	0.108186	3.65437
[N-]=C=NC#N.CCCC[N+]1(C)CCCC1	4.02019	2.90515	2.57877	2.95998	2.10271	1.38988	-0.550384	2.5432
[N-]=C=NC#N.CCCCN1C=C[N+](C)=C1	2.08168	3.06076	1.87232	2.68597	2.21041	1.79077	0.353031	2.39706
[N-]=C=NC#N.CCN1C=C[N+](C)=C1	0.92201	3.3157	2.56569	2.66023	2.35926	2.16199	0.169966	1.97573
[Na+].[Fe+3].[O-]C(=O)CN(CCN(CC([O-])=O)CC([O-])=O)CC([O-])=O	1.32595	2.88455	5.96376	2.01557	4.49085	2.33762	3.76343	4.54883
[Na+].[N-]1C=NC=N1	2.62754	3.209	4.72019	3.85137	3.58331	3.052	3.58159	6.5465
[Na+].[Na+].[Ca++].[O-]C(=O)CN(CCN(CC([O-])=O)CC([O-])=O)CC([O-])=O	2.67071	1.26246	6.48064	1.74134	4.03064	2.48244	2.93606	4.18423
[Na+].[Na+].[Na+].[Cu++].CCC1=C(C)\C2=C\C3=C(C=C)C(C)=C([N-]3)\C=C3/N=C(C(CCC([O-])=O)C3C)/C(/CC([O-])=O)=C3\[N-]\C(=C/C1=N2)C(C)=C3C([O-])=O	1.62876	-2.26884	2.53404	3.51245	2.74043	2.88893	3.23957	0.438778
[Na+].[Na+].[Na+].[Na+].[Na+].[Na+].[Na+].[Na+].[O-]S(=O)OC[C@H]1O[C@@](COS([O-])=O)(O[C@H]2O[C@H](COS([O-])=O)[C@@H](OS([O-])=O)[C@H](OS([O-])=O)[C@H]2OS([O-])=O)[C@@H](OS([O-])=O)[C@@H]1OS([O-])=O	-0.159293	-4.03967	6.12309	3.28898	4.44767	3.03015	-5.35943	-0.0526857
[Na+].[Na+].[Na+].[Na+].[Na+].OP([O-])(=O)CN(CP([O-])([O-])=O)CP([O-])([O-])=O	2.84801	-2.77736	7.83382	1.69874	3.01232	2.70397	2.41968	5.01031
[Na+].[Na+].[Na+].[Na+].[O-]S(=O)(=O)C1=CC(=C2C=CC3=C(C=C(C4=CC=C1C2=C34)S([O-])(=O)=O)S([O-])(=O)=O)S([O-])(=O)=O	-2.37752	-1.17646	4.62004	3.23744	0.972264	2.55949	0.869864	0.641486
[Na+].[Na+].[Na+].[Na+].CC1=CC(=CC=C1\N=N\C1=CC=C2C(=CC(=C(N)C2=C1O)S([O-])(=O)=O)S([O-])(=O)=O)C1=CC=C(\N=N\C2=C(O)C3=C(C=C2)C(=CC(=C3N)S([O-])(=O)=O)S([O-])(=O)=O)C(C)=C1	1.85671	-2.27303	2.79768	2.3514	2.08315	4.13094	4.63645	-1.30094
[Na+].[Na+].[Na+].[Na+].CC1=CC(=CC=C1N=NC1=C(C=C2C=C(C=C(N)C2=C1O)S([O-])(=O)=O)S([O-])(=O)=O)C1=CC(C)=C(C=C1)N=NC1=C(C=C2C=C(C=C(N)C2=C1O)S([O-])(=O)=O)S([O-])(=O)=O	2.42065	-1.9413	2.71207	2.83368	2.0513	4.05963	4.69967	-1.92564
[Na+].[Na+].[Na+].[Na+].OCCN(CCO)C1=NC(NC2=CC=C(\C=C\C3=CC=C(NC4=NC(NC5=CC=C(C=C5)S([O-])(=O)=O)=NC(=N4)N(CCO)CCO)C=C3S([O-])(=O)=O)C(=C2)S([O-])(=O)=O)=NC(NC2=CC=C(C=C2)S([O-])(=O)=O)=N1	-1.03511	-3.26808	1.71706	2.5287	3.52326	4.72513	4.29214	-1.35676
[Na+].[Na+].[Na+].[O-]C(=O)C1=C(\N=N\C2=CC=C(C=C2)S([O-])(=O)=O)C(=O)N(N1)C1=CC=C(C=C1)S([O-])(=O)=O	2.63724	2.45951	3.64988	2.84197	3.32137	2.3449	1.29134	0.494833
[Na+].[Na+].[Na+].O[C@H]1[C@H](O)[C@@](O)(COP([O-])([O-])=O)O[C@@H]1COP(O)([O-])=O	4.31725	-0.812232	5.41046	2.80612	3.55915	1.55534	5.25868	1.67313
[Na+].[Na+].[Na+].OC1=C(C=C2C=C(C=CC2=C1\N=N/C1=C2C=CC=CC2=C(C=C1)S([O-])(=O)=O)S([O-])(=O)=O)S([O-])(=O)=O	2.62993	0.841961	3.39806	2.9145	2.32518	2.29169	2.44357	0.00846148
[Na+].[Na+].[Na+].OC1=CC(=CC2=CC(=CC(N=NC3=C4C=CC=C(C4=C(NC4=CC=CC=C4)C=C3)S([O-])(=O)=O)=C12)S([O-])(=O)=O)S([O-])(=O)=O	2.34779	-0.835469	2.57225	3.10468	2.28465	2.83587	3.32639	-1.65534
[Na+].[Na+].[O-][N+](=O)C1=CC=C(C=CC2=CC=C(C=C2S([O-])(=O)=O)[N+]([O-])=O)C(=C1)S([O-])(=O)=O	-0.0348721	2.02932	4.43749	3.23412	2.67249	2.23217	1.33604	0.144315
[Na+].[Na+].[O-]C(=O)C1=C(C=CC=C1)C(C1=CC(I)=C([O-])C(I)=C1)=C1C=C(I)C(=O)C(I)=C1	8.44247	0.778363	4.65138	2.19397	-7.83447	3.73113	1.88043	-1.67804
[Na+].[Na+].[O-]C(=O)C1=C(C=CC=C1)C1=C2C=C(Br)C(=O)C(Br)=C2OC2=C1C=C(Br)C([O-])=C2Br	6.44442	0.0147634	0.532355	2.50878	-3.2123	2.51925	1.8531	-2.02461
[Na+].[Na+].[O-]C(=O)C1=C(C=CC=C1)C1=C2C=C(I)C(=O)C(I)=C2OC2=C(I)C([O-])=C(I)C=C12	7.84868	-1.20871	4.396	2.24716	-9.02326	3.89591	2.16906	-2.73355
[Na+].[Na+].[O-]C(=O)C1=C(Cl)C(Cl)=C(Cl)C(Cl)=C1C1=C2C=C(I)C(=O)C(I)=C2OC2=C(I)C([O-])=C(I)C=C12	7.59048	-0.997815	3.28822	1.46208	-10.2658	4.07617	1.47816	-4.83805
[Na+].[Na+].[O-]C(=O)C1=CC=CC=C1NC1=CC(Cl)=CC=C1C([O-])=O	3.69762	3.80506	3.88738	2.49816	2.72382	2.18237	1.26807	2.32762
[Na+].[Na+].[O-]C1=C(SC2=C([O-])C(Cl)=CC(Cl)=C2)C=C(Cl)C=C1Cl	2.22475	4.89925	4.38583	2.70582	0.0751114	2.08612	-0.440399	1.50317
[Na+].[Na+].[O-]C1=CC2=C(C=C1)C1(OC(=O)C3=C1C=CC=C3)C1=C(O2)C=C([O-])C=C1	3.56334	3.07136	3.47048	2.67847	2.52034	1.93357	1.82735	0.134749
[Na+].[Na+].[O-]S(=O)(=O)C1=CC(=C2N=C(C=CC2=C1)C1C(=O)C2=C(C=CC=C2)C1=O)S([O-])(=O)=O	1.87123	1.18974	3.33957	2.79049	2.90646	2.55748	1.88395	-1.18789
[Na+].[Na+].[O-]S(=O)(=O)C1=CC(=CC=C1)S([O-])(=O)=O	1.5494	3.39274	5.1641	3.19889	2.04503	2.1443	0.994141	1.0521
[Na+].[Na+].[O-]S(=O)(=O)C1=CC=C2N\C(C(=O)C2=C1)=C1\NC2=CC=C(C=C2C1=O)S([O-])(=O)=O	1.70299	2.32496	3.20216	3.9085	3.0913	2.24917	2.00332	-0.51025
[Na+].[Na+].[O-]S(=O)(=O)C1=CC=CC=C1C=CC1=CC=C(C=C1)C1=CC=C(C=CC2=CC=CC=C2S([O-])(=O)=O)C=C1	1.95512	2.14931	3.20442	2.28094	1.78725	1.85495	2.11438	-1.08344
[Na+].[Na+].[O-]S(=O)(=O)CCCS([O-])(=O)=O	1.42484	0.991895	6.01786	3.07233	3.1008	2.21786	2.96412	1.70587
[Na+].[Na+].[O-]S(=O)(=O)OC1=CC=C(C=C1)C(C1=CC=C(OS([O-])(=O)=O)C=C1)C1=CC=CC=N1	1.28995	2.257	3.6536	2.30066	2.75778	1.86469	1.7369	-0.162645
[Na+].[Na+].[O-]S(=O)CNC1=CC=C(C=C1)S(=O)(=O)C1=CC=C(NCS([O-])=O)C=C1	0.582922	2.19992	4.1355	2.67761	3.46231	2.19783	2.00142	0.0701971
[Na+].[Na+].[S-]C(=S)NCCNC([S-])=S	3.6366	2.62657	2.72515	1.54972	2.49463	2.25438	3.00505	2.65021
[Na+].[Na+].C[C@]12C[C@H](O)[C@H]3[C@@H](CCC4=CC(=O)CC[C@]34C)[C@@H]1CC[C@]2(O)C(=O)COP([O-])([O-])=O	3.29453	-0.807492	2.56231	0.162405	2.84197	2.70573	3.72991	1.39553
[Na+].[Na+].C[C@]12CC[C@H]3[C@@H](CCC4=C3C=CC(OC(=O)N(CCCl)CCCl)=C4)[C@@H]1CC[C@@H]2OP([O-])([O-])=O	3.51504	-0.929015	2.57358	1.11195	2.25872	1.22769	3.00387	-0.134577
[Na+].[Na+].C[C@@H]1C[C@H]2[C@@H]3CCC4=CC(=O)C=C[C@]4(C)[C@@]3(F)[C@@H](O)C[C@]2(C)[C@@]1(O)C(=O)COP([O-])([O-])=O	4.18664	-1.08112	2.81209	2.85976	2.79488	2.77045	3.43129	1.07687
[Na+].[Na+].C[C@H]1C[C@H]2[C@@H]3CCC4=CC(=O)C=C[C@]4(C)[C@@]3(F)[C@@H](O)C[C@]2(C)[C@@]1(O)C(=O)COP([O-])([O-])=O	4.18664	-1.08112	2.81209	2.85976	2.79488	2.77045	3.43129	1.07687
[Na+].[Na+].CC(=O)NC1=CC(=CC2=C1C(O)=C(N=NC1=CC=CC=C1)C(=C2)S([O-])(=O)=O)S([O-])(=O)=O	2.26371	0.877043	3.10897	2.15867	2.82566	2.1481	2.42116	-1.15238
[Na+].[Na+].CC(O)(P(O)([O-])=O)P(O)([O-])=O	2.44804	3.61127	6.02245	3.06877	3.35959	2.12625	4.85226	2.86649
[Na+].[Na+].CC1(C)[C@H](CC[C@@]2(C)[C@H]1CC[C@]1(C)[C@@H]2C(=O)C=C2[C@@H]3C[C@](C)(CC[C@]3(C)CC[C@@]12C)C([O-])=O)OC(=O)CCC([O-])=O	3.43867	-2.77099	-0.386497	-1.94556	0.123046	0.926905	3.60682	1.89927
[Na+].[Na+].CC1(C)S[C@@H]2[C@H](NC(=O)[C@@H](C3=CC=CC=C3)S([O-])(=O)=O)C(=O)N2[C@H]1C([O-])=O	1.43093	0.301587	3.87351	2.48525	4.01886	2.58109	2.22473	2.39485
[Na+].[Na+].CC1(C)S[C@@H]2[C@H](NC(=O)C(C([O-])=O)C3=CC=CC=C3)C(=O)N2[C@H]1C([O-])=O	2.43748	1.07312	3.94205	2.05617	4.22408	2.81251	2.78343	3.53694
[Na+].[Na+].CC1(C)S[C@@H]2[C@H](NC(=O)C(C([O-])=O)C3=CSC=C3)C(=O)N2[C@H]1C([O-])=O	2.78201	0.869242	4.01835	2.20503	4.1128	2.80074	4.10619	3.89559
[Na+].[Na+].CC1=C(C=CC(=C1)C1=CC(C)=C(C=C1)\N=N\C1=C(N)C2=C(C=CC=C2)C(=C1)S([O-])(=O)=O)\N=N\C1=CC(=C2C=CC=CC2=C1N)S([O-])(=O)=O	-2.23526	-1.51556	0.884472	2.87259	2.18237	2.67592	3.63579	-3.25377
[truncated: 8,113 more rows]
